# Supplementary material for: Unveiling the Metabolic Trajectory of Pig Feces Across Different Ages and Senescence
Source: Metabolites. 2024 Oct 17;14(10):558. doi: 10.3390/metabo14100558 (PMC11509300; doi:10.3390/metabo14100558)
Supplement: Supplementary file 1 [file metabolites-14-00558-s001.zip]

Archive with 6 entries (6 files):
- Table S1.xlsx
- Table S2.xlsx
- Table S3.xlsx
- Table S4.xls
- Table S5.xls
- Table S6.xls
