# Supplementary material for: Unveiling the Metabolic Trajectory of Pig Feces Across Different Ages and Senescence
Source: Metabolites. 2024 Oct 17;14(10):558. doi: 10.3390/metabo14100558 (PMC11509300; doi:10.3390/metabo14100558)
Supplement: Supplementary file 1 [file metabolites-14-00558-s001.zip › Table S1.xlsx]

## Sheet: Sheet1
ID	Name	Other_name(Kegg_name)	Formula	Molecular Weight	RT [min]	Kegg_ID	KEGG_pathway	HMDB_ID	Lipidmaps_ID	SuperClass(HMDB)	Class(HMDB)	SubClass(HMDB)	CATEGORY(Lipidmaps)	MAIN_CLASS(Lipidmaps)	SUB_CLASS(Lipidmaps)	mzCloud_Results	mzVault_Results	MassList_Results	m/z	pos_MaFemetab1	pos_MaFemetab2	pos_MaFemetab3	pos_MaFemetab4	pos_MaFemetab5	pos_MaFemetab6	pos_MaFemetab7	pos_MaFemetab8	pos_MaFemetab9	pos_MaFemetab10	pos_MaFemetab11	pos_MaFemetab12	pos_MaFemetab13	pos_MaFemetab14	pos_MaFemetab15	pos_AdFemetab1	pos_AdFemetab2	pos_AdFemetab3	pos_AdFemetab4	pos_AdFemetab5	pos_AdFemetab6	pos_AdFemetab7	pos_AdFemetab8	pos_AdFemetab9	pos_AdFemetab10	pos_AdFemetab11	pos_AdFemetab12	pos_AdFemetab13	pos_AdFemetab14	pos_AdFemetab15
Com_3039_pos	4-(2,3-dihydro-1,4-benzodioxin-6-yl)butanoic acid	--	C12 H14 O4	256.142	5.264	--	--	--	--	--	--	--	--	--	--	Invalid mass	No results	No results	240.123	8.9688e+06	1.20802e+07	1.77472e+07	1.20486e+07	7.67562e+07	1.40028e+07	5.29554e+06	9.45967e+06	7.73508e+06	1.13479e+07	1.15367e+07	8.52486e+06	7.9321e+06	1.60278e+07	8.92773e+06	9.33586e+07	1.06065e+08	5.63876e+07	4.64165e+07	7.48018e+07	5.51853e+07	6.98289e+07	6.39123e+07	1.14262e+08	3.69389e+07	7.40657e+07	8.45223e+07	2.77202e+07	1.23866e+08	3.74444e+07
Com_11769_pos	7-(1H-pyrrol-1-yl)-5H-chromeno[2,3-b]pyridin-5-one	--	C16 H10 N2 O2	262.075	5.633	--	--	--	--	--	--	--	--	--	--	Full match	No results	No results	263.082	850225	1.26545e+06	1.07087e+06	1.01945e+06	1.44846e+06	1.19968e+06	1.0312e+06	920298	1.07848e+06	1.15392e+06	844442	1.09919e+06	915649	1.20398e+06	1.02962e+06	4.25985e+06	6.03603e+06	1.56004e+07	7.79934e+06	2.672e+06	6.10288e+06	5.65454e+06	3.56657e+06	4.25435e+06	5.09087e+06	2.09142e+06	2.77721e+06	3.81978e+06	6.02666e+06	4.0599e+06
Com_14213_pos	2-chloro-N-[4-(4-methylpiperazino)phenyl]benzamide	--	C18 H20 Cl N3 O	329.129	3.738	--	--	--	--	--	--	--	--	--	--	Full match	No results	No results	330.136	340519	165793	730584	241042	5.40509e+06	176373	143972	448446	119642	144572	125639	133435	109073	633032	124399	9.64592e+06	1.34151e+07	4.39487e+06	5.76863e+06	4.51786e+06	4.20071e+06	1.10368e+07	4.6009e+06	1.1535e+06	565730	9.62349e+06	1.26274e+07	2.04417e+06	2.12865e+07	4.82634e+06
Com_6862_pos	PPH	--	C16 H23 N5 O4	349.173	1.413	--	--	--	--	--	--	--	--	--	--	Invalid mass	No results	No results	350.18	7.24746e+06	6.43219e+06	7.71733e+06	7.35555e+06	2.24551e+07	6.36884e+06	3.31446e+06	4.43843e+06	6.55496e+06	5.77638e+06	7.61982e+06	3.29959e+06	3.88223e+06	9.77163e+06	7.99812e+06	3.57163e+07	3.64589e+07	3.11411e+07	1.38778e+07	3.67708e+07	4.0409e+07	2.94864e+07	1.63588e+07	3.68439e+07	1.32055e+07	2.93126e+07	2.81599e+07	1.39984e+07	3.66779e+07	1.27291e+07
Com_9971_pos	4-ethoxy-6,7-dimethoxyquinazoline	--	C12 H14 N2 O3	234.1	5.326	--	--	--	--	--	--	--	--	--	--	Full match	No results	No results	235.108	4.59946e+06	6.3175e+06	4.55545e+06	4.69048e+06	1.77847e+07	4.49755e+06	4.67708e+06	4.98833e+06	4.34899e+06	5.86414e+06	4.14206e+06	3.53781e+06	4.00742e+06	6.65169e+06	4.74033e+06	2.93463e+07	1.64912e+07	1.75904e+07	1.62784e+07	1.68326e+07	9.97139e+06	1.39418e+07	1.55706e+07	3.87252e+07	1.36641e+07	1.73772e+07	1.56494e+07	6.33757e+06	2.10439e+07	1.91426e+07
Com_6775_pos	Ip7G	--	C16 H23 N5 O5	365.168	1.406	--	--	--	--	--	--	--	--	--	--	No results	No results	Full match	366.175	5.36478e+06	4.49869e+06	7.86038e+06	5.32104e+06	1.65586e+07	4.09309e+06	5.02349e+06	3.20997e+06	4.17549e+06	5.88763e+06	4.85686e+06	3.35701e+06	3.63838e+06	5.28323e+06	4.59546e+06	2.10531e+07	4.42211e+07	1.87739e+07	1.99941e+07	2.66122e+07	2.07258e+07	2.82587e+07	1.85324e+07	1.70377e+07	5.95776e+06	2.63412e+07	2.7717e+07	9.07996e+06	5.57743e+07	1.50152e+07
Com_2639_pos	Abametapir	--	C12 H12 N2	184.1	5.377	--	--	HMDB0246854	--	Organoheterocyclic compounds	Pyridines and derivatives	Bipyridines and oligopyridines	--	--	--	No results	No results	Full match	185.108	2.00608e+06	2.5967e+06	3.29373e+06	2.47435e+06	9.26001e+07	2.2514e+06	1.8736e+06	3.0067e+06	1.8933e+06	915045	2.2888e+06	1.90535e+06	2.07309e+06	2.75488e+06	2.24865e+06	4.90938e+07	2.6546e+07	6.84258e+07	1.82289e+07	3.36215e+07	1.27804e+07	2.58671e+07	4.98783e+07	2.34045e+08	6.93429e+07	6.04842e+07	2.45045e+07	1.01423e+07	8.12048e+07	3.21716e+07
Com_498_pos	6-Hydroxymelatonin	6-Hydroxymelatonin	C13 H16 N2 O3	248.116	5.384	cpd:C05643	map00380 Tryptophan metabolism	HMDB0004081	--	Organoheterocyclic compounds	Indoles and derivatives	Hydroxyindoles	--	--	--	No results	No results	Full match	249.123	1.53261e+07	2.06914e+07	2.72903e+07	1.79954e+07	6.44649e+08	2.09653e+07	1.79067e+07	2.01367e+07	1.35828e+07	5.76743e+06	1.4419e+07	7.93451e+06	1.64977e+07	2.3194e+07	1.80171e+07	3.55292e+08	1.92485e+08	4.68272e+08	1.5672e+08	2.53862e+08	1.03179e+08	2.13879e+08	3.61672e+08	1.54387e+09	4.80887e+08	4.1688e+08	1.7502e+08	7.59558e+07	5.43218e+08	2.27509e+08
Com_5905_pos	N-[4-(diethylamino)phenyl]-N'-phenylurea	--	C17 H21 N3 O	305.147	1.754	--	--	--	--	--	--	--	--	--	--	Invalid mass	No results	No results	306.154	6.10236e+06	1.05096e+07	1.29459e+07	9.416e+06	1.36602e+07	1.11693e+07	1.08044e+07	1.29417e+07	9.33137e+06	9.93975e+06	9.30313e+06	1.57414e+07	6.94122e+06	1.29732e+07	1.13385e+07	5.61268e+07	4.4218e+07	1.79462e+07	2.18339e+07	3.54369e+07	3.53422e+07	3.96745e+07	1.6905e+07	4.84063e+07	2.37766e+07	3.24602e+07	4.64224e+07	1.51063e+07	4.56952e+07	2.07818e+07
Com_15086_pos	5-Methoxyindoleacetic acid	5-Methoxyindoleacetate; 5-Methoxyindoleacetic acid	C11 H11 N O3	205.077	2.379	cpd:C05660	map00380 Tryptophan metabolism	HMDB0004096	--	Organoheterocyclic compounds	Indoles and derivatives	Indolyl carboxylic acids and derivatives	--	--	--	No results	Invalid mass	No results	206.084	772708	961604	1.30619e+06	540847	3.52274e+06	686852	712350	619308	574951	727503	522612	538375	456067	747693	687787	1.10933e+07	1.42043e+07	4.03128e+06	4.50846e+06	8.23197e+06	5.58509e+06	9.05512e+06	5.56049e+06	3.11104e+06	787605	8.29374e+06	1.54102e+07	1.89081e+06	1.82783e+07	3.84921e+06
Com_5057_pos	2-{[(4,5-dimethoxy-2-nitrophenethyl)imino]methyl}phenol	--	C17 H18 N2 O5	330.122	5.354	--	--	--	--	--	--	--	--	--	--	Full match	No results	No results	331.129	7.50911e+06	1.48577e+07	1.73761e+07	1.11798e+07	2.32933e+07	1.37619e+07	1.44704e+07	1.13052e+07	9.45912e+06	1.22101e+07	7.68284e+06	9.42263e+06	9.67806e+06	1.52485e+07	1.15708e+07	5.97624e+07	6.49793e+07	2.78337e+07	2.60011e+07	3.31172e+07	3.29179e+07	3.6125e+07	3.1957e+07	4.02077e+07	3.4173e+07	3.74281e+07	4.82929e+07	1.158e+07	7.7332e+07	2.66219e+07
Com_9146_pos	1-acetyl-N-(2-methyl-6-quinolinyl)-4-piperidinecarboxamide	--	C18 H21 N3 O2	311.159	4.669	--	--	--	--	--	--	--	--	--	--	Invalid mass	No results	No results	312.166	870359	651570	1.45597e+06	710320	2.73483e+07	870112	832348	853486	632461	899661	935347	493447	601724	1.36864e+06	643540	1.32267e+07	1.57208e+07	1.9565e+07	1.30262e+07	4.00454e+06	3.28187e+06	1.078e+07	5.14816e+06	3.79849e+07	1.00496e+07	1.08375e+07	1.14466e+07	5.44967e+06	1.54068e+07	8.09551e+06
Com_7747_pos	Monolaurin	--	C15 H30 O4	295.141	1.426	--	--	HMDB0245396	--	Lipids and lipid-like molecules	Glycerolipids	Monoradylglycerols	--	--	--	Invalid mass	No results	No results	313.175	5.00687e+06	5.65106e+06	9.09598e+06	5.35714e+06	2.9712e+07	3.12249e+06	4.67317e+06	6.29449e+06	4.103e+06	8.28792e+06	6.80167e+06	5.24667e+06	4.14545e+06	5.87974e+06	8.19718e+06	3.28872e+07	3.56622e+07	2.66497e+07	1.8555e+07	4.62213e+07	1.96826e+07	1.95846e+07	2.31226e+07	2.83624e+07	1.06158e+07	2.37309e+07	2.25628e+07	1.06461e+07	4.11795e+07	1.54614e+07
Com_28199_pos	3-[4-(tert-butyl)anilino]-2-(3-thienylcarbonyl)acrylonitrile	--	C18 H18 N2 O S	288.131	2.917	--	--	--	--	--	--	--	--	--	--	Invalid mass	No results	No results	311.12	724287	589702	1.03655e+06	659559	2.17338e+06	733421	609395	791818	541036	1.34853e+06	549730	510559	868258	847233	852389	2.76389e+06	3.51771e+06	1.6274e+06	2.25317e+06	5.60945e+06	2.37497e+06	2.70785e+06	2.6909e+06	1.6167e+06	1.34685e+06	3.35766e+06	4.19547e+06	1.00474e+06	4.76381e+06	2.49615e+06
Com_14125_pos	(3R)-4,4-Dimethyl-2-oxotetrahydro-3-furanyl beta-D-glucopyranoside	--	C12 H20 O8	135.067	2.358	--	--	--	--	--	--	--	--	--	--	Invalid mass	No results	No results	293.124	903844	955564	1.10296e+06	1.53407e+06	1.54446e+07	858564	786961	1.11573e+06	569169	1.03994e+06	989379	947803	813235	1.09948e+06	1.09529e+06	7.09801e+06	5.86736e+06	8.2904e+06	5.1034e+06	1.18925e+07	5.0136e+06	1.18689e+07	5.74541e+06	1.79032e+07	3.9141e+06	8.4814e+06	6.0777e+06	3.43141e+06	6.72308e+06	3.31443e+06
Com_3602_pos	methyl isoquinoline-3-carboxylate	--	C11 H9 N O2	187.063	5.477	--	--	--	--	--	--	--	--	--	--	Full match	Partial match	Full match	188.07	9.81345e+06	1.72342e+07	1.2184e+07	1.15757e+07	3.54458e+07	9.08625e+06	1.34033e+07	1.06331e+07	1.0977e+07	5.66394e+06	9.25964e+06	1.47813e+07	9.94038e+06	1.38788e+07	9.38632e+06	5.1188e+07	7.02749e+07	2.96668e+07	2.69753e+07	6.46703e+07	4.01958e+07	4.15814e+07	1.78409e+07	7.81167e+07	4.42715e+07	4.80186e+07	4.09656e+07	1.18026e+07	6.62198e+07	3.72206e+07
Com_5044_pos	VQH	--	C16 H26 N6 O5	404.179	1.38	--	--	--	--	--	--	--	--	--	--	Invalid mass	No results	No results	405.186	7.82236e+06	3.55936e+06	1.26594e+07	8.80042e+06	2.82237e+07	1.06472e+07	3.84561e+06	1.08456e+07	5.3384e+06	1.00995e+07	5.11536e+06	7.46463e+06	4.17838e+06	9.56129e+06	5.03168e+06	3.96113e+07	7.08836e+07	2.32979e+07	2.31312e+07	4.61992e+07	3.11351e+07	4.71761e+07	2.22376e+07	2.04976e+07	1.36588e+07	3.09398e+07	5.0799e+07	1.49231e+07	5.80202e+07	1.75415e+07
Com_6426_pos	N2-phenyl-4-(piperidinomethyl)-1,3-thiazol-2-amine	--	C15 H19 N3 S	273.132	1.428	--	--	--	--	--	--	--	--	--	--	Invalid mass	No results	No results	274.14	9.35734e+06	8.83676e+06	9.72181e+06	1.34444e+07	2.54648e+07	1.20191e+07	7.15509e+06	8.42437e+06	5.87829e+06	1.49226e+07	6.92539e+06	9.47308e+06	9.62376e+06	9.79279e+06	1.17375e+07	5.10456e+07	5.32753e+07	2.37452e+07	2.1423e+07	3.93003e+07	3.34513e+07	3.14546e+07	2.6128e+07	2.63941e+07	1.47277e+07	2.46069e+07	3.70237e+07	1.12296e+07	5.01373e+07	2.45326e+07
Com_6631_pos	TPH	--	C15 H23 N5 O5	353.168	1.404	--	--	--	--	--	--	--	--	--	--	Full match	No results	No results	354.177	5.43675e+06	7.15085e+06	9.26054e+06	5.74994e+06	1.92304e+07	5.5831e+06	5.1715e+06	6.13342e+06	4.74183e+06	5.74471e+06	4.58016e+06	5.61196e+06	4.30977e+06	6.40066e+06	4.49524e+06	4.17603e+07	4.34872e+07	1.94255e+07	1.88041e+07	3.39082e+07	2.69788e+07	3.3106e+07	1.70538e+07	1.55089e+07	5.8953e+06	3.08727e+07	3.47801e+07	9.70473e+06	4.94723e+07	1.81426e+07
Com_2827_pos	1-(4-benzylpiperazino)-2-(pyridin-2-ylamino)propan-1-one	--	C19 H24 N4 O	346.174	1.302	--	--	--	--	--	--	--	--	--	--	Invalid mass	No results	No results	347.181	7.72712e+06	1.07598e+07	1.70153e+07	7.09149e+06	5.70672e+07	7.05081e+06	6.6481e+06	7.35566e+06	5.90563e+06	8.74404e+06	5.78569e+06	4.70848e+06	5.50798e+06	5.18487e+06	7.18722e+06	1.28899e+08	1.15125e+08	6.15816e+07	4.1496e+07	3.41232e+07	5.05832e+07	5.28427e+07	4.21858e+07	2.88278e+07	8.93316e+06	6.2184e+07	9.02828e+07	1.69577e+07	1.37337e+08	3.26936e+07
Com_24031_pos	5-(tert-butyl)-2-methyl-N-(4-nitrophenyl)-3-furamide	--	C16 H18 N2 O4	302.126	4.792	--	--	--	--	--	--	--	--	--	--	Full match	No results	No results	303.134	1.41029e+06	1.56434e+06	1.30912e+06	1.34544e+06	2.75834e+06	1.38475e+06	1.75919e+06	1.20196e+06	885189	1.24689e+06	997530	944344	842936	1.16062e+06	891485	7.54651e+06	4.5233e+06	2.44007e+06	4.98137e+06	4.05909e+06	5.20726e+06	5.04311e+06	2.77377e+06	5.28197e+06	1.35376e+06	3.32428e+06	4.0578e+06	1.55129e+06	5.68301e+06	2.71249e+06
Com_26711_pos	3-(tert-butyl)-1-methyl-N-(6-quinoxalinyl)-1H-pyrazole-5-carboxamide	--	C17 H19 N5 O	309.157	1.418	--	--	--	--	--	--	--	--	--	--	Invalid mass	No results	No results	310.164	1.48844e+06	1.65608e+06	2.43095e+06	1.39308e+06	2.96812e+06	1.33999e+06	957509	1.46956e+06	1.21567e+06	1.56866e+06	1.37609e+06	1.28952e+06	1.01783e+06	1.47366e+06	1.89431e+06	5.19942e+06	5.30637e+06	1.56155e+06	3.8309e+06	3.46275e+06	3.92792e+06	4.20554e+06	3.85798e+06	4.02923e+06	2.30662e+06	3.78357e+06	5.03889e+06	1.79307e+06	7.05281e+06	4.14672e+06
Com_5902_pos	4,5-diphenyl-2-(3,4,5-trimethoxyphenyl)-1H-imidazole	--	C24 H22 N2 O3	386.168	1.403	--	--	--	--	--	--	--	--	--	--	Invalid mass	No results	No results	387.175	8.54958e+06	9.44532e+06	1.1636e+07	7.22128e+06	2.35741e+07	9.73553e+06	5.77568e+06	1.08915e+07	5.52339e+06	9.02966e+06	4.95394e+06	6.93851e+06	4.99235e+06	1.09787e+07	7.22638e+06	4.85633e+07	5.80941e+07	1.92478e+07	1.76207e+07	3.74024e+07	2.05012e+07	4.03425e+07	2.29939e+07	2.15864e+07	1.20017e+07	2.88605e+07	3.60388e+07	1.36538e+07	6.5448e+07	1.84425e+07
Com_2684_pos	7-{[(2E)-3,7-dimethylocta-2,6-dien-1-yl]oxy}-2H-chromen-2-one	--	C19 H22 O3	298.153	1.411	--	--	--	--	--	--	--	--	--	--	Invalid mass	No results	No results	299.16	2.16749e+07	2.91172e+07	3.11873e+07	2.25497e+07	8.41449e+07	2.04589e+07	1.92404e+07	2.40058e+07	1.71034e+07	3.21938e+07	1.98534e+07	1.68912e+07	1.82626e+07	2.54146e+07	2.31286e+07	1.15771e+08	1.36173e+08	5.77292e+07	6.66215e+07	8.92562e+07	8.19143e+07	9.26649e+07	7.21632e+07	6.74924e+07	2.75635e+07	8.51098e+07	9.50551e+07	2.86621e+07	1.56105e+08	6.08189e+07
Com_10022_pos	1-(4-methoxyanilino)-3-[(4-methoxyphenyl)thio]propan-2-ol	--	C17 H21 N O3 S	319.126	1.333	--	--	--	--	--	--	--	--	--	--	Invalid mass	No results	No results	320.134	5.4749e+06	1.00335e+07	7.51211e+06	6.15908e+06	1.14017e+07	3.01539e+06	4.10312e+06	7.91832e+06	4.71284e+06	6.01434e+06	4.3339e+06	5.43534e+06	6.39088e+06	9.53182e+06	3.03404e+06	1.98194e+07	2.07267e+07	1.3433e+07	1.34077e+07	1.38451e+07	1.40173e+07	1.63037e+07	1.69656e+07	1.64994e+07	1.13339e+07	1.79815e+07	2.17081e+07	5.84584e+06	3.39708e+07	1.32234e+07
Com_7206_pos	Valine	Valine	C5 H11 N O2	117.079	5.639	cpd:C16436	--	HMDB0000883	--	Organic acids and derivatives	Carboxylic acids and derivatives	Amino acids, peptides, and analogues	--	--	--	No results	Full match	Full match	118.086	2.96943e+06	5.0366e+06	4.83243e+06	3.30651e+06	1.67939e+07	3.43006e+06	4.79848e+06	2.52875e+06	2.32087e+06	2.51726e+06	3.298e+06	2.31083e+06	3.16172e+06	5.6519e+06	3.49404e+06	2.58176e+07	3.5886e+07	1.13193e+07	1.7176e+07	3.22219e+07	1.91825e+07	1.52988e+07	1.53193e+07	1.90383e+07	7.77485e+06	2.27738e+07	2.29978e+07	2.75295e+06	5.16876e+07	1.58135e+07
Com_22790_pos	6-O-Isobutyryl-alpha-D-glucopyranosyl alpha-D-glucopyranoside	--	C16 H28 O12	434.147	4.837	--	--	--	--	--	--	--	--	--	--	Invalid mass	No results	No results	435.155	216136	310406	550506	279117	556946	166643	230912	327305	178490	232564	187600	172273	175683	767796	181842	4.26381e+06	7.37702e+06	903809	1.06972e+06	3.20694e+06	4.26409e+06	3.95201e+06	1.76476e+06	684114	357087	3.22463e+06	5.35759e+06	521144	4.63297e+06	1.51006e+06
Com_5011_pos	Celestolide	--	C17 H24 O	266.163	4.993	--	--	HMDB0031867	--	Benzenoids	Indanes	-	--	--	--	Invalid mass	No results	No results	267.17	4.02289e+06	4.53383e+06	4.09642e+06	4.33661e+06	1.5163e+07	3.98658e+06	4.32704e+06	3.75958e+06	2.90138e+06	4.39608e+06	3.11013e+06	2.43311e+06	2.66492e+06	5.28652e+06	3.54182e+06	2.00527e+07	2.38042e+07	9.52446e+06	9.76695e+06	1.59974e+07	1.04572e+07	1.40393e+07	1.0419e+07	2.84879e+07	5.7974e+07	1.08862e+07	1.85763e+07	4.69957e+06	1.68503e+07	1.06057e+07
Com_4895_pos	PC (16:1e/2:0)	--	C26 H52 N O7 P	521.348	9.287	--	--	--	--	--	--	--	--	--	--	No results	Full match	Full match	522.355	1.22208e+06	4.47462e+06	1.86316e+06	1.33613e+06	4.48693e+06	750030	5.86219e+06	1.08061e+06	1.66886e+06	677728	1.54613e+06	816146	1.59564e+06	5.46496e+06	3.54399e+06	9.52757e+06	1.52365e+07	1.45121e+07	1.09159e+07	2.58653e+07	6.6033e+06	2.85417e+06	4.19161e+06	1.17087e+08	4.00132e+07	1.32845e+07	1.01551e+07	1.10509e+07	1.61256e+07	1.96682e+07
Com_6006_pos	1-(4-bromophenyl)-2-phenylethan-1-one	--	C14 H11 Br O	223.121	5	--	--	--	--	--	--	--	--	--	--	Invalid mass	No results	No results	224.128	1.05281e+07	1.38761e+07	1.33277e+07	1.17678e+07	3.69116e+07	1.28526e+07	1.07046e+07	1.15692e+07	1.03171e+07	1.59948e+07	1.0192e+07	8.92782e+06	1.22955e+07	1.736e+07	1.07607e+07	3.79426e+07	4.47416e+07	2.97413e+07	2.32876e+07	4.36007e+07	2.49914e+07	3.60759e+07	2.75339e+07	9.21566e+07	2.92897e+07	3.44613e+07	3.54901e+07	1.26575e+07	4.72244e+07	2.64767e+07
Com_4636_pos	2-(3,4-dihydroxyphenyl)acetamide	--	C8 H9 N O3	167.058	1.367	--	--	--	--	--	--	--	--	--	--	Full match	Partial match	No results	168.066	2.17999e+07	3.88559e+07	2.81479e+07	2.42717e+07	4.85266e+07	2.37368e+07	2.58819e+07	2.51691e+07	1.84813e+07	3.12879e+07	2.06926e+07	2.19749e+07	2.49882e+07	3.53649e+07	2.72423e+07	5.18955e+07	4.68495e+07	4.30626e+07	3.61639e+07	4.95954e+07	5.21917e+07	5.62219e+07	4.20101e+07	5.52405e+07	4.01859e+07	4.63834e+07	4.52722e+07	3.13559e+07	6.38758e+07	4.58746e+07
Com_1218_pos	methyl 1-methyl-1,2,5,6-tetrahydropyridine-3-carboxylate hydrobromide	--	C8 H13 N O2	155.095	5.011	--	--	--	--	--	--	--	--	--	--	Full match	No results	No results	156.102	4.32665e+07	2.35372e+07	6.70951e+07	4.16772e+07	2.30923e+08	2.70311e+07	2.21056e+07	5.14086e+07	3.14586e+07	5.01587e+07	2.47549e+07	3.58423e+07	3.67468e+07	4.79372e+07	3.83464e+07	1.68225e+08	1.86944e+08	2.1057e+08	1.09908e+08	3.69605e+08	9.19983e+07	2.88751e+08	1.94708e+08	2.22451e+08	5.63329e+07	1.99664e+08	1.39739e+08	7.69007e+07	2.20265e+08	8.60332e+07
Com_4354_pos	1-(4-nitrophenyl)piperidine	--	C11 H14 N2 O2	224.116	4.872	--	--	--	--	--	--	--	--	--	--	Invalid mass	No results	No results	225.123	1.1386e+07	1.55871e+07	1.57214e+07	1.32984e+07	6.6464e+07	1.47684e+07	1.76044e+07	1.40888e+07	1.12794e+07	1.38611e+07	1.10018e+07	9.48791e+06	1.18095e+07	2.11834e+07	1.08951e+07	4.48446e+07	5.10003e+07	4.04121e+07	3.75685e+07	3.65614e+07	3.18526e+07	5.79016e+07	3.34635e+07	1.21505e+08	3.70325e+07	3.65536e+07	5.02013e+07	1.8037e+07	8.13294e+07	4.09381e+07
Com_4789_pos	Phenylglyoxylic acid	alpha-Oxo-benzeneacetic acid; Benzoylformate; Benzoylformic acid; Phenylglyoxylic acid; Phenylglyoxylate; 2-Oxo-2-phenylacetate	C8 H6 O3	150.032	1.358	cpd:C02137	map00360 Phenylalanine metabolism	HMDB0001587	--	Benzenoids	Benzene and substituted derivatives	Benzoyl derivatives	--	--	--	No results	No results	Full match	151.039	1.8451e+07	3.40636e+07	2.43834e+07	2.0403e+07	4.36584e+07	2.06031e+07	2.30742e+07	2.22336e+07	1.57142e+07	2.69741e+07	1.76607e+07	1.87199e+07	2.20352e+07	3.17783e+07	2.37715e+07	4.56367e+07	4.05601e+07	3.94056e+07	3.15641e+07	4.38636e+07	4.58148e+07	5.08593e+07	3.62864e+07	4.71991e+07	3.67367e+07	4.45322e+07	3.89556e+07	2.89458e+07	5.73313e+07	4.01805e+07
Com_3624_pos	AMK	--	C14 H28 N4 O4 S	348.189	4.825	--	--	HMDB0062497	--	Organic oxygen compounds	Organooxygen compounds	Carbonyl compounds	--	--	--	Invalid mass	No results	No results	349.197	1.41093e+07	1.88893e+07	1.7473e+07	1.27487e+07	5.18163e+07	1.07651e+07	1.14845e+07	1.3095e+07	1.09717e+07	1.3063e+07	9.65824e+06	8.766e+06	8.61109e+06	2.31147e+07	1.31863e+07	6.30854e+07	7.88415e+07	4.40038e+07	3.36e+07	8.05148e+07	4.40865e+07	7.39117e+07	4.17186e+07	2.94154e+07	1.29766e+07	6.08815e+07	6.19675e+07	2.2619e+07	7.9944e+07	3.36974e+07
Com_9656_pos	(2R,3S,4S,5R,6S)-2-(hydroxymethyl)-6-phenoxyoxane-3,4,5-triol	--	C12 H16 O6	273.121	1.402	--	--	--	--	--	--	--	--	--	--	Invalid mass	No results	No results	274.129	3.76507e+06	8.18395e+06	7.48738e+06	5.57545e+06	1.13224e+07	4.78206e+06	4.26239e+06	5.06688e+06	5.41471e+06	6.45797e+06	4.93723e+06	4.12184e+06	5.49849e+06	6.85724e+06	6.02088e+06	1.76605e+07	3.1456e+07	1.11878e+07	1.10838e+07	1.84308e+07	1.7211e+07	1.43581e+07	9.30279e+06	1.8914e+07	8.17853e+06	1.91615e+07	1.73541e+07	5.56375e+06	2.33242e+07	1.15518e+07
Com_15346_pos	4-(acetylamino)phenyl 3-chlorobenzoate	--	C15 H12 Cl N O3	329.044	1.085	--	--	--	--	--	--	--	--	--	--	Invalid mass	No results	No results	330.051	392718	2.36759e+06	1.57434e+06	524221	9.5997e+06	743132	6.07197e+06	350149	535107	858739	479794	390521	506508	2.22835e+06	1.14856e+06	1.34726e+07	1.73325e+07	1.05198e+07	6.66617e+06	9.79712e+06	5.44434e+06	8.45949e+06	3.83191e+06	8.64201e+06	6.9174e+06	8.69793e+06	1.2107e+07	4.74758e+06	1.4757e+07	5.47476e+06
Com_3848_pos	Sunitinib	--	C22 H27 F N4 O2	398.205	4.948	--	--	HMDB0015397	--	Organoheterocyclic compounds	Indoles and derivatives	Indolines	--	--	--	Invalid mass	No results	No results	399.212	7.76129e+06	7.95714e+06	1.19729e+07	8.28151e+06	3.39251e+07	7.2751e+06	1.00997e+07	9.45153e+06	3.70637e+06	8.62395e+06	5.6219e+06	4.09715e+06	6.15092e+06	1.2374e+07	7.05566e+06	6.42338e+07	6.69744e+07	3.20471e+07	2.82297e+07	5.4571e+07	4.18472e+07	7.30417e+07	4.19457e+07	1.39102e+07	6.11822e+06	5.70427e+07	5.45803e+07	1.54073e+07	8.17929e+07	3.7124e+07
Com_31543_pos	4-Guanidinobutanoic acid	--	C5 H11 N3 O2	145.085	5.199	--	--	HMDB0003464	--	Organic acids and derivatives	Carboxylic acids and derivatives	Amino acids, peptides, and analogues	--	--	--	No results	No results	Full match	146.093	973265	1.20593e+06	1.32985e+06	910677	2.49033e+06	848359	1.00387e+06	1.07338e+06	981822	1.12782e+06	735625	804958	756796	1.4544e+06	808052	3.60389e+06	3.67907e+06	2.19185e+06	2.49898e+06	3.09703e+06	3.00937e+06	3.35338e+06	2.69192e+06	3.23078e+06	1.25602e+06	1.93676e+06	2.49212e+06	953302	4.68352e+06	1.7512e+06
Com_21150_pos	3-(dimethylamino)-2-[3-(trifluoromethyl)phenyl]acrylonitrile	--	C12 H11 F3 N2	240.089	6.147	--	--	--	--	--	--	--	--	--	--	Invalid mass	No results	No results	241.097	642628	1.03207e+06	1.27756e+06	1.12447e+06	3.24343e+06	1.20148e+06	1.20096e+06	1.01685e+06	1.06779e+06	863552	1.13502e+06	611328	810733	897362	695047	7.57587e+06	7.7996e+06	6.28881e+06	7.59712e+06	2.16776e+06	2.12202e+06	2.65786e+06	2.21698e+06	1.26736e+07	1.91224e+06	3.4834e+06	6.65528e+06	1.56281e+06	9.58979e+06	2.4599e+06
Com_3082_pos	Phe-Pro	--	C14 H18 N2 O3	262.132	5.218	--	--	HMDB0011177	--	Organic acids and derivatives	Carboxylic acids and derivatives	Amino acids, peptides, and analogues	--	--	--	No results	No results	Full match	263.139	5.38042e+06	1.89777e+07	6.83562e+06	1.13332e+07	1.85613e+07	1.26576e+07	1.65766e+07	1.04117e+07	7.23023e+06	6.51623e+06	9.14673e+06	9.23282e+06	1.23743e+07	1.83257e+07	3.01312e+06	3.04155e+07	4.84373e+07	2.03282e+07	2.92649e+07	2.66409e+07	2.93767e+07	2.6447e+07	1.91803e+07	3.38821e+07	9.68347e+07	3.24949e+07	4.05867e+07	1.13471e+07	3.81263e+07	3.2088e+07
Com_11842_pos	DL-2-(acetylamino)-3-phenylpropanoic acid	--	C11 H13 N O3	224.116	1.323	--	--	--	--	--	--	--	--	--	--	Invalid mass	No results	No results	225.123	7.40492e+06	7.84163e+06	5.30806e+06	7.71539e+06	1.12745e+07	6.4154e+06	5.53966e+06	9.8641e+06	5.29731e+06	7.81814e+06	5.8606e+06	5.70875e+06	5.74545e+06	7.73998e+06	4.12267e+06	2.28587e+07	2.50217e+07	1.27265e+07	1.6903e+07	2.31173e+07	1.39024e+07	1.63184e+07	1.49618e+07	2.25456e+07	1.35536e+07	1.18911e+07	1.37433e+07	4.52746e+06	2.31466e+07	1.41207e+07
Com_7151_pos	L-Leucyl-L-Alanine	--	C9 H18 N2 O3	202.132	1.422	--	--	HMDB0304783	--	Organic acids and derivatives	Carboxylic acids and derivatives	Amino acids, peptides, and analogues	--	--	--	No results	No results	Full match	203.139	1.11112e+07	1.96225e+07	1.47927e+07	1.29038e+07	3.16938e+07	1.22997e+07	1.57411e+07	1.33305e+07	1.44527e+07	1.62438e+07	9.73552e+06	1.11725e+07	9.80132e+06	1.38026e+07	1.10799e+07	2.78107e+07	3.83724e+07	1.99564e+07	2.59653e+07	4.10287e+07	3.10081e+07	3.4164e+07	2.22635e+07	2.70573e+07	2.40325e+07	2.14514e+07	4.12279e+07	1.36156e+07	5.20687e+07	3.31507e+07
Com_4601_pos	N1-(2-amino-2-oxoethyl)-2-(isopropylthio)acetamide	--	C7 H14 N2 O2 S	190.078	4.762	--	--	--	--	--	--	--	--	--	--	Full match	No results	No results	191.085	583307	643488	1.86078e+06	457228	6.23096e+07	427841	934679	666099	405377	799945	365244	333320	451149	1.29342e+07	303071	3.21503e+07	4.45243e+07	1.2171e+07	1.43134e+07	2.06469e+06	1.04347e+07	3.37846e+07	2.58525e+07	1.03118e+07	8.06338e+06	3.57772e+07	4.15997e+07	4.21192e+06	2.98078e+07	3.97258e+07
Com_3012_pos	PC (16:2e/2:0)	--	C26 H50 N O7 P	519.332	8.724	--	--	--	--	--	--	--	--	--	--	No results	Full match	Full match	520.34	4.216e+06	1.28182e+07	6.59717e+06	3.9418e+06	1.00549e+07	2.77333e+06	1.41769e+07	4.07069e+06	9.5741e+06	3.42356e+06	6.47716e+06	1.42928e+06	1.27339e+07	1.51108e+07	1.23727e+07	3.55851e+07	3.75194e+07	3.19734e+07	2.77957e+07	3.27657e+07	1.48991e+07	1.1297e+07	9.57969e+06	2.02671e+08	6.68382e+07	2.54673e+07	2.12792e+07	5.46337e+07	3.67936e+07	4.56251e+07
Com_13765_pos	ethyl 5-methoxy-2-methyl-1-phenyl-1H-indole-3-carboxylate	--	C19 H19 N O3	309.14	5.249	--	--	--	--	--	--	--	--	--	--	Invalid mass	No results	No results	310.147	1.42464e+06	1.90039e+06	1.73795e+06	1.64519e+06	3.26103e+06	1.91322e+06	1.54269e+06	1.64843e+06	1.54219e+06	2.29648e+06	1.48328e+06	1.15665e+06	1.36646e+06	1.70938e+06	1.45191e+06	6.10023e+06	5.8287e+06	2.54966e+06	2.30964e+06	6.32661e+06	3.90304e+06	5.58741e+06	3.54044e+06	4.76329e+06	1.6521e+07	4.98241e+06	4.50636e+06	1.95321e+06	9.60449e+06	3.92612e+06
Com_13821_pos	2-Methylbutyroylcarnitine	--	C12 H23 N O4	245.162	5.189	--	--	HMDB0000378	LMFA07070034	Lipids and lipid-like molecules	Fatty Acyls	Fatty acid esters	Fatty Acyls [FA]	Fatty esters [FA07]	Fatty acyl carnitines [FA0707]	No results	No results	Full match	246.17	3.83691e+06	6.46457e+06	5.33125e+06	4.60028e+06	1.02393e+07	4.84337e+06	5.71397e+06	6.01461e+06	3.82488e+06	5.67457e+06	3.76305e+06	3.63209e+06	3.3699e+06	5.79154e+06	3.93539e+06	1.05176e+07	1.32921e+07	9.24872e+06	1.02702e+07	1.65149e+07	9.15552e+06	6.16653e+06	8.70052e+06	1.65638e+07	6.19148e+06	1.19523e+07	8.78534e+06	5.21916e+06	1.22595e+07	9.90725e+06
Com_979_pos	N-benzyl-N-isopropyl-N'-(4-isopropylphenyl)thiourea	--	C20 H26 N2 S	326.184	4.746	--	--	--	--	--	--	--	--	--	--	Invalid mass	No results	No results	327.192	1.01429e+07	8.08594e+06	2.06325e+07	1.28561e+07	9.21437e+07	7.49561e+06	5.79859e+06	1.40101e+07	4.51848e+06	1.17102e+07	5.34968e+06	4.18997e+06	6.20657e+06	1.24891e+07	6.1655e+06	1.96902e+08	3.03244e+08	5.27669e+07	4.88583e+07	1.44837e+08	9.98028e+07	1.9602e+08	1.01924e+08	1.74661e+07	5.99155e+06	2.59474e+08	2.86918e+08	3.97844e+07	4.00069e+08	4.24508e+07
Com_9757_pos	4-Acetamidobutyric Acid	--	C6 H11 N O3	145.074	1.391	--	--	HMDB0003681	--	Organic acids and derivatives	Carboxylic acids and derivatives	Amino acids, peptides, and analogues	--	--	--	No results	No results	Full match	146.082	3.85835e+06	1.14241e+07	8.87349e+06	9.5947e+06	1.4569e+07	6.55295e+06	6.90289e+06	5.07028e+06	7.21608e+06	6.70133e+06	7.09945e+06	4.46134e+06	5.63888e+06	7.54384e+06	7.73658e+06	1.63995e+07	3.20895e+07	1.2813e+07	1.35498e+07	2.01647e+07	1.57405e+07	1.67311e+07	1.16688e+07	2.90144e+07	1.40007e+07	1.44318e+07	1.80422e+07	5.77924e+06	2.27138e+07	1.44577e+07
Com_2078_pos	2-{[methyl(2,3,4,5,6-pentahydroxyhexyl)amino]methylidene}malononitrile	--	C11 H17 N3 O5	271.117	1.418	--	--	--	--	--	--	--	--	--	--	Full match	No results	No results	289.151	1.5513e+07	2.57055e+07	2.73335e+07	2.32866e+07	6.12397e+07	1.52378e+07	1.40921e+07	1.63071e+07	1.28994e+07	1.80235e+07	1.16271e+07	1.23694e+07	1.50204e+07	3.17593e+07	1.5947e+07	1.46635e+08	1.52273e+08	4.30845e+07	4.13434e+07	8.96586e+07	7.17854e+07	8.39793e+07	4.44069e+07	3.98198e+07	2.71729e+07	8.33003e+07	7.83696e+07	2.24644e+07	2.07976e+08	3.81716e+07
Com_4626_pos	(2E)-6-hydroxy-2-methyl-6-(4-methylphenyl)hept-2-enoic acid	--	C15 H20 O3	230.126	1.425	--	--	--	--	--	--	--	--	--	--	Invalid mass	No results	No results	231.134	1.80211e+07	2.00529e+07	1.82214e+07	1.70194e+07	3.88755e+07	1.22659e+07	1.97017e+07	1.94406e+07	1.25829e+07	2.18603e+07	1.71312e+07	2.03408e+07	2.31466e+07	1.61942e+07	2.34361e+07	7.04429e+07	7.88044e+07	3.73301e+07	3.22714e+07	7.42659e+07	3.54662e+07	4.0754e+07	3.71559e+07	7.01713e+07	2.44607e+07	3.21002e+07	5.53996e+07	1.92116e+07	7.42009e+07	3.26295e+07
Com_3671_pos	Amoxicillin	Amoxicillin; Amoxicillin anhydrous	C16 H19 N3 O5 S	365.104	5.247	cpd:C06827	--	HMDB0015193	--	Organoheterocyclic compounds	Lactams	Beta lactams	--	--	--	No results	Full match	No results	366.112	1.46281e+06	2.38758e+06	2.08527e+06	1.3766e+06	8.02888e+07	1.45646e+06	1.0075e+06	1.57303e+06	1.68672e+06	1.42304e+06	1.3642e+06	1.59731e+06	1.63313e+06	2.04045e+07	1.60635e+06	5.43071e+07	5.14029e+07	1.10542e+07	1.27824e+07	6.97913e+06	1.56591e+07	3.21793e+07	1.92979e+07	2.92681e+07	1.45538e+07	2.98292e+07	3.06576e+07	5.90327e+06	3.78354e+07	2.7381e+07
Com_13810_pos	2-(Dimethylamino)Guanosine	--	C12 H17 N5 O5	311.122	1.336	--	--	--	--	--	--	--	--	--	--	No results	No results	Full match	312.129	1.96961e+06	5.49913e+06	7.7204e+06	3.40038e+06	6.41703e+06	4.18074e+06	3.65163e+06	4.54649e+06	3.86268e+06	4.71538e+06	3.63141e+06	4.3987e+06	2.02793e+06	5.12579e+06	4.29013e+06	1.90485e+07	1.45085e+07	6.52887e+06	6.08334e+06	9.0902e+06	1.36248e+07	1.10925e+07	7.62632e+06	1.02473e+07	7.12296e+06	7.28462e+06	1.02662e+07	4.36123e+06	1.15533e+07	7.0604e+06
Com_12478_pos	Choline bitartrate	--	C9 H19 N O7	253.116	1.312	--	--	HMDB0250194	--	Organic acids and derivatives	Organic sulfuric acids and derivatives	Sulfuric acid esters	--	--	--	No results	No results	Full match	254.123	4.55448e+06	3.88057e+06	4.94359e+06	3.88024e+06	5.7904e+06	5.46577e+06	2.69939e+06	4.14468e+06	2.67182e+06	3.43206e+06	2.57356e+06	6.20034e+06	2.47128e+06	4.21211e+06	2.56027e+06	1.66677e+07	1.42793e+07	6.961e+06	4.69801e+06	1.24554e+07	6.67967e+06	8.39739e+06	9.80805e+06	1.69828e+07	5.10592e+06	1.11438e+07	7.19625e+06	5.63657e+06	1.06666e+07	4.84965e+06
Com_5855_pos	Acetyl-N-formyl-5-methoxykynurenamine	--	C13 H16 N2 O4	264.111	5.129	--	--	HMDB0004259	--	Organic oxygen compounds	Organooxygen compounds	Carbonyl compounds	--	--	--	No results	Full match	Full match	265.118	7.38918e+06	1.23136e+07	1.10685e+07	9.74476e+06	3.15296e+07	1.00233e+07	8.4862e+06	1.04063e+07	7.93861e+06	2.18427e+07	7.62425e+06	8.48487e+06	6.52055e+06	1.25702e+07	7.85114e+06	2.52644e+07	3.7279e+07	2.26564e+07	2.14975e+07	2.68722e+07	2.25773e+07	3.54436e+07	2.18476e+07	5.08922e+07	1.06976e+07	3.55285e+07	2.81051e+07	1.24632e+07	3.90597e+07	1.88931e+07
Com_3966_pos	(R)-Equol	--	C15 H14 O3	242.094	5.878	--	--	HMDB0243678	--	Phenylpropanoids and polyketides	Isoflavonoids	Isoflavans	--	--	--	No results	Full match	Full match	243.102	560347	3.32109e+06	1.53371e+06	1.24057e+06	8.75883e+06	3.90925e+06	1.89656e+06	1.02674e+06	559304	551437	1.54138e+06	420332	1.11594e+06	3.10568e+06	647140	3.52334e+06	7.36791e+06	1.70996e+07	1.36249e+07	6.41022e+06	4.95656e+06	4.30208e+06	1.10421e+07	1.3235e+08	4.2246e+07	4.31296e+06	6.42573e+06	1.11099e+07	1.10888e+07	2.96605e+06
Com_4913_pos	4-(3-methyl-1-phenyl-1H-pyrazolo[3,4-b]quinolin-4-yl)morpholine	--	C21 H20 N4 O	344.158	1.408	--	--	--	--	--	--	--	--	--	--	Invalid mass	No results	No results	345.165	1.50254e+07	1.92344e+07	1.80974e+07	1.51239e+07	2.92879e+07	1.43613e+07	1.26112e+07	1.8135e+07	1.30772e+07	1.64894e+07	1.05251e+07	1.5695e+07	1.28795e+07	2.17417e+07	1.62848e+07	6.878e+07	7.2142e+07	2.94968e+07	4.74116e+07	4.09907e+07	3.82418e+07	4.24435e+07	3.87134e+07	2.48957e+07	1.27692e+07	3.29252e+07	5.29696e+07	1.83655e+07	5.69242e+07	3.10183e+07
Com_8921_pos	HNH	--	C16 H22 N8 O5	406.173	5.055	--	--	--	--	--	--	--	--	--	--	Invalid mass	No results	No results	407.181	7.99478e+06	1.45544e+07	1.12961e+07	8.91909e+06	1.24361e+07	8.62903e+06	9.13981e+06	8.68149e+06	7.43336e+06	9.02345e+06	8.55534e+06	9.37317e+06	7.83491e+06	1.33922e+07	8.39166e+06	2.04075e+07	2.7027e+07	1.65094e+07	1.35937e+07	3.01135e+07	2.69466e+07	3.01124e+07	1.62752e+07	3.48912e+07	8.15564e+06	2.08424e+07	2.50631e+07	9.60513e+06	3.2923e+07	2.12108e+07
Com_10343_pos	8-(2,3-dihydroxy-3-methylbutyl)-7-methoxy-2H-chromen-2-one	--	C15 H18 O5	300.095	1.339	--	--	--	--	--	--	--	--	--	--	Invalid mass	No results	No results	301.102	4.58354e+06	6.00787e+06	7.98515e+06	5.43209e+06	8.43344e+06	4.20016e+06	3.86536e+06	7.82438e+06	6.01616e+06	5.88411e+06	4.46228e+06	6.25388e+06	5.0627e+06	6.20676e+06	4.53663e+06	1.98475e+07	2.03743e+07	7.39511e+06	9.24363e+06	2.59369e+07	1.69139e+07	1.56273e+07	1.18586e+07	1.91975e+07	6.43029e+06	1.75816e+07	1.75831e+07	5.1188e+06	2.47069e+07	9.49842e+06
Com_4439_pos	6-{[2-(2-oxo-1-imidazolidinyl)ethyl]amino}-2-pyridinecarbonitrile	--	C11 H13 N5 O	231.11	1.415	--	--	--	--	--	--	--	--	--	--	Invalid mass	No results	No results	232.118	2.38938e+07	2.80603e+07	2.14099e+07	2.47359e+07	3.20205e+07	1.82441e+07	2.83369e+07	2.10098e+07	1.83839e+07	2.53875e+07	1.84408e+07	2.53019e+07	1.19127e+07	2.36419e+07	2.02724e+07	7.5272e+07	5.9575e+07	3.0007e+07	3.77395e+07	5.26752e+07	6.4626e+07	6.31263e+07	4.22756e+07	5.26453e+07	2.4465e+07	4.86695e+07	5.48839e+07	1.91601e+07	6.73562e+07	3.18747e+07
Com_1584_pos	(4E)-1,7-bis(3,4-dihydroxyphenyl)hept-4-en-3-one	--	C19 H20 O5	345.158	4.927	--	--	--	--	--	--	--	--	--	--	Invalid mass	No results	No results	346.165	3.93969e+07	6.48654e+07	6.12821e+07	4.64613e+07	1.19047e+08	4.96199e+07	4.57464e+07	4.10623e+07	3.73377e+07	5.67511e+07	4.39038e+07	3.30031e+07	3.90704e+07	6.56093e+07	4.25469e+07	2.1063e+08	2.17573e+08	9.21104e+07	1.16965e+08	1.4668e+08	1.18875e+08	1.57048e+08	9.68798e+07	9.9375e+07	4.28851e+07	1.1023e+08	1.54083e+08	5.39353e+07	2.87993e+08	1.08511e+08
Com_1768_pos	4-oxododecanedioic acid	--	C12 H20 O5	266.112	5.517	--	--	--	--	--	--	--	--	--	--	Invalid mass	No results	No results	267.119	1.71612e+07	4.92163e+07	3.58387e+07	2.72652e+07	9.09688e+07	1.39579e+07	4.09339e+07	2.87961e+07	1.69497e+07	3.64014e+07	2.47781e+07	1.54633e+07	2.40137e+07	3.72942e+07	2.20588e+07	1.31133e+08	1.89747e+08	4.05744e+07	9.37923e+07	1.92834e+08	9.20088e+07	1.14536e+08	7.6764e+07	1.94144e+08	4.65502e+07	1.35885e+08	7.70784e+07	2.16579e+07	6.11339e+07	1.19238e+08
Com_20034_pos	1-Methylguanine	--	C6 H7 N5 O	165.065	1.414	--	--	HMDB0003282	--	Organoheterocyclic compounds	Imidazopyrimidines	Purines and purine derivatives	--	--	--	No results	No results	Full match	166.073	2.81125e+06	1.33199e+06	2.05828e+06	2.7476e+06	3.34116e+06	1.66608e+06	2.45547e+06	2.05655e+06	1.8547e+06	1.89496e+06	2.0002e+06	2.47371e+06	1.66706e+06	2.14659e+06	2.52472e+06	9.36802e+06	8.20577e+06	3.54378e+06	6.41775e+06	6.28212e+06	6.86345e+06	5.49579e+06	3.85746e+06	4.62206e+06	1.609e+06	5.12957e+06	7.54042e+06	2.54287e+06	9.70697e+06	3.73652e+06
Com_1887_pos	3-Methyloxyindole	--	C9 H9 N O	147.069	5.431	--	--	--	--	--	--	--	--	--	--	No results	Full match	No results	148.076	3.54691e+07	3.64248e+07	2.02686e+07	2.71255e+07	5.94169e+07	3.11099e+07	5.11556e+07	3.06705e+07	1.47123e+07	4.33564e+07	2.99324e+07	2.83897e+07	4.20355e+07	2.21663e+07	2.10959e+07	4.1141e+07	5.99804e+07	5.95747e+07	5.33187e+07	8.12414e+07	5.52686e+07	5.49251e+07	4.92983e+07	1.39338e+08	1.71619e+08	6.36654e+07	7.02873e+07	4.63914e+07	6.07882e+07	9.4356e+07
Com_13058_pos	Gamma-Caprolactone	--	C6 H10 O2	114.068	5.187	--	--	HMDB0003843	LMFA07040010	Organoheterocyclic compounds	Lactones	Gamma butyrolactones	Fatty Acyls [FA]	Fatty esters [FA07]	Lactones [FA0704]	No results	No results	Full match	115.076	5.82194e+06	9.28991e+06	7.44133e+06	6.14735e+06	1.2282e+07	6.6046e+06	7.61421e+06	7.83584e+06	5.38559e+06	8.4886e+06	5.33155e+06	5.55915e+06	4.85206e+06	7.28964e+06	5.6541e+06	1.2689e+07	1.61832e+07	1.02591e+07	1.19667e+07	1.93195e+07	1.11014e+07	1.59909e+07	1.06175e+07	1.77246e+07	7.33291e+06	1.29404e+07	1.12166e+07	6.04524e+06	1.4404e+07	1.16633e+07
Com_2781_pos	1-methyl-3,5-di(1-naphthylmethylidene)piperidin-4-one	--	C28 H23 N O	285.121	1.407	--	--	--	--	--	--	--	--	--	--	Invalid mass	No results	No results	286.128	2.17957e+07	3.27138e+07	3.81286e+07	2.79095e+07	4.67308e+07	2.00339e+07	1.94104e+07	2.98507e+07	2.23548e+07	2.68311e+07	2.43719e+07	1.91297e+07	1.98124e+07	2.47538e+07	2.53273e+07	1.27171e+08	1.27615e+08	4.71694e+07	6.00779e+07	1.01374e+08	8.40943e+07	8.09494e+07	6.15424e+07	4.16346e+07	2.09864e+07	8.19681e+07	9.25561e+07	2.75092e+07	1.33029e+08	4.88248e+07
Com_9892_pos	N-(2-morpholinophenyl)-2-furamide	--	C15 H16 N2 O3	272.116	5.299	--	--	--	--	--	--	--	--	--	--	Full match	Partial match	No results	273.123	5.54443e+06	7.45274e+06	1.15055e+07	5.02153e+06	2.20179e+07	6.21096e+06	5.54069e+06	6.55183e+06	7.90488e+06	1.12295e+07	4.54853e+06	4.85996e+06	1.2337e+07	5.57611e+06	5.95682e+06	1.72167e+07	2.44046e+07	1.38842e+07	1.34762e+07	2.04524e+07	1.73831e+07	1.98276e+07	1.36636e+07	5.01801e+07	1.3245e+07	1.65366e+07	2.28449e+07	8.17008e+06	2.02442e+07	1.13593e+07
Com_30928_pos	PC (14:0e/4:0)	--	C26 H54 N O7 P	523.364	9.933	--	--	--	--	--	--	--	--	--	--	No results	Full match	Full match	524.371	589541	338826	472209	536525	647430	340040	468458	424946	457570	519505	324202	401857	340010	442486	430092	1.32615e+06	1.34415e+06	819968	1.02868e+06	5.29017e+06	762556	435480	1.62339e+06	1.83347e+06	1.73959e+06	1.07333e+06	810755	636033	1.77765e+06	1.0966e+06
Com_2318_pos	4-{3-[(3,4-dihydroxyphenyl)methyl]-2-methylbutyl}benzene-1,2-diol	--	C18 H22 O4	302.148	1.408	--	--	--	--	--	--	--	--	--	--	Invalid mass	No results	No results	303.155	2.88965e+07	4.58603e+07	4.43782e+07	3.05228e+07	6.41564e+07	2.48926e+07	2.5679e+07	3.83683e+07	3.12775e+07	3.50285e+07	3.21062e+07	2.38303e+07	2.56687e+07	3.58937e+07	3.46133e+07	1.43246e+08	1.51903e+08	6.37763e+07	6.60564e+07	1.21494e+08	9.38853e+07	8.94833e+07	7.39457e+07	7.70524e+07	2.53559e+07	1.00345e+08	1.14292e+08	3.24791e+07	1.45907e+08	6.13855e+07
Com_2596_pos	Norfloxacin	Norfloxacin	C16 H18 F N3 O3	319.137	1.358	cpd:C06687	map02010 ABC transporters	HMDB0015192	--	Organic acids and derivatives	Carboxylic acids and derivatives	Amino acids, peptides, and analogues	--	--	--	No results	Invalid mass	No results	320.145	1.01954e+07	2.93135e+07	2.84551e+07	2.52706e+07	5.97369e+07	1.70304e+07	1.42431e+07	4.53058e+07	2.1868e+07	3.32263e+07	1.84684e+07	1.87528e+07	2.55571e+07	2.58663e+07	2.97006e+07	7.72589e+07	8.47476e+07	6.93511e+07	8.20905e+07	3.69055e+07	6.07533e+07	6.30585e+07	4.52265e+07	1.91926e+08	6.0101e+07	5.56186e+07	1.01072e+08	1.75216e+07	1.64297e+08	7.50944e+07
Com_19249_pos	N-Acetylhistidine	--	C8 H11 N3 O3	197.08	1.402	--	--	HMDB0032055	--	Organic acids and derivatives	Carboxylic acids and derivatives	Amino acids, peptides, and analogues	--	--	--	No results	Full match	Full match	198.087	2.26272e+06	3.56e+06	2.61707e+06	1.6596e+06	2.80261e+06	2.17662e+06	2.50512e+06	2.62752e+06	2.22262e+06	2.99038e+06	2.54034e+06	2.0094e+06	2.44187e+06	2.93992e+06	2.30103e+06	4.63023e+06	4.26237e+06	3.92266e+06	4.12697e+06	6.15103e+06	5.02107e+06	3.5805e+06	3.82995e+06	1.73456e+07	9.74997e+06	4.2932e+06	4.71627e+06	3.07687e+06	6.92415e+06	4.94481e+06
Com_4071_pos	4-Hydroxyisoleucine	--	C6 H13 N O3	147.09	1.338	--	--	--	--	--	--	--	--	--	--	No results	No results	Full match	148.097	1.23596e+07	2.46254e+07	1.84944e+07	1.77649e+07	4.59431e+07	1.78187e+07	1.68853e+07	1.85419e+07	1.13784e+07	1.79879e+07	1.55489e+07	1.39617e+07	1.34672e+07	1.84442e+07	1.4053e+07	6.46645e+07	6.74053e+07	4.293e+07	1.83767e+07	5.44235e+07	3.75056e+07	6.04055e+07	3.25415e+07	3.57582e+07	2.35839e+07	5.35979e+07	5.71479e+07	1.5223e+07	7.5748e+07	3.04884e+07
Com_12113_pos	6 β-Hydroxycortisol	--	C21 H30 O6	378.203	6.709	--	--	--	--	--	--	--	--	--	--	No results	Full match	No results	379.21	6.40322e+06	2.81979e+06	3.33644e+06	4.38447e+06	9.04216e+06	2.63586e+06	2.14024e+06	4.60395e+06	1.89788e+06	2.81333e+06	2.28464e+06	2.05295e+06	1.41796e+06	2.91012e+06	1.65566e+06	1.35397e+07	1.10297e+07	9.92634e+06	8.06448e+06	9.42097e+06	9.23295e+06	1.43054e+07	9.55031e+06	5.38547e+06	2.66366e+06	1.42725e+07	1.29834e+07	3.60879e+06	9.89647e+06	3.55382e+06
Com_21429_pos	2-cyano-3-(3,4-dimethoxyphenyl)acrylic acid	--	C12 H11 N O4	233.069	5.315	--	--	--	--	--	--	--	--	--	--	Full match	No results	No results	234.076	2.40251e+06	2.15918e+06	2.66133e+06	2.16718e+06	3.31688e+06	1.85805e+06	1.73452e+06	3.87628e+06	1.73299e+06	2.26621e+06	1.87135e+06	2.46087e+06	2.02405e+06	2.46458e+06	2.182e+06	6.94472e+06	9.65711e+06	3.58953e+06	3.96718e+06	5.26167e+06	5.15418e+06	5.99155e+06	4.34043e+06	4.54038e+06	1.85321e+06	5.84784e+06	6.8872e+06	2.07182e+06	5.58745e+06	4.35862e+06
Com_18981_pos	N1-[2-oxo-6-(1H-pyrrol-1-yl)-2H-chromen-3-yl]acetamide	--	C15 H12 N2 O3	268.084	6.149	--	--	--	--	--	--	--	--	--	--	Full match	No results	No results	269.091	1.48595e+06	1.54951e+06	1.72149e+06	782457	4.03332e+06	1.18759e+06	1.37348e+06	714974	1.42477e+06	1.12178e+06	1.4538e+06	729957	1.57795e+06	1.24766e+06	1.23717e+06	9.43189e+06	7.02068e+06	7.62037e+06	7.26912e+06	2.66014e+06	1.71729e+06	1.9738e+06	3.10614e+06	1.25716e+07	2.53661e+06	2.80215e+06	7.7047e+06	1.62351e+06	1.07892e+07	2.80557e+06
Com_20234_pos	2-(3,4-dimethoxyphenyl)quinoline	--	C17 H15 N O2	287.093	3.611	--	--	--	--	--	--	--	--	--	--	Invalid mass	No results	No results	288.1	577037	850344	799550	934739	2.11275e+06	692902	537884	838134	404328	716344	303892	320784	419641	775727	430317	3.60654e+06	4.65845e+06	1.30163e+06	2.29527e+06	5.37267e+06	3.14944e+06	4.95704e+06	2.4046e+06	827650	424624	6.49094e+06	3.71199e+06	843790	6.01921e+06	1.95765e+06
Com_27782_pos	Ala-trp	--	C14 H17 N3 O3	275.127	5.389	--	--	HMDB0013209	--	Organic acids and derivatives	Carboxylic acids and derivatives	Amino acids, peptides, and analogues	--	--	--	No results	No results	Full match	276.134	898915	955539	1.058e+06	838829	1.41923e+06	1.0981e+06	1.1598e+06	1.07177e+06	680196	1.2728e+06	1.00923e+06	993894	1.24939e+06	720095	916547	2.46425e+06	2.91124e+06	1.55707e+06	2.05982e+06	2.37645e+06	1.69322e+06	2.38656e+06	1.66895e+06	3.83854e+06	1.19944e+06	3.48025e+06	2.72094e+06	712523	3.03585e+06	1.59534e+06
Com_2655_pos	Oleanolic acid	Oleanolic acid; 3beta-Hydroxyolean-12-en-28-oic acid; Astrantiagenin C; Caryophyllin; Oleanolate	C30 H48 O3	456.36	7.188	cpd:C17148	--	HMDB0002364	LMPR0106150004	Lipids and lipid-like molecules	Prenol lipids	Triterpenoids	Prenol Lipids [PR]	Isoprenoids [PR01]	C30 isoprenoids (triterpenes) [PR0106]	No results	Full match	No results	457.367	4.65298e+07	5.11897e+07	3.72047e+07	5.10343e+07	1.07735e+08	3.16462e+07	5.15242e+07	5.48127e+07	2.57695e+07	4.24991e+07	4.45007e+07	2.50631e+07	2.22598e+07	5.0105e+07	3.4973e+07	1.00886e+08	1.33712e+08	8.34125e+07	7.18515e+07	1.48868e+08	8.98806e+07	9.28914e+07	1.09107e+08	1.69651e+08	8.4095e+07	8.64019e+07	8.86351e+07	2.52272e+07	1.51172e+08	8.62191e+07
Com_12405_pos	N1-methyl-2-({2-[(methylamino)carbonyl]phenyl}thio)-5-nitrobenzamide	--	C16 H15 N3 O4 S	345.082	1.251	--	--	--	--	--	--	--	--	--	--	Invalid mass	No results	No results	346.089	1.57738e+06	2.45668e+06	3.68636e+06	1.84253e+06	8.43073e+06	1.64231e+06	1.25106e+06	1.85325e+06	1.25597e+06	1.88038e+06	1.31922e+06	1.21154e+06	947902	2.107e+06	1.0177e+06	1.85177e+07	1.56738e+07	4.05319e+06	5.94569e+06	1.41599e+07	8.02831e+06	1.13211e+07	6.91741e+06	3.44307e+06	844007	1.38623e+07	1.71397e+07	3.13927e+06	2.37549e+07	7.21215e+06
Com_13880_pos	(±)-Abscisic acid	--	C15 H20 O4	269.09	1.405	--	--	--	--	--	--	--	--	--	--	No results	Invalid mass	No results	270.097	4.96853e+06	8.67232e+06	7.36853e+06	6.55784e+06	1.25291e+07	4.50052e+06	5.0402e+06	7.39366e+06	5.78264e+06	8.64669e+06	4.09756e+06	5.24145e+06	5.78685e+06	6.50694e+06	7.37726e+06	1.69477e+07	1.87194e+07	1.10007e+07	8.21712e+06	1.73662e+07	1.0861e+07	1.37578e+07	1.19789e+07	1.77971e+07	8.31e+06	1.18796e+07	1.31273e+07	5.15244e+06	1.75633e+07	9.51945e+06
Com_5839_pos	LPC 15:0	--	C23 H48 N O7 P	481.317	8.841	--	--	--	LMGP01050016	--	--	--	Glycerophospholipids [GP]	Glycerophosphocholines [GP01]	Monoacylglycerophosphocholines [GP0105]	No results	Full match	Full match	482.324	3.2761e+06	4.63257e+06	3.0165e+06	4.45092e+06	1.53448e+07	1.68454e+06	4.81032e+06	3.34323e+06	2.97209e+06	2.33791e+06	3.55449e+06	1.99562e+06	1.5006e+06	4.49587e+06	2.73075e+06	1.40284e+07	1.45185e+07	9.3702e+06	1.63549e+07	1.24793e+07	8.28132e+06	4.41477e+06	1.72375e+07	9.60694e+07	2.13253e+07	3.61843e+06	7.34024e+06	1.00913e+07	1.3677e+07	9.44556e+06
Com_1665_pos	(1E)-1,7-bis(4-hydroxyphenyl)hept-1-en-3-one	--	C19 H20 O3	296.137	5.001	--	--	--	--	--	--	--	--	--	--	Invalid mass	No results	No results	297.144	7.86553e+07	7.49562e+07	7.25854e+07	7.58262e+07	1.49595e+08	7.90039e+07	7.5832e+07	7.30947e+07	6.66477e+07	6.14292e+07	6.17891e+07	5.82762e+07	5.58678e+07	9.11811e+07	5.92363e+07	1.62732e+08	2.15267e+08	1.11613e+08	1.4703e+08	2.02641e+08	1.59e+08	2.06791e+08	1.30724e+08	1.57683e+08	1.35138e+08	1.19204e+08	1.00116e+08	6.21066e+07	7.31744e+07	1.24701e+08
Com_1555_pos	Trigonelline	N-Methylnicotinate; Trigonelline; Trigenelline; 1-Methylpyridinio-3-carboxylate; Betaine nicotinate; Caffearin; Gynesine	C7 H7 N O2	155.058	1.41	cpd:C01004	map00760 Nicotinate and nicotinamide metabolism	HMDB0000875	--	Alkaloids and derivatives	-	-	--	--	--	No results	Invalid mass	No results	156.066	3.86469e+07	8.05577e+07	5.73033e+07	4.66332e+07	6.66395e+07	5.15992e+07	5.18007e+07	5.29217e+07	3.74339e+07	5.59099e+07	4.34556e+07	3.69562e+07	6.15889e+07	6.8095e+07	5.96317e+07	1.1424e+08	8.92374e+07	7.94697e+07	6.0173e+07	7.67154e+07	1.15417e+08	1.16945e+08	9.13475e+07	1.59724e+08	2.17367e+08	7.52981e+07	5.35288e+07	7.60868e+07	9.76328e+07	9.47744e+07
Com_5639_pos	RMH	--	C17 H30 N8 O4 S	221.105	5.885	--	--	--	--	--	--	--	--	--	--	Invalid mass	No match	No results	222.112	2.47026e+07	1.85317e+07	3.08816e+07	2.70978e+07	4.60156e+07	1.90831e+07	1.74437e+07	2.11728e+07	1.67996e+07	1.90516e+07	1.37769e+07	1.77683e+07	1.83576e+07	2.26554e+07	1.49404e+07	3.68443e+07	4.57296e+07	3.79333e+07	2.99449e+07	4.94784e+07	3.91785e+07	4.69833e+07	3.1092e+07	5.20633e+07	2.36826e+07	3.7281e+07	4.8453e+07	2.38777e+07	3.43816e+07	2.32271e+07
Com_31962_pos	3-(2-Hydroxyethyl)indole	--	C10 H11 N O	161.084	5.083	--	--	HMDB0003447	--	Organoheterocyclic compounds	Indoles and derivatives	Indoles	--	--	--	No results	Full match	No results	162.091	896186	1.18358e+06	1.1084e+06	1.03078e+06	2.09818e+06	823914	965113	945828	572638	974677	1.06448e+06	799916	950851	915235	662014	3.67955e+06	4.11292e+06	1.44973e+06	1.7752e+06	3.2825e+06	2.0886e+06	2.46118e+06	2.07867e+06	4.63672e+06	851916	1.5941e+06	2.9531e+06	881669	3.37997e+06	1.76263e+06
Com_3007_pos	6,8-di(tert-butyl)-4-oxo-4H-chromene-2-carboxylic acid	--	C18 H22 O4	320.158	1.406	--	--	--	--	--	--	--	--	--	--	Invalid mass	No results	No results	321.165	1.36788e+07	2.64994e+07	2.86668e+07	1.80689e+07	3.45978e+07	1.34818e+07	1.79634e+07	1.85662e+07	1.55904e+07	1.8414e+07	1.89174e+07	1.30262e+07	1.26141e+07	1.68596e+07	1.43876e+07	8.50915e+07	9.48257e+07	3.85935e+07	3.89907e+07	7.24907e+07	5.69945e+07	6.46245e+07	4.07448e+07	1.76139e+07	1.41522e+07	7.52742e+07	6.60564e+07	2.13477e+07	9.59535e+07	3.68127e+07
Com_819_pos	N-Acetyl-D-galactosamine	N-Acetyl-D-galactosamine; N-Acetyl-D-chondrosamine; 2-Acetamido-2-deoxy-D-galactose	C8 H15 N O6	221.09	1.371	cpd:C01132	map00052 Galactose metabolism	HMDB0000853	--	Organic oxygen compounds	Organooxygen compounds	Carbohydrates and carbohydrate conjugates	--	--	--	No results	Full match	Full match	222.097	4.59743e+07	1.55948e+08	9.44916e+07	6.33639e+07	1.08964e+08	8.94058e+07	9.43909e+07	7.78687e+07	7.12569e+07	9.382e+07	7.61369e+07	6.01519e+07	1.13864e+08	1.03526e+08	7.45012e+07	1.57546e+08	1.47369e+08	1.42506e+08	1.26397e+08	9.33106e+07	1.98702e+08	2.34695e+08	1.63055e+08	2.26742e+08	4.47269e+08	1.25542e+08	8.77488e+07	1.5159e+08	1.73766e+08	1.76571e+08
Com_18931_pos	6,6-dimethyl-4-piperidino-5,6-dihydro-2H-thiine-2-thione	--	C12 H19 N S2	259.105	3.757	--	--	--	--	--	--	--	--	--	--	Invalid mass	No results	No results	242.102	2.2818e+06	3.72819e+06	2.76404e+06	2.83565e+06	6.56904e+06	6.58398e+06	2.2808e+06	3.05926e+06	2.50721e+06	3.8744e+06	1.76489e+06	1.76492e+06	1.68332e+06	3.0831e+06	2.13281e+06	5.76176e+06	8.32232e+06	3.94423e+06	4.97735e+06	8.37513e+06	6.21592e+06	1.03558e+07	6.66704e+06	6.29225e+06	3.63425e+06	5.83508e+06	8.88714e+06	2.49029e+06	8.92005e+06	5.85923e+06
Com_17095_pos	PQH	--	C16 H24 N6 O5	363.15	5.101	--	--	--	--	--	--	--	--	--	--	Invalid mass	No results	No results	364.159	1.43149e+06	4.23369e+06	3.39138e+06	2.65343e+06	7.66544e+06	3.11254e+06	2.77192e+06	2.2276e+06	2.22266e+06	2.88499e+06	1.53307e+06	1.60319e+06	1.75666e+06	4.792e+06	2.23172e+06	5.65662e+06	6.39317e+06	7.4943e+06	5.22586e+06	4.64598e+06	4.39813e+06	6.64975e+06	4.32149e+06	2.31413e+07	6.40632e+06	5.29248e+06	5.93523e+06	3.22259e+06	7.90734e+06	6.18549e+06
Com_684_pos	1-hydroxy-2-phenyl-1,5,6,7-tetrahydro-4H-benzimidazol-4-one	--	C13 H12 N2 O2	228.09	5.343	--	--	--	--	--	--	--	--	--	--	Full match	No results	No results	229.097	4.7661e+06	5.0757e+06	4.33064e+06	2.85945e+06	4.42012e+08	5.39501e+06	7.12012e+06	6.07815e+06	2.75955e+06	3.30015e+06	3.07908e+06	3.22941e+06	2.73689e+06	4.66793e+06	3.00321e+06	4.01891e+08	2.07309e+07	4.04206e+08	4.23596e+07	1.59722e+07	1.12988e+07	1.70252e+07	2.62183e+08	3.46506e+08	1.10349e+08	1.23046e+08	3.86953e+07	6.98958e+06	4.36904e+08	3.93047e+07
Com_14798_pos	3-benzyl-1-butyl-4-hydroxy-1,2-dihydroquinolin-2-one	--	C20 H21 N O2	329.138	5.324	--	--	--	--	--	--	--	--	--	--	Invalid mass	No results	No results	313.119	1.95109e+06	2.96508e+06	3.62655e+06	2.70162e+06	4.22669e+06	3.35413e+06	2.8006e+06	2.54061e+06	2.37039e+06	2.69168e+06	2.50028e+06	2.51164e+06	1.90618e+06	5.5768e+06	3.02054e+06	7.62506e+06	7.1205e+06	4.91632e+06	4.34221e+06	5.7933e+06	5.71378e+06	5.16222e+06	5.13198e+06	8.83895e+06	1.48528e+07	5.82658e+06	5.37687e+06	2.23266e+06	8.83786e+06	3.37016e+06
Com_4510_pos	N-Acetylvaline	--	C7 H13 N O3	159.09	1.393	--	--	HMDB0011757	--	Organic acids and derivatives	Carboxylic acids and derivatives	Amino acids, peptides, and analogues	--	--	--	No results	No results	Full match	160.097	1.55699e+07	2.86713e+07	2.16939e+07	2.06191e+07	3.91303e+07	2.47044e+07	1.95023e+07	1.85474e+07	1.7042e+07	2.3979e+07	1.69685e+07	1.67687e+07	1.27089e+07	2.53806e+07	1.67035e+07	4.96196e+07	5.80992e+07	2.66442e+07	3.07734e+07	4.38871e+07	4.85661e+07	5.03661e+07	3.1822e+07	4.75996e+07	1.87341e+07	4.78398e+07	4.82701e+07	1.91866e+07	5.229e+07	2.72143e+07
Com_16775_pos	Oxymorphone	Oxymorphone	C17 H19 N O4	301.127	4.779	cpd:C08019	--	HMDB0015323	--	Benzenoids	Phenanthrenes and derivatives	-	--	--	--	No results	Invalid mass	No results	302.134	2.69627e+06	4.23642e+06	3.82716e+06	1.71058e+06	7.88255e+06	2.97161e+06	2.69387e+06	3.30552e+06	2.43599e+06	4.15214e+06	3.24633e+06	2.99126e+06	3.187e+06	5.23148e+06	2.82983e+06	7.96503e+06	1.01735e+07	5.55761e+06	5.5272e+06	9.03435e+06	7.00515e+06	8.05326e+06	5.05563e+06	8.43509e+06	2.73518e+06	8.6029e+06	6.94653e+06	3.81568e+06	1.63985e+07	6.38701e+06
Com_10579_pos	Adenosine	Adenosine	C10 H13 N5 O4	267.096	2.79	cpd:C00212	map00230 Purine metabolism;map01100 Metabolic pathways;map04022 cGMP-PKG signaling pathway;map04024 cAMP signaling pathway;map04071 Sphingolipid signaling pathway;map04080 Neuroactive ligand-receptor interaction;map04270 Vascular smooth muscle contraction;map04923 Regulation of lipolysis in adipocytes;map04924 Renin secretion;map05012 Parkinson's disease;map05032 Morphine addiction;map05034 Alcoh…	HMDB0000050	--	Nucleosides, nucleotides, and analogues	Purine nucleosides	-	--	--	--	No results	Full match	Full match	268.104	3.48123e+06	4.20778e+06	2.86672e+06	2.22641e+06	4.85768e+06	2.62456e+06	4.58352e+06	1.82489e+06	1.83709e+06	2.11011e+06	2.21722e+06	1.75093e+06	2.87487e+06	3.61134e+06	1.91866e+06	5.9227e+06	5.20601e+06	3.84398e+06	1.72625e+07	5.79527e+06	5.02838e+06	4.70748e+06	4.04881e+06	3.34777e+07	1.51028e+07	7.24729e+06	6.85535e+06	3.54964e+06	6.69794e+06	1.08497e+07
Com_21054_pos	2-Methylpentanedioic acid	--	C6 H10 O4	146.058	1.4	--	--	HMDB0000422	--	Lipids and lipid-like molecules	Fatty Acyls	Fatty acids and conjugates	--	--	--	No results	No results	Full match	147.066	3.05173e+06	3.65222e+06	3.25433e+06	3.32192e+06	4.73584e+06	1.50153e+06	2.40389e+06	3.05083e+06	1.55102e+06	4.48066e+06	2.79794e+06	2.15365e+06	2.47703e+06	1.95307e+06	3.25787e+06	8.31335e+06	9.75842e+06	5.28358e+06	5.10998e+06	6.86174e+06	6.3599e+06	6.67686e+06	3.41693e+06	7.9048e+06	2.93029e+06	5.84809e+06	5.96913e+06	2.21656e+06	1.12029e+07	4.79306e+06
Com_5929_pos	APH	--	C14 H21 N5 O4	305.147	1.406	--	--	--	--	--	--	--	--	--	--	Invalid mass	No results	No results	306.154	7.9466e+06	1.15943e+07	1.21576e+07	8.54539e+06	2.10112e+07	8.68508e+06	8.85988e+06	9.97705e+06	6.78005e+06	1.04524e+07	7.32892e+06	8.51843e+06	6.16917e+06	1.04237e+07	1.01858e+07	4.57518e+07	5.16002e+07	1.94062e+07	2.07494e+07	3.38563e+07	2.91993e+07	4.12903e+07	2.031e+07	1.49029e+07	5.87797e+06	3.49922e+07	4.15871e+07	9.68548e+06	5.61607e+07	1.89252e+07
Com_560_pos	Glycoursodeoxycholic acid	--	C26 H43 N O5	449.316	8.16	--	--	HMDB0000708	LMST05030016	Lipids and lipid-like molecules	Steroids and steroid derivatives	Bile acids, alcohols and derivatives	Sterols [ST]	Steroid conjugates [ST05]	Glycine conjugates [ST0503]	No results	No results	Full match	450.322	1.64407e+08	8.87095e+07	1.02613e+08	1.10596e+08	2.73771e+08	3.25689e+07	1.591e+08	1.01545e+08	9.95173e+07	1.62686e+08	1.37821e+08	1.33315e+08	7.26345e+07	8.19666e+07	1.34591e+08	4.20547e+08	5.03643e+08	1.77449e+08	2.89812e+08	3.52973e+08	9.17211e+08	3.45389e+08	4.63069e+08	1.29295e+09	3.04024e+08	1.47929e+08	4.27644e+08	7.0736e+07	5.81116e+08	2.23028e+08
Com_10482_pos	2-Aminoadipic acid	--	C6 H11 N O4	161.069	1.352	--	--	HMDB0302754	--	Organic acids and derivatives	Carboxylic acids and derivatives	Amino acids, peptides, and analogues	--	--	--	No results	Full match	Full match	162.076	4.89148e+06	1.20343e+07	1.07083e+07	7.70464e+06	2.00158e+07	6.85628e+06	6.44609e+06	9.14537e+06	8.80841e+06	8.7761e+06	7.60102e+06	9.3965e+06	6.23879e+06	1.24426e+07	8.67973e+06	1.71794e+07	2.13095e+07	1.81298e+07	1.22244e+07	2.75328e+07	1.96696e+07	2.10423e+07	1.47244e+07	1.36078e+07	1.20436e+07	1.7159e+07	1.50369e+07	7.69428e+06	1.84691e+07	1.17382e+07
Com_7444_pos	N-Acetyl-L-tyrosine	--	C11 H13 N O4	223.084	1.434	--	--	HMDB0000866	--	Organic acids and derivatives	Carboxylic acids and derivatives	Amino acids, peptides, and analogues	--	--	--	No results	No results	Full match	224.091	1.51386e+07	2.16261e+07	1.96162e+07	1.65821e+07	2.27831e+07	1.4486e+07	1.49163e+07	1.8366e+07	1.61251e+07	1.84272e+07	1.44775e+07	1.50005e+07	1.38041e+07	1.45257e+07	1.3347e+07	2.71744e+07	3.84264e+07	2.40706e+07	2.34873e+07	3.86962e+07	2.19235e+07	3.09222e+07	3.15845e+07	5.36139e+07	2.11456e+07	2.67094e+07	2.48839e+07	1.21443e+07	3.38105e+07	2.4175e+07
Com_36893_pos	3-hydroxy-1,5-diphenylpentan-1-one	--	C17 H18 O2	236.115	2.828	--	--	--	--	--	--	--	--	--	--	Invalid mass	No results	No results	237.123	658261	490664	593817	239079	1.24168e+06	386053	551563	373836	455041	604721	263442	591762	352274	323371	435753	1.98051e+06	2.46471e+06	991106	294811	1.11905e+06	1.0851e+06	2.0315e+06	1.20665e+06	1.71179e+06	636268	997988	2.15569e+06	492702	1.56832e+06	1.13217e+06
Com_16555_pos	Pyridoxamine	Pyridoxamine; PM	C8 H12 N2 O2	168.087	1.235	cpd:C00534	map00750 Vitamin B6 metabolism;map01100 Metabolic pathways;map04977 Vitamin digestion and absorption	HMDB0001431	--	Organoheterocyclic compounds	Pyridines and derivatives	Pyridoxamines	--	--	--	No results	Invalid mass	No results	207.051	809159	1.49472e+06	3.24513e+06	790481	2.86054e+06	505709	1.85663e+06	817126	1.51859e+06	954176	954841	2.7818e+06	2.89162e+06	2.75776e+06	1.1219e+06	1.45095e+06	5.5351e+06	2.80326e+06	1.21428e+07	2.88925e+06	1.37053e+07	7.70618e+06	6.08776e+06	1.77427e+07	1.24205e+07	2.72594e+06	3.70219e+06	1.63688e+06	3.58045e+06	4.33629e+06
Com_6513_pos	RNH	--	C16 H27 N9 O5	425.216	5.169	--	--	--	--	--	--	--	--	--	--	Full match	No results	No results	426.223	5.69517e+06	7.53837e+06	8.46928e+06	8.34174e+06	1.89938e+07	2.06756e+06	4.38421e+06	7.40568e+06	4.86705e+06	6.1987e+06	6.75618e+06	6.24864e+06	8.99208e+06	7.80897e+06	6.53078e+06	3.16198e+07	4.00058e+07	1.3928e+07	1.11389e+07	3.04979e+07	2.19035e+07	3.05817e+07	1.3812e+07	1.1263e+07	4.96375e+06	2.88244e+07	1.60332e+07	7.55384e+06	5.85125e+07	1.66705e+07
Com_4142_pos	2-{2-oxo-2-[(2-oxo-3-azepanyl)amino]ethoxy}acetic acid	--	C10 H16 N2 O5	244.106	1.392	--	--	--	--	--	--	--	--	--	--	Full match	No results	No results	245.113	3.96634e+07	3.72316e+07	3.35012e+07	2.54387e+07	4.31462e+07	2.63105e+07	2.41543e+07	2.52392e+07	2.28622e+07	3.15533e+07	3.19667e+07	3.43512e+07	2.78799e+07	4.11143e+07	3.09447e+07	6.38333e+07	8.15291e+07	4.03078e+07	3.81135e+07	6.22929e+07	6.54993e+07	5.25502e+07	5.01049e+07	1.01542e+08	3.70949e+07	3.9086e+07	7.72748e+07	2.61455e+07	6.24528e+07	4.62912e+07
Com_16032_pos	SPK	--	C14 H26 N4 O5	312.183	7.119	--	--	--	--	--	--	--	--	--	--	Invalid mass	No results	No results	313.191	940376	1.80647e+06	1.58857e+06	1.51197e+06	3.69687e+06	1.3132e+06	2.29327e+06	2.01594e+06	249608	622494	644956	282339	260305	1.84269e+06	854161	9.70252e+06	7.99686e+06	5.6938e+06	5.18795e+06	6.48999e+06	4.63832e+06	1.00188e+07	5.13535e+06	338422	3.01007e+06	9.54233e+06	1.06071e+07	2.47993e+06	6.7534e+06	1.57212e+06
Com_11033_pos	7-(2-aminophenyl)heptanoic acid	--	C13 H19 N O2	243.121	4.703	--	--	--	--	--	--	--	--	--	--	Invalid mass	No results	No results	244.129	3.16644e+06	6.2874e+06	5.81995e+06	3.74843e+06	1.34854e+07	8.02604e+06	3.8202e+06	4.47112e+06	3.67432e+06	4.54544e+06	3.44581e+06	3.94552e+06	3.40202e+06	6.01519e+06	3.32675e+06	2.04653e+07	1.79961e+07	9.17723e+06	8.9765e+06	1.25584e+07	8.73415e+06	1.22807e+07	9.41634e+06	1.14385e+07	3.56165e+06	1.23638e+07	1.09191e+07	4.10976e+06	1.67263e+07	8.9588e+06
Com_4373_pos	Zolpidem-d6	--	C19 H15 [2]H6 N3 O	313.2	5.119	--	--	--	--	--	--	--	--	--	--	Invalid mass	No results	No results	314.208	6.77796e+06	9.63554e+06	1.07198e+07	6.59373e+06	1.5503e+07	7.8483e+06	5.64366e+06	8.62597e+06	5.89886e+06	1.11367e+07	6.96317e+06	7.16819e+06	7.60542e+06	1.03871e+07	7.04488e+06	1.27603e+07	1.68826e+07	1.21163e+07	1.56143e+07	1.94253e+07	1.44728e+07	1.65305e+07	2.00051e+07	1.33892e+08	2.04955e+07	1.45895e+07	1.84406e+07	1.20091e+07	2.09043e+07	1.99205e+07
Com_3985_pos	1,7-bis(4-hydroxyphenyl)-5-methoxyheptan-3-one	--	C20 H24 O4	368.158	4.84	--	--	--	--	--	--	--	--	--	--	Invalid mass	No results	No results	369.165	1.14376e+07	1.51112e+07	1.93424e+07	1.25752e+07	2.92492e+07	4.3871e+06	9.77405e+06	1.28769e+07	8.70941e+06	1.38867e+07	1.0037e+07	9.7144e+06	9.49655e+06	1.77196e+07	1.16504e+07	4.16061e+07	7.8342e+07	2.36496e+07	2.69793e+07	4.56358e+07	4.33755e+07	6.28753e+07	3.80794e+07	2.41024e+07	9.39672e+06	4.49273e+07	6.66269e+07	1.35494e+07	1.02055e+08	1.14619e+07
Com_11003_pos	Cortisone	Cortisone; 17alpha,21-Dihydroxy-4-pregnene-3,11,20-trione; Kendall's compound E; Reichstein's substance Fa	C21 H28 O5	343.162	4.846	cpd:C00762	map00140 Steroid hormone biosynthesis;map01100 Metabolic pathways;map04960 Aldosterone-regulated sodium reabsorption;map05200 Pathways in cancer;map05215 Prostate cancer	HMDB0002802	LMST02030090	Lipids and lipid-like molecules	Steroids and steroid derivatives	Hydroxysteroids	Sterols [ST]	Steroids [ST02]	C21 steroids (gluco/mineralocorticoids, progestogins) and derivatives [ST0203]	Invalid mass	No results	No results	344.171	5.72659e+06	1.11526e+07	7.79619e+06	5.92885e+06	1.69955e+07	5.06515e+06	6.98794e+06	6.40753e+06	6.14548e+06	7.23716e+06	4.39141e+06	5.40743e+06	4.5619e+06	1.25937e+07	4.8579e+06	2.29948e+07	2.74413e+07	1.33978e+07	1.21377e+07	1.85695e+07	1.55607e+07	1.7913e+07	1.18304e+07	2.27857e+07	5.56321e+06	1.47428e+07	1.63433e+07	6.42825e+06	2.41542e+07	8.79096e+06
Com_10671_pos	4,6-dimethyl-2,7-diphenyl-3,7-dihydro-2H-pyrazolo[3,4-b]pyridin-3-one	--	C20 H17 N3 O	315.143	1.414	--	--	--	--	--	--	--	--	--	--	Invalid mass	Invalid mass	No results	316.15	6.06205e+06	1.32875e+07	9.61814e+06	8.38247e+06	7.18162e+06	6.92064e+06	8.26717e+06	7.11906e+06	6.01438e+06	8.01919e+06	8.95198e+06	1.22614e+07	8.65498e+06	9.7544e+06	8.06463e+06	1.76639e+07	1.97535e+07	8.2654e+06	1.36578e+07	2.05754e+07	1.90525e+07	1.74644e+07	9.80339e+06	4.19434e+07	2.32235e+07	1.4205e+07	1.57856e+07	7.69611e+06	1.26628e+07	1.31011e+07
Com_312_pos	Aplaviroc hydrochloride	--	C33 H43 N3 O6	577.311	5.478	--	--	--	--	--	--	--	--	--	--	Invalid mass	No results	No results	578.318	1.72387e+07	1.94538e+07	3.0323e+07	1.47782e+07	5.55074e+07	1.75611e+07	1.41428e+07	2.03228e+07	7.71624e+06	1.68578e+07	9.34697e+06	1.71767e+07	1.01224e+07	1.95501e+07	1.94853e+07	4.61383e+08	4.15365e+08	2.34348e+08	4.00162e+07	3.43934e+08	1.77181e+08	2.67551e+08	1.031e+08	3.23884e+06	1.42935e+07	9.51679e+08	6.18698e+08	1.11609e+08	2.11371e+08	1.32587e+08
Com_6893_pos	N-Acetyl-L-leucine	N-Acetyl-L-leucine	C8 H15 N O3	173.105	1.418	cpd:C02710	--	HMDB0011756	--	Organic acids and derivatives	Carboxylic acids and derivatives	Amino acids, peptides, and analogues	--	--	--	No results	Full match	Full match	174.112	1.25909e+07	2.64136e+07	1.62331e+07	1.49563e+07	3.28431e+07	1.37023e+07	1.46591e+07	2.01954e+07	1.31357e+07	1.69623e+07	1.34926e+07	1.06609e+07	9.43305e+06	1.76933e+07	1.50039e+07	3.4208e+07	3.29372e+07	2.99364e+07	2.69831e+07	4.28836e+07	3.03686e+07	4.1878e+07	2.55551e+07	3.73503e+07	1.32692e+07	2.58805e+07	3.0915e+07	1.19173e+07	3.68211e+07	2.77045e+07
Com_9925_pos	1-Methyladenosine	1-Methyladenosine	C11 H15 N5 O4	281.111	1.389	cpd:C02494	--	HMDB0003331	--	Nucleosides, nucleotides, and analogues	Purine nucleosides	-	--	--	--	No results	No results	Full match	282.118	7.62241e+06	1.00168e+07	1.06367e+07	1.00076e+07	1.00947e+07	6.05564e+06	3.5557e+06	9.46809e+06	9.25732e+06	1.03054e+07	7.01714e+06	1.07406e+07	6.67341e+06	8.21496e+06	9.14221e+06	2.3837e+07	2.79856e+07	1.15765e+07	1.17561e+07	1.80505e+07	1.99674e+07	1.69298e+07	1.622e+07	2.09701e+07	1.17007e+07	1.58829e+07	1.8777e+07	6.54166e+06	3.40639e+07	8.18576e+06
Com_8291_pos	KMH	--	C17 H30 N6 O4 S	414.199	4.95	--	--	--	--	--	--	--	--	--	--	Invalid mass	No results	No results	415.207	6.01788e+06	7.14253e+06	7.31558e+06	6.74821e+06	1.93961e+07	4.07094e+06	4.62013e+06	6.53489e+06	4.21658e+06	8.99702e+06	5.84245e+06	6.50317e+06	5.5288e+06	3.47066e+06	6.56195e+06	3.12113e+07	2.89868e+07	1.05055e+07	9.51403e+06	2.69579e+07	2.24305e+07	2.5184e+07	1.54775e+07	1.18223e+07	3.5096e+06	2.32442e+07	2.35947e+07	6.60318e+06	3.84373e+07	1.44101e+07
Com_1795_pos	Gamma-Glu-Leu	--	C11 H20 N2 O5	260.137	1.408	--	--	HMDB0011171	--	Organic acids and derivatives	Carboxylic acids and derivatives	Amino acids, peptides, and analogues	--	--	--	No results	No results	Full match	261.144	4.8843e+07	3.8619e+07	6.01231e+07	3.58977e+07	1.0992e+08	3.09305e+07	3.2028e+07	3.83304e+07	2.8117e+07	3.82541e+07	4.07353e+07	3.27705e+07	2.96121e+07	5.91535e+07	5.02681e+07	1.36601e+08	1.81972e+08	8.56571e+07	8.17839e+07	1.63872e+08	1.32909e+08	1.54789e+08	7.92861e+07	7.0926e+07	1.84669e+07	1.32382e+08	1.12131e+08	5.79573e+07	1.64607e+08	8.01034e+07
Com_27117_pos	ANK	--	C13 H25 N5 O5	331.187	4.901	--	--	--	--	--	--	--	--	--	--	Invalid mass	No results	No results	332.195	985598	352066	820642	389450	1.73757e+06	315590	950768	398342	590480	1.60601e+06	665598	733015	1.86031e+06	1.09089e+06	769006	2.37273e+06	1.43644e+06	1.89489e+06	1.4768e+06	753473	1.38252e+06	2.79102e+06	758352	2.45496e+06	3.40468e+06	2.01758e+06	1.83013e+06	2.08456e+06	2.19508e+06	1.89015e+06
Com_30033_pos	Ureidosuccinic acid	--	C5 H8 N2 O5	176.043	1.335	--	--	HMDB0000828	--	Organic acids and derivatives	Carboxylic acids and derivatives	Amino acids, peptides, and analogues	--	--	--	No results	No results	Full match	177.05	423954	1.23112e+06	441637	624278	3.70651e+06	345099	1.40102e+06	484734	321094	634364	526544	367259	483452	966714	415907	1.323e+06	2.26764e+06	1.48341e+06	1.3992e+06	1.25669e+06	981764	1.1922e+06	1.45907e+06	4.51319e+06	3.96812e+06	1.53373e+06	1.26943e+06	1.20378e+06	2.76406e+06	1.1706e+06
Com_18183_pos	6,7-dihydro-5H-dibenzo[d,f][1,3]diazepin-6-one	--	C13 H10 N2 O	210.079	6.44	--	--	--	--	--	--	--	--	--	--	Full match	No results	No results	211.086	507567	516866	763389	300214	1.52419e+06	307298	826819	296829	454308	498255	734897	281102	353545	283634	635115	8.41286e+06	1.1017e+07	961204	1.54287e+06	1.06067e+06	684903	3.1809e+06	3.47899e+06	1.13999e+06	709174	4.18569e+06	8.10151e+06	545631	1.44719e+07	927583
Com_4459_pos	QQH	--	C16 H25 N7 O6	416.143	1.399	--	--	--	--	--	--	--	--	--	--	Invalid mass	No results	No results	417.149	2.30098e+06	3.51026e+06	4.47689e+06	2.2666e+06	1.1435e+07	1.78871e+06	1.65324e+06	2.31336e+06	2.00036e+06	2.14475e+06	1.30517e+06	1.12922e+06	1.8208e+06	3.29261e+06	2.78634e+06	7.69734e+07	7.02367e+07	3.51053e+06	2.88123e+06	1.11263e+07	2.62502e+07	2.70976e+07	1.97317e+07	1.39567e+07	2.40706e+06	1.04338e+07	3.20134e+07	3.21629e+06	8.41476e+07	3.99328e+06
Com_16337_pos	Monobutyl phthalate	--	C12 H14 O4	222.089	5.4	--	--	HMDB0013247	--	Benzenoids	Benzene and substituted derivatives	Benzoic acids and derivatives	--	--	--	No results	No results	Full match	223.096	6.08994e+06	8.85505e+06	7.24509e+06	6.13696e+06	1.13791e+07	7.11452e+06	3.95328e+06	6.68324e+06	5.63794e+06	6.5178e+06	4.97856e+06	4.92382e+06	4.86539e+06	6.65536e+06	6.07489e+06	1.16405e+07	1.56448e+07	8.41051e+06	8.63375e+06	1.48425e+07	1.05385e+07	1.25439e+07	9.60439e+06	1.35394e+07	6.16503e+06	9.16047e+06	1.15674e+07	4.7251e+06	1.60164e+07	9.81759e+06
Com_16934_pos	1-(3-methoxy-2-nitrostyryl)pyrrolidine	--	C13 H16 N2 O3	248.116	4.761	--	--	--	--	--	--	--	--	--	--	Full match	No results	Full match	249.123	3.83696e+06	4.15971e+06	3.1816e+06	3.36078e+06	1.16193e+07	5.33163e+06	4.45022e+06	4.55799e+06	4.06766e+06	9.17025e+06	5.2674e+06	3.04417e+06	4.99888e+06	3.42769e+06	4.24528e+06	1.1134e+07	1.39489e+07	6.66535e+06	8.42598e+06	9.35437e+06	7.11742e+06	8.29664e+06	9.08922e+06	1.39421e+07	5.07444e+06	7.98478e+06	1.07033e+07	3.65334e+06	1.29085e+07	6.97747e+06
Com_21616_pos	(5E)-7-methylidene-10-oxo-4-(propan-2-yl)undec-5-enoic acid	--	C15 H24 O3	252.172	6.524	--	--	--	--	--	--	--	--	--	--	Full match	Partial match	No results	253.179	2.59409e+06	3.36314e+06	2.15889e+06	2.57729e+06	4.36411e+06	2.31976e+06	2.96714e+06	1.80424e+06	2.60822e+06	1.99452e+06	2.11706e+06	1.75085e+06	4.15198e+06	2.86296e+06	2.40928e+06	3.92764e+06	5.50268e+06	3.18539e+06	3.93267e+06	5.61612e+06	4.24318e+06	3.98672e+06	2.80321e+06	4.01269e+06	3.14921e+06	3.63687e+06	7.05751e+06	2.50944e+06	4.24646e+06	4.49583e+06
Com_19647_pos	Propionyl-L-carnitine	--	C10 H19 N O4	217.131	5.214	--	--	HMDB0000824	--	Lipids and lipid-like molecules	Fatty Acyls	Fatty acid esters	--	--	--	No results	No results	Full match	218.139	2.73936e+06	4.01421e+06	2.98565e+06	2.41233e+06	4.34509e+06	2.67543e+06	3.69388e+06	3.55292e+06	2.81886e+06	2.88904e+06	3.23562e+06	2.79861e+06	2.74179e+06	2.34045e+06	2.7903e+06	2.99142e+06	5.5782e+06	4.57871e+06	6.19182e+06	7.51831e+06	6.05832e+06	5.21287e+06	3.71043e+06	1.7773e+07	6.17857e+06	4.4918e+06	5.15496e+06	2.94236e+06	5.6738e+06	4.98632e+06
Com_27651_pos	Cyanidin	Cyanidin; 3,3',4',5,7-Pentahydroxyflavylium chloride; Chlorure de 3,3',4',5,7-pentahydroxyflavylium; 3,3',4',5,7-Pentahydroxyflavyliumchlorid; 2-(3,4-Dihydroxyphenyl)-3,5,7-trihydroxy-1-benzopyrylium chloride; 3,3',4',5,7-Pentahydroxy-2-phenylbenzopyrylium chloride; Cyanidin chloride; Cyanidine; Cyanidol; Cyanidol chloride; IdB 1027	C15 H10 O6	286.05	1.176	cpd:C05905	--	HMDB0002708	LMPK12010002	Phenylpropanoids and polyketides	Flavonoids	Hydroxyflavonoids	Polyketides [PK]	Flavonoids [PK12]	Anthocyanidins [PK1201]	No results	Invalid mass	No results	287.057	162832	185228	186458	164113	339386	218901	348524	161710	148445	190049	179262	173391	167671	335003	165549	470437	565291	329739	638968	639439	322787	486629	475141	3.02785e+06	4.83669e+06	254783	346050	413545	494850	534555
Com_6358_pos	methyl 2-[(2-acetyl-3-oxo-1-butenyl)amino]acetate	--	C9 H13 N O4	199.084	4.969	--	--	--	--	--	--	--	--	--	--	Full match	No results	No results	200.092	2.13593e+07	2.82492e+07	2.82367e+07	1.8303e+07	4.10653e+07	2.40356e+07	1.70888e+07	2.42345e+07	2.1728e+07	2.47276e+07	1.83352e+07	1.78869e+07	1.66601e+07	1.34134e+07	1.87843e+07	4.62166e+07	4.91953e+07	3.34472e+07	2.57023e+07	4.64751e+07	4.15679e+07	4.04173e+07	5.33459e+07	7.76219e+07	2.16898e+07	2.86991e+07	4.76309e+07	1.76722e+07	5.8092e+07	2.68113e+07
Com_7962_pos	ethyl 1-(4-acetyl-2-aminophenyl)piperidine-4-carboxylate	--	C16 H22 N2 O3	290.163	5.125	--	--	--	--	--	--	--	--	--	--	Full match	No results	No results	291.17	3.21761e+06	3.35552e+06	6.11655e+06	2.83476e+06	2.07177e+07	2.79596e+06	2.39979e+06	4.96377e+06	2.86762e+06	4.0903e+06	1.96527e+06	2.11155e+06	2.08983e+06	3.39651e+06	2.34284e+06	3.89316e+07	3.4861e+07	4.77227e+06	9.97305e+06	2.06011e+07	1.36473e+07	1.74462e+07	1.73383e+07	7.02245e+06	2.46928e+06	2.35857e+07	3.00816e+07	3.16895e+06	4.18042e+07	4.36206e+06
Com_9389_pos	Boc-beta-cyano-L-alanine	--	C9 H14 N2 O4	214.095	2.217	--	--	--	--	--	--	--	--	--	--	No results	No results	Full match	215.102	9.72632e+06	1.50241e+07	1.39873e+07	1.0261e+07	2.64554e+07	1.23038e+07	1.26678e+07	1.10099e+07	1.10414e+07	1.28196e+07	8.88724e+06	1.06142e+07	1.07044e+07	1.26514e+07	8.75672e+06	1.98444e+07	2.76048e+07	1.84044e+07	1.7244e+07	2.39148e+07	1.99068e+07	2.32397e+07	1.87701e+07	2.89585e+07	9.31864e+06	1.94661e+07	2.08084e+07	1.03877e+07	2.31776e+07	1.91176e+07
Com_2869_pos	TMK	--	C15 H30 N4 O5 S	188.116	1.397	--	--	--	--	--	--	--	--	--	--	Invalid mass	No match	No match	189.124	2.54396e+07	4.73457e+07	3.50745e+07	2.44406e+07	6.3427e+07	2.89562e+07	4.14393e+07	2.75383e+07	3.84239e+07	4.60899e+07	2.69027e+07	3.39336e+07	2.9625e+07	3.83549e+07	3.14359e+07	5.47464e+07	7.81985e+07	4.74795e+07	5.60011e+07	6.86308e+07	2.68013e+07	5.53887e+07	8.4689e+07	1.37321e+08	8.99328e+07	5.15443e+07	6.36105e+07	3.01164e+07	7.46107e+07	8.73459e+07
Com_6121_pos	L-Homocitrulline	L-Homocitrulline	C7 H15 N3 O3	189.111	1.411	cpd:C02427	--	HMDB0000679	--	Organic acids and derivatives	Carboxylic acids and derivatives	Amino acids, peptides, and analogues	--	--	--	No results	No results	Full match	190.118	1.18731e+07	1.68743e+07	1.73094e+07	1.35518e+07	2.18789e+07	1.64926e+07	1.25113e+07	1.35262e+07	1.06109e+07	1.71309e+07	1.12451e+07	8.74616e+06	1.46546e+07	1.79398e+07	1.37085e+07	2.32778e+07	5.45657e+07	1.20136e+07	2.36862e+07	3.41922e+07	4.04384e+07	3.65429e+07	2.42062e+07	4.23797e+07	1.71259e+07	2.28597e+07	4.0947e+07	1.05658e+07	6.26474e+07	2.87723e+07
Com_7496_pos	Norbutorphanol	--	C16 H21 N O2	259.153	1.405	--	--	HMDB0041954	--	Benzenoids	Phenol esters	-	--	--	--	No results	Invalid mass	No results	243.133	9.81957e+06	6.36123e+06	1.38423e+07	7.52856e+06	2.69892e+07	7.95074e+06	1.43784e+07	9.62092e+06	7.7201e+06	1.38632e+07	7.75831e+06	7.36256e+06	1.23402e+07	1.54955e+07	7.46502e+06	3.34576e+07	3.60994e+07	1.26259e+07	1.50793e+07	3.12774e+07	1.31298e+07	2.13319e+07	1.94446e+07	3.73189e+07	1.20689e+07	2.64863e+07	2.17382e+07	1.03085e+07	3.57102e+07	1.38533e+07
Com_13786_pos	QPH	--	C16 H24 N6 O5	179.101	5.407	--	--	--	--	--	--	--	--	--	--	Invalid mass	No results	No results	180.108	6.07431e+06	5.63453e+06	4.16968e+06	4.4692e+06	1.03977e+07	6.53584e+06	5.40839e+06	4.83183e+06	3.01997e+06	6.99241e+06	4.04896e+06	3.99672e+06	5.64268e+06	4.30875e+06	3.98499e+06	7.48368e+06	1.50072e+07	1.04459e+07	1.11325e+07	1.45433e+07	1.0768e+07	1.29216e+07	4.14037e+06	1.7735e+07	5.00428e+06	8.55406e+06	1.055e+07	5.21258e+06	9.62955e+06	7.13592e+06
Com_17441_pos	Indole-3-lactic acid	--	C11 H11 N O3	205.074	1.426	--	--	HMDB0000671	--	Organoheterocyclic compounds	Indoles and derivatives	Indolyl carboxylic acids and derivatives	--	--	--	No results	Full match	Full match	206.081	3.12197e+06	5.73093e+06	2.90044e+06	2.70933e+06	4.48126e+06	1.74344e+06	2.90023e+06	2.10812e+06	3.20019e+06	3.22327e+06	3.0173e+06	2.18876e+06	2.52752e+06	5.03663e+06	3.92931e+06	1.06491e+07	8.59634e+06	6.3557e+06	4.44949e+06	1.65039e+07	7.6016e+06	5.18146e+06	4.98597e+06	7.59798e+06	5.21062e+06	4.83744e+06	6.73657e+06	2.15699e+06	8.50502e+06	3.23575e+06
Com_13387_pos	Diphenylamine	Diphenylamine; N,N-Diphenylamine	C12 H11 N	169.089	5.391	cpd:C11016	--	HMDB0032562	--	Benzenoids	Benzene and substituted derivatives	Aniline and substituted anilines	--	--	--	No results	No results	Full match	170.097	4.01308e+06	4.97987e+06	4.40631e+06	4.36891e+06	1.32185e+07	4.56076e+06	3.5411e+06	5.60315e+06	3.82387e+06	5.25443e+06	4.12891e+06	4.77146e+06	3.73466e+06	5.47719e+06	4.36669e+06	1.03227e+07	9.79333e+06	9.47465e+06	7.59597e+06	8.17774e+06	8.51921e+06	7.69393e+06	1.08833e+07	3.37308e+07	1.02018e+07	9.2209e+06	8.77955e+06	2.88382e+06	1.51378e+07	8.74507e+06
Com_27979_pos	Pleuromutilin	Pleuromutilin; Pleuromulin	C22 H34 O5	416.203	8.764	cpd:C09169	--	--	--	--	--	--	--	--	--	Invalid mass	No match	No results	417.21	1.51173e+06	2.35722e+06	1.11885e+06	1.69891e+06	2.00513e+06	1.55529e+06	1.62411e+06	1.9833e+06	996143	2.04532e+06	1.91165e+06	622521	1.10888e+06	2.48436e+06	1.44466e+06	3.73831e+06	3.38721e+06	2.2693e+06	3.79035e+06	2.58539e+06	4.35388e+06	2.13774e+06	3.05398e+06	4.5684e+06	3.3318e+06	1.39942e+06	2.44263e+06	1.12915e+06	4.00005e+06	4.77013e+06
Com_12721_pos	ELK	--	C17 H32 N4 O6	371.205	5.359	--	--	--	--	--	--	--	--	--	--	Invalid mass	No results	No results	372.214	6.15182e+06	4.87147e+06	5.29235e+06	3.49423e+06	8.58517e+06	3.82084e+06	3.12481e+06	8.31752e+06	3.85084e+06	5.09555e+06	3.30356e+06	3.6401e+06	3.14387e+06	3.86013e+06	2.75525e+06	7.47603e+06	9.153e+06	6.84554e+06	1.87054e+07	9.21333e+06	7.20627e+06	8.04592e+06	8.75457e+06	1.40417e+07	3.55373e+06	6.00783e+06	5.95227e+06	4.68945e+06	8.57833e+06	1.0458e+07
Com_3721_pos	Methyldopa	Methyldopa anhydrous; Methyldopa	C10 H13 N O4	211.084	3.839	cpd:C07194	--	HMDB0011754	--	Phenylpropanoids and polyketides	Phenylpropanoic acids	-	--	--	--	No results	No results	Full match	212.091	1.79759e+07	2.80128e+07	2.45677e+07	2.37148e+07	5.21895e+07	2.74818e+07	1.78786e+07	2.92606e+07	1.82105e+07	3.07323e+07	1.26593e+07	7.04224e+06	1.6356e+07	2.69558e+07	1.11199e+07	4.07226e+07	6.30614e+07	4.13518e+07	3.30824e+07	6.05282e+07	3.32693e+07	6.67135e+07	4.30199e+07	5.00684e+07	1.55225e+07	5.92903e+07	6.38002e+07	2.10682e+07	7.74798e+07	3.65122e+07
Com_19102_pos	(4-nitrophenyl)(2,3,4,5,6-pentamethylphenyl)methanone	--	C18 H19 N O3	297.141	4.925	--	--	--	--	--	--	--	--	--	--	Invalid mass	No results	No results	298.148	2.6753e+06	3.05616e+06	3.18935e+06	2.19196e+06	6.21487e+06	3.22462e+06	2.74609e+06	2.96877e+06	2.56405e+06	3.31545e+06	2.38519e+06	2.49723e+06	2.47513e+06	4.59204e+06	3.82284e+06	7.70485e+06	9.86093e+06	4.13613e+06	5.69021e+06	8.40217e+06	6.18865e+06	7.14145e+06	4.40856e+06	5.26276e+06	2.05048e+06	7.18955e+06	7.73117e+06	2.42811e+06	8.45757e+06	5.29627e+06
Com_8881_pos	12(S)-HETE	12(S)-HETE; (5Z,8Z,10E,14Z)-(12S)-12-Hydroxyeicosa-5,8,10,14-tetraenoic acid; (5Z,8Z,10E,14Z)-(12S)-12-Hydroxyicosa-5,8,10,14-tetraenoic acid	C20 H32 O3	320.234	6.156	cpd:C14777	map00590 Arachidonic acid metabolism;map04913 Ovarian steroidogenesis;map04925 Aldosterone synthesis and secretion	HMDB0006111	LMFA03060064	Lipids and lipid-like molecules	Fatty Acyls	Eicosanoids	Fatty Acyls [FA]	Eicosanoids [FA03]	Hydroxy/hydroperoxyeicosatetraenoic acids [FA0306]	No results	No results	Full match	321.242	1.282e+07	1.87661e+07	1.6771e+07	1.49025e+07	2.1744e+07	1.3852e+07	1.9543e+07	1.35926e+07	1.30149e+07	1.45314e+07	1.53873e+07	1.17901e+07	1.547e+07	1.50622e+07	1.11632e+07	2.13504e+07	2.80355e+07	1.5796e+07	2.9847e+07	3.12536e+07	2.32877e+07	2.61849e+07	2.01186e+07	2.76901e+07	1.3685e+07	1.87443e+07	2.45861e+07	1.21836e+07	2.71695e+07	2.35674e+07
Com_13388_pos	4-Aminobiphenyl	4-Aminobiphenyl	C12 H11 N	186.116	5.378	cpd:C10998	map05204 Chemical carcinogenesis	HMDB0013195	--	Benzenoids	Benzene and substituted derivatives	Biphenyls and derivatives	--	--	--	No results	Invalid mass	No results	187.123	4.03245e+06	4.93468e+06	4.36461e+06	4.30817e+06	1.32185e+07	4.96626e+06	3.9368e+06	6.23539e+06	3.82987e+06	5.80619e+06	4.11041e+06	4.76525e+06	4.15506e+06	5.4815e+06	4.42861e+06	1.03227e+07	9.79333e+06	9.47465e+06	7.63986e+06	8.17774e+06	9.3566e+06	7.69393e+06	1.09352e+07	3.37308e+07	1.02018e+07	9.2209e+06	8.82474e+06	2.88382e+06	1.51378e+07	9.70743e+06
Com_7491_pos	di(3-pyridyl) 5-(tert-butyl)isophthalate	--	C22 H20 N2 O4	376.138	5.329	--	--	--	--	--	--	--	--	--	--	Invalid mass	No match	No match	377.145	2.14076e+06	5.86615e+06	2.35287e+06	1.72195e+06	8.54443e+06	3.87641e+06	6.95639e+06	2.64231e+06	6.53501e+06	2.44208e+06	3.49265e+06	3.57304e+06	5.49441e+06	6.91649e+06	5.71054e+06	4.79086e+06	1.03881e+07	8.79578e+06	2.03192e+07	7.44321e+06	8.31777e+06	6.79747e+06	7.59859e+06	6.25559e+07	3.64367e+07	5.76852e+06	9.58756e+06	7.69856e+06	9.01727e+06	1.11765e+07
Com_5997_pos	EPK	--	C16 H28 N4 O6	186.1	1.431	--	--	--	--	--	--	--	--	--	--	Invalid mass	No match	No results	187.108	1.60586e+07	3.76482e+07	2.49336e+07	1.71053e+07	4.12648e+07	1.84149e+07	2.74429e+07	1.67881e+07	1.86349e+07	1.66472e+07	1.86655e+07	1.50723e+07	1.31861e+07	3.69318e+07	1.94025e+07	3.18566e+07	4.68012e+07	2.5707e+07	3.56632e+07	3.39811e+07	3.30035e+07	3.28096e+07	3.23338e+07	4.97936e+07	4.25045e+07	2.90706e+07	4.15911e+07	1.96152e+07	4.13788e+07	3.38222e+07
Com_7395_pos	O1-[4-(tert-butyl)benzoyl]-2-(tert-butylsulfonyl)ethanehydroximamide	--	C17 H26 N2 O4 S	188.069	5.331	--	--	--	--	--	--	--	--	--	--	Invalid mass	Invalid mass	No results	377.145	2.14076e+06	5.86615e+06	2.89007e+06	1.72195e+06	8.68591e+06	3.9406e+06	6.95639e+06	2.64231e+06	6.53501e+06	2.48251e+06	3.49265e+06	3.6322e+06	5.49441e+06	6.91649e+06	5.71054e+06	4.87018e+06	1.05601e+07	8.79578e+06	2.03192e+07	7.44321e+06	8.31777e+06	6.79747e+06	7.59859e+06	6.25559e+07	3.704e+07	5.76852e+06	9.58756e+06	7.82603e+06	9.01727e+06	1.11765e+07
Com_14761_pos	1-morpholino-3-(4-nitrophenoxy)propan-2-ol	--	C13 H18 N2 O5	282.121	3.75	--	--	--	--	--	--	--	--	--	--	Full match	No results	No results	283.128	6.08628e+06	4.58189e+06	5.79091e+06	3.49928e+06	1.03388e+07	3.1043e+06	3.3889e+06	2.08954e+06	3.84851e+06	5.63036e+06	1.46988e+06	2.18828e+06	5.39237e+06	4.80175e+06	2.73787e+06	1.00191e+07	1.66863e+07	5.15708e+06	8.08553e+06	1.11945e+07	1.01325e+07	1.26442e+07	8.10359e+06	1.00361e+07	3.63668e+06	1.08403e+07	1.01178e+07	2.50269e+06	1.47155e+07	6.84734e+06
Com_3376_pos	Tetrahydroaldosterone	--	C21 H32 O5	364.224	7.196	--	--	HMDB0258895	--	Organoheterocyclic compounds	Oxepanes	-	--	--	--	No results	No results	Full match	347.221	9.98568e+06	1.94721e+07	2.31232e+07	1.41461e+07	2.40789e+07	1.84253e+07	1.59138e+07	1.48868e+07	1.0637e+07	8.73271e+06	1.0372e+07	1.10409e+07	1.54898e+07	2.60437e+07	1.19676e+07	2.62685e+07	4.57217e+07	2.76534e+07	5.09931e+07	2.00347e+07	3.0964e+07	1.639e+07	3.84087e+07	7.20811e+07	2.048e+07	1.27066e+07	2.31932e+07	1.76603e+07	3.23621e+07	6.37442e+07
Com_6611_pos	Flurazepam-d10	--	C21 H13 [2]H10 Cl F N3 O	397.209	4.993	--	--	--	--	--	--	--	--	--	--	Invalid mass	No results	No results	398.217	1.1203e+07	1.0965e+07	1.00676e+07	6.45655e+06	1.5941e+07	4.99355e+06	1.73567e+06	5.79126e+06	5.62932e+06	9.58408e+06	9.80541e+06	6.30129e+06	1.43336e+07	7.42077e+06	7.51049e+06	2.389e+07	2.54736e+07	1.53448e+07	1.57909e+07	2.74977e+07	6.56285e+07	2.72191e+07	1.46036e+07	1.57558e+07	7.08221e+06	2.46134e+07	2.53964e+07	4.53415e+06	3.47419e+07	1.37249e+07
Com_2581_pos	1-adamantyl(1,4-thiazinan-4-yl)methanone	--	C15 H23 N O S	265.152	1.403	--	--	--	--	--	--	--	--	--	--	Invalid mass	No results	No results	266.159	1.29128e+07	2.29273e+07	1.96965e+07	1.9618e+07	4.10518e+07	1.39841e+07	1.2313e+07	2.10731e+07	1.47593e+07	2.14004e+07	1.4594e+07	2.09334e+07	1.37411e+07	2.10758e+07	1.63749e+07	8.64171e+07	1.11037e+08	3.62925e+07	3.76674e+07	1.58695e+08	4.3221e+07	8.90862e+07	4.66073e+07	1.76826e+07	7.96344e+06	8.91038e+07	8.35523e+07	1.78507e+07	1.21198e+08	7.46204e+07
Com_28093_pos	ILK	--	C18 H36 N4 O4	186.137	4.805	--	--	--	--	--	--	--	--	--	--	Invalid mass	No results	No results	187.144	1.06958e+06	1.05665e+06	1.19175e+06	1.07257e+06	1.26542e+06	513409	1.49203e+06	1.06362e+06	740003	1.79005e+06	652075	1.01983e+06	1.5089e+06	1.25501e+06	795456	1.38412e+06	1.82329e+06	2.31429e+06	2.49805e+06	1.52343e+06	1.75783e+06	2.01579e+06	1.25632e+06	7.73199e+06	4.66436e+06	1.26725e+06	2.28089e+06	2.05398e+06	1.17758e+06	1.94555e+06
Com_7789_pos	N1-[2-(2-pyridyl)ethyl]-2-aminobenzamide	--	C14 H15 N3 O	263.1	1.387	--	--	--	--	--	--	--	--	--	--	Invalid mass	No results	No results	264.108	8.76163e+06	1.63831e+07	1.3694e+07	1.18409e+07	1.59832e+07	1.12816e+07	1.02755e+07	1.15476e+07	1.0658e+07	1.30723e+07	9.5647e+06	1.17978e+07	6.84864e+06	1.4258e+07	1.09778e+07	3.19289e+07	3.28628e+07	1.73645e+07	1.83728e+07	2.56095e+07	1.55516e+07	2.99766e+07	2.38861e+07	6.74735e+07	9.57778e+06	2.38538e+07	2.75403e+07	9.8815e+06	4.6759e+07	1.30824e+07
Com_1943_pos	N-[1-(4-methoxy-2-oxo-2H-pyran-6-yl)-2-methylbutyl]acetamide	--	C13 H19 N O4	270.158	5.03	--	--	--	--	--	--	--	--	--	--	Invalid mass	No results	No results	271.165	1.42721e+06	2.30866e+06	1.20253e+07	3.70557e+06	3.79968e+07	9.15328e+06	2.59629e+06	8.18477e+06	1.75787e+06	1.47192e+07	7.87143e+06	1.19627e+06	6.22924e+06	1.01781e+07	1.9179e+06	2.45589e+07	7.20424e+06	2.94059e+07	2.15915e+07	2.87192e+07	2.62866e+07	2.25337e+07	7.2717e+06	2.79258e+08	1.67337e+08	2.59939e+07	7.4232e+06	1.63621e+07	1.0932e+07	2.2264e+07
Com_24214_pos	4-phenoxyphenyl 4-hydroxypiperidine-1-carboxylate	--	C18 H19 N O4	353.122	1.418	--	--	--	--	--	--	--	--	--	--	Invalid mass	No results	No results	354.129	1.01682e+06	1.62081e+06	1.26331e+06	842538	2.28974e+06	726747	860591	1.34623e+06	942750	1.11237e+06	952679	1.12275e+06	1.08012e+06	1.81104e+06	1.03264e+06	2.81494e+06	4.42564e+06	1.23952e+06	2.17234e+06	3.61393e+06	2.01805e+06	2.19783e+06	1.93752e+06	1.25946e+07	2.58199e+06	2.68584e+06	2.02369e+06	835062	2.95917e+06	1.83425e+06
Com_6065_pos	Levalbuterol	R-Salbutamol; (-)-Salbutamol; Levalbuterol	C13 H21 N O3	221.142	4.904	cpd:C11770	--	HMDB0001937	--	Benzenoids	Benzene and substituted derivatives	Benzyl alcohols	--	--	--	Invalid mass	No results	No results	222.149	1.53334e+06	2.30402e+06	3.09266e+06	2.61856e+06	4.54932e+07	2.04646e+06	1.46158e+06	2.11051e+06	1.29448e+06	3.09772e+06	2.41929e+06	1.09526e+06	1.63528e+06	5.08377e+06	3.99964e+06	1.19396e+07	1.23529e+07	1.44919e+07	1.75179e+07	5.56876e+06	3.7943e+06	7.72292e+06	2.23091e+07	9.18267e+07	2.51953e+07	3.00022e+06	5.42283e+06	5.84085e+06	2.17669e+07	3.93844e+06
Com_10882_pos	Porphobilinogen	Porphobilinogen	C10 H14 N2 O4	226.095	1.422	cpd:C00931	map00860 Porphyrin and chlorophyll metabolism;map01100 Metabolic pathways	HMDB0000245	--	Organic nitrogen compounds	Organonitrogen compounds	Amines	--	--	--	No results	No results	Full match	227.102	7.87876e+06	1.19862e+07	1.20084e+07	1.15044e+07	1.62112e+07	9.85114e+06	1.42528e+07	9.56608e+06	9.22554e+06	1.67123e+07	1.03783e+07	6.00024e+06	8.23314e+06	1.69303e+07	1.31925e+07	1.83789e+07	2.72578e+07	1.50095e+07	9.83074e+06	2.59653e+07	2.82543e+07	1.94623e+07	1.85081e+07	2.49242e+07	1.16849e+07	1.64544e+07	2.33516e+07	9.15085e+06	2.82592e+07	1.97956e+07
Com_5042_pos	5-Methylcytosine	5-Methylcytosine	C5 H7 N3 O	125.059	1.391	cpd:C02376	map00240 Pyrimidine metabolism	HMDB0002894	--	Organoheterocyclic compounds	Diazines	Pyrimidines and pyrimidine derivatives	--	--	--	No results	No results	Full match	273.108	8.09277e+06	1.11018e+07	1.26746e+07	1.12606e+07	1.11164e+07	9.18677e+06	9.39309e+06	7.76639e+06	8.06086e+06	9.09983e+06	7.38384e+06	6.74455e+06	1.12342e+07	1.19655e+07	8.47527e+06	6.65691e+07	5.85185e+07	8.63845e+06	8.13007e+06	5.44405e+07	7.25685e+07	4.9558e+07	2.26146e+07	1.5705e+07	8.51715e+06	2.62002e+07	3.96356e+07	1.35154e+07	6.17738e+07	1.1635e+07
Com_14012_pos	5-Methyl-2'-deoxycytidine	5-Methyl-2'-deoxycytidine	C10 H15 N3 O4	241.106	4.836	cpd:C03592	--	HMDB0002224	--	Nucleosides, nucleotides, and analogues	Pyrimidine nucleosides	Pyrimidine 2'-deoxyribonucleosides	--	--	--	No results	No results	Full match	242.113	2.70135e+06	5.00206e+06	4.20949e+06	3.69276e+06	1.5613e+07	3.14583e+06	2.82958e+06	3.52226e+06	1.99614e+06	3.75943e+06	3.05502e+06	2.1062e+06	1.22548e+06	1.20169e+07	2.11507e+06	9.74444e+06	1.42316e+07	5.85325e+06	6.55202e+06	1.08815e+07	1.14739e+07	1.28831e+07	9.79574e+06	1.37685e+07	3.37336e+06	9.21517e+06	1.16939e+07	2.54119e+06	1.32411e+07	6.94607e+06
Com_24304_pos	ethyl 3-[2-(tert-butyl)-4-(1,3-thiazol-2-yl)phenyl]-2-cyanoacrylate	--	C19 H20 N2 O2 S	340.127	3.742	--	--	--	--	--	--	--	--	--	--	Invalid mass	No results	No results	341.134	1.13893e+06	1.61707e+06	1.60689e+06	1.38742e+06	3.2723e+06	1.56189e+06	741442	1.80758e+06	935463	1.60443e+06	708403	866126	761513	1.63163e+06	1.09419e+06	2.78518e+06	3.42646e+06	1.59874e+06	1.41506e+06	4.42825e+06	3.05259e+06	5.08681e+06	3.35147e+06	1.65277e+06	1.05711e+06	4.63227e+06	3.76011e+06	1.27501e+06	5.2439e+06	1.97505e+06
Com_5645_pos	methyl 3,4,5-trihydroxycyclohex-1-ene-1-carboxylate	--	C8 H12 O5	205.095	1.348	--	--	--	--	--	--	--	--	--	--	Invalid mass	No results	No results	206.102	1.47799e+07	1.86759e+07	1.96117e+07	1.33776e+07	2.78101e+07	2.06113e+07	3.81113e+06	1.90846e+07	1.50772e+07	1.86204e+07	1.28566e+07	1.14025e+07	1.00601e+07	2.33836e+07	1.11988e+07	5.93246e+07	3.77507e+07	1.98494e+07	1.92283e+07	6.37382e+07	4.07826e+07	4.61526e+07	3.02791e+07	3.52151e+07	1.50575e+07	2.94958e+07	2.55534e+07	1.19487e+07	6.10399e+07	2.28768e+07
Com_2937_pos	S-(Methyl)Glutathione	--	C11 H19 N3 O6 S	321.099	4.846	--	--	--	--	--	--	--	--	--	--	No results	No results	Full match	322.106	1.34208e+06	1.83232e+06	3.67489e+06	2.33317e+06	1.03106e+08	2.1431e+06	1.02906e+06	1.93378e+06	1.27377e+06	1.54331e+06	956017	1.90638e+06	401767	9.18546e+07	1.04619e+06	3.40971e+07	3.70235e+07	6.47757e+06	1.17622e+07	5.54093e+06	1.95329e+07	2.86638e+07	2.30122e+07	5.64629e+07	1.0195e+07	1.70986e+07	3.41267e+07	4.14986e+06	3.07147e+07	1.48787e+07
Com_3881_pos	2-hydroxy-3,6-diphenylcyclohexyl acetate	--	C20 H22 O3	292.142	5.003	--	--	--	--	--	--	--	--	--	--	Invalid mass	No results	No results	293.149	2.19523e+07	4.7581e+07	1.7388e+07	1.74143e+07	3.81248e+07	2.79277e+07	3.63414e+07	3.00345e+07	2.21829e+07	3.00475e+07	2.16515e+07	3.18989e+07	2.15616e+07	2.94272e+07	1.8359e+07	7.7918e+07	7.20547e+07	4.98993e+07	3.54831e+07	9.39756e+07	5.43471e+07	5.65062e+07	3.54326e+07	3.84712e+07	1.48971e+07	5.33486e+07	6.21365e+07	2.44512e+07	1.05159e+08	6.36779e+07
Com_5077_pos	GMH	--	C13 H21 N5 O4 S	343.137	1.37	--	--	--	--	--	--	--	--	--	--	Invalid mass	No results	No results	344.145	1.01317e+07	2.14089e+07	1.98078e+07	1.79505e+07	2.27391e+07	1.46974e+07	1.00336e+07	1.7522e+07	1.13494e+07	1.60697e+07	1.72715e+07	1.14616e+07	1.38452e+07	2.03992e+07	1.56574e+07	5.32957e+07	5.551e+07	2.01391e+07	2.54295e+07	6.18105e+07	4.39087e+07	3.84422e+07	4.27279e+07	3.56468e+07	1.0975e+07	4.14686e+07	1.99169e+07	1.43713e+07	5.28597e+07	1.36989e+07
Com_4219_pos	N-Acetyl-D-lactosamine	--	C14 H25 N O11	383.142	1.363	--	--	--	--	--	--	--	--	--	--	No results	Full match	No results	384.149	8.07861e+06	1.41712e+07	1.34741e+07	9.04761e+06	1.83338e+07	8.38578e+06	5.75011e+06	1.26543e+07	9.43572e+06	9.26918e+06	7.91679e+06	8.49895e+06	7.46568e+06	1.06182e+07	9.42263e+06	3.35317e+07	2.37638e+07	1.15916e+07	1.20443e+07	1.54359e+07	1.69191e+07	1.91651e+07	4.91439e+07	4.04946e+07	7.10418e+07	1.24704e+07	1.25465e+07	9.04914e+06	3.69357e+07	1.35482e+07
Com_4872_pos	4-amino-2-(dibenzylamino)-5-pyrimidinecarbonitrile	--	C19 H17 N5	315.147	5.241	--	--	--	--	--	--	--	--	--	--	Invalid mass	No match	No results	316.155	1.9327e+07	2.33888e+07	2.5488e+07	1.93432e+07	4.60175e+07	3.39411e+07	2.09893e+07	2.38541e+07	1.97236e+07	2.43912e+07	2.79734e+07	1.71372e+07	1.57253e+07	2.16214e+07	2.22854e+07	5.81906e+07	6.90768e+07	4.4012e+07	4.05035e+07	6.77378e+07	2.81173e+07	5.08054e+07	4.73531e+07	4.45646e+07	1.33599e+07	4.36627e+07	3.34049e+07	2.10912e+07	6.61111e+07	3.4303e+07
Com_502_pos	Nicotinic acid	Nicotinate; Nicotinic acid; Niacin; 3-Pyridinecarboxylic acid	C6 H5 N O2	123.032	1.845	cpd:C00253	map00760 Nicotinate and nicotinamide metabolism;map01100 Metabolic pathways;map05133 Pertussis	HMDB0001488	--	Organoheterocyclic compounds	Pyridines and derivatives	Pyridinecarboxylic acids and derivatives	--	--	--	No results	Full match	Full match	124.039	1.86501e+07	1.4535e+08	5.74318e+07	2.57723e+07	2.49477e+08	6.84491e+07	8.59515e+07	4.49765e+07	1.73248e+08	6.44873e+07	1.16979e+08	8.98917e+07	9.29046e+07	2.63638e+08	6.91031e+07	1.7244e+08	2.02866e+08	1.35004e+08	2.43832e+08	1.48979e+08	1.48833e+08	2.37323e+08	2.5319e+08	1.52561e+09	6.92339e+08	1.42102e+08	1.17995e+08	1.66206e+08	2.0947e+08	3.38037e+08
Com_27971_pos	L-Carnitine	L-Carnitine; L-gamma-Trimethyl-beta-hydroxybutyrobetaine; Vitamin BT; 3-Carboxy-2-hydroxy-N,N,N-trimethyl-1-propanaminium hydroxide, inner salt; Levocarnitine; (R)-Carnitine	C7 H15 N O3	161.105	3.631	cpd:C00318	map04976 Bile secretion	HMDB0000062	--	Organic nitrogen compounds	Organonitrogen compounds	Quaternary ammonium salts	--	--	--	No results	No results	Full match	162.112	395467	536731	487469	416224	422260	577537	474390	395397	674344	472678	450869	771790	346779	572781	373528	2.20805e+06	1.12862e+06	500084	2.84752e+06	1.98604e+06	1.77256e+06	887045	563667	994408	4.71116e+06	464881	872692	867368	596879	602997
Com_7028_pos	2-ethyl-2-(3-methoxyphenyl)cyclohexanone oxime	--	C15 H21 N O2	247.157	5.125	--	--	--	--	--	--	--	--	--	--	Full match	No results	No results	248.164	3.47533e+06	5.46248e+06	5.9543e+06	5.83064e+06	3.74179e+07	5.92889e+06	4.78471e+06	8.64418e+06	5.38799e+06	6.8578e+06	4.71619e+06	4.65224e+06	6.70173e+06	7.09794e+06	3.87265e+06	1.42322e+07	1.23756e+07	2.1589e+07	1.88201e+07	1.77059e+07	6.56105e+06	7.92308e+06	1.95863e+07	6.20177e+07	2.01626e+07	6.94362e+06	1.02385e+07	7.12205e+06	3.08052e+07	1.22153e+07
Com_20922_pos	5-Hydroxytryptophan	5-Hydroxytryptophan; 5-HTP	C11 H12 N2 O3	220.085	4.936	cpd:C01017	--	HMDB0000472	--	Organoheterocyclic compounds	Indoles and derivatives	Tryptamines and derivatives	--	--	--	No results	No results	Full match	221.092	1.86532e+06	3.12047e+06	3.00197e+06	2.26618e+06	4.19024e+06	3.50114e+06	3.66418e+06	2.80859e+06	2.06692e+06	2.69521e+06	2.27237e+06	3.25788e+06	1.12338e+06	3.50993e+06	2.06246e+06	4.03167e+06	4.9167e+06	2.73985e+06	5.22373e+06	7.67588e+06	4.32596e+06	5.08332e+06	3.51446e+06	1.42293e+07	7.44802e+06	3.78021e+06	4.52249e+06	2.05837e+06	5.21811e+06	3.94416e+06
Com_4723_pos	GQH	--	C13 H20 N6 O5	362.132	1.64	--	--	--	--	--	--	--	--	--	--	Invalid mass	No results	No results	363.139	1.20046e+07	2.16147e+07	2.4137e+07	1.74035e+07	5.19003e+07	2.46978e+07	1.40207e+07	1.91454e+07	1.93417e+07	1.75226e+07	1.49254e+07	2.15574e+07	1.12727e+07	2.85766e+07	1.49556e+07	4.41883e+07	4.30757e+07	3.89232e+07	3.14281e+07	4.8905e+07	4.7323e+07	5.44455e+07	4.49862e+07	4.86282e+07	7.56123e+06	4.52005e+07	3.25348e+07	2.26846e+07	5.05077e+07	3.63389e+07
Com_3867_pos	Dl-Indole-3-lactic acid	--	C11 H11 N O3	205.074	5.373	--	--	--	--	--	--	--	--	--	--	No results	No results	Full match	206.081	2.41061e+07	3.63023e+07	4.64134e+07	2.66242e+07	3.89783e+07	1.87311e+07	3.23758e+07	2.53056e+07	2.19488e+07	2.22178e+07	1.962e+07	2.55755e+07	3.59142e+07	2.02517e+07	2.42394e+07	7.74804e+07	3.74832e+07	3.51109e+07	4.24814e+07	1.00641e+08	4.72157e+07	5.03994e+07	4.10353e+07	7.59935e+07	2.89298e+07	5.68624e+07	5.87863e+07	1.39187e+07	8.43941e+07	5.98582e+07
Com_24174_pos	Lipoic acid	Lipoate; Lipoic acid; Thioctic acid; dl-alpha-Lipoic acid; DL-Thioctic acid	C8 H14 O2 S2	206.043	1.213	cpd:C00725	--	HMDB0251530	LMFA01130001	Organoheterocyclic compounds	Dithiolanes	Lipoic acids and derivatives	Fatty Acyls [FA]	Fatty Acids and Conjugates [FA01]	Thia fatty acids [FA0113]	No results	No results	Full match	207.051	745196	1.42911e+06	2.43416e+06	1.0097e+06	2.61983e+06	595345	1.00135e+06	1.1245e+06	1.4619e+06	1.00316e+06	1.1196e+06	1.83685e+06	1.19643e+06	2.72341e+06	1.35157e+06	1.80884e+06	2.81665e+06	1.03121e+06	3.79407e+06	3.33571e+06	2.31213e+06	2.95731e+06	5.56558e+06	1.20729e+07	6.44024e+06	1.9432e+06	3.06436e+06	942167	3.19909e+06	4.00489e+06
Com_20272_pos	1-(2,4-diphenyl-2,3-dihydro-1H-1,5-benzodiazepin-1-yl)propan-1-one	--	C24 H22 N2 O	376.147	4.53	--	--	--	--	--	--	--	--	--	--	Invalid mass	No results	No results	377.154	664386	977335	756369	687085	1.62531e+06	959035	721200	711235	646508	1.01668e+06	631271	1.51236e+06	1.06935e+06	1.8702e+06	898638	1.85593e+06	2.99623e+06	1.0392e+06	1.12411e+06	2.57695e+06	1.76881e+06	2.33005e+06	1.12153e+06	2.77527e+06	1.13065e+06	1.46157e+06	2.03645e+06	706263	1.96038e+06	1.35437e+06
Com_647_pos	2-(3,5-dimethyl-1H-pyrazol-4-yl)-5-methoxybenzoic acid	--	C13 H14 N2 O3	246.1	5.16	--	--	--	--	--	--	--	--	--	--	Full match	Partial match	Full match	247.107	1.99832e+07	2.58951e+07	1.82301e+07	1.62267e+07	4.68352e+08	1.76292e+07	2.65623e+07	2.28944e+07	1.48483e+07	1.40136e+07	1.35851e+07	1.68645e+07	1.11885e+07	1.939e+07	1.34173e+07	4.41036e+08	3.44869e+07	4.30059e+08	7.61101e+07	2.42057e+07	3.11548e+07	3.58167e+07	2.88829e+08	4.00761e+08	1.17933e+08	1.48877e+08	5.49858e+07	1.56562e+07	4.58635e+08	7.47035e+07
Com_4595_pos	4-(1-adamantyl)-2-methyl-1,3-thiazole	--	C14 H19 N S	233.126	2.138	--	--	--	--	--	--	--	--	--	--	Invalid mass	No results	No results	234.133	1.93406e+07	2.62803e+07	2.40988e+07	2.22206e+07	3.6239e+07	2.26128e+07	1.28781e+07	2.4763e+07	1.96864e+07	2.29634e+07	1.92572e+07	1.73664e+07	1.9998e+07	2.83727e+07	1.52869e+07	5.33672e+07	4.98162e+07	2.19704e+07	4.27889e+07	4.12547e+07	3.72087e+07	5.83912e+07	3.74839e+07	3.88997e+07	1.47569e+07	4.67571e+07	4.26351e+07	1.47036e+07	8.40437e+07	3.9055e+07
Com_16617_pos	2-(1,3-benzodioxol-5-yl)-5-(3-methoxybenzyl)-1,3,4-oxadiazole	--	C17 H14 N2 O4	310.096	5.448	--	--	--	--	--	--	--	--	--	--	Full match	No results	No results	311.103	3.86188e+06	2.54474e+06	3.44243e+06	2.1004e+06	8.32053e+06	1.81519e+06	2.94307e+06	2.83594e+06	1.34276e+06	4.11059e+06	1.61517e+06	5.21117e+06	922900	4.01136e+06	1.67517e+06	1.11972e+07	1.48988e+07	6.41231e+06	5.85124e+06	4.07431e+06	5.23568e+06	6.0828e+06	5.3698e+06	1.8835e+06	2.72638e+06	6.83385e+06	1.31793e+07	3.99608e+06	1.54256e+07	5.9976e+06
Com_569_pos	Indole-3-carbinol	--	C9 H9 N O	147.069	5.817	--	--	HMDB0005785	--	Organoheterocyclic compounds	Indoles and derivatives	Indoles	--	--	--	No results	Full match	No results	148.076	1.59221e+08	2.38586e+08	5.59763e+07	1.76641e+08	1.94076e+07	5.83264e+07	2.47551e+08	1.67701e+08	2.67784e+07	2.81609e+08	6.81142e+07	5.48308e+07	7.40995e+07	6.24655e+07	5.7177e+07	6.68965e+07	6.19122e+08	1.4837e+08	2.01372e+08	4.68891e+08	2.93427e+08	3.27981e+08	2.1681e+08	2.433e+08	1.89833e+08	1.12627e+08	7.10001e+08	1.66015e+08	2.45958e+08	6.27186e+08
Com_4766_pos	Ergosterol	Ergosterol; Provitamin D2	C28 H44 O	396.339	8.875	cpd:C01694	map00100 Steroid biosynthesis;map01100 Metabolic pathways	HMDB0000878	LMST01030093	Lipids and lipid-like molecules	Steroids and steroid derivatives	Ergostane steroids	Sterols [ST]	Sterols [ST01]	Ergosterols and C24-methyl derivatives [ST0103]	No results	No results	Full match	397.346	1.94364e+07	6.30544e+06	1.04669e+07	1.41094e+07	4.53443e+07	5.29599e+06	1.13312e+07	1.19058e+07	2.02065e+07	1.88402e+07	1.65912e+07	1.92584e+07	2.36019e+07	9.20839e+06	2.69479e+07	4.53356e+07	6.377e+07	1.95615e+07	2.05394e+07	8.1074e+07	5.37083e+07	2.40348e+07	5.3939e+07	1.20821e+08	2.3649e+07	3.8031e+07	3.96004e+07	7.00176e+06	6.34328e+07	2.66162e+07
Com_20434_pos	5-[(2-hydroxybenzylidene)amino]-2-(2-methoxyethoxy)benzoic acid	--	C17 H17 N O5	315.114	4.931	--	--	--	--	--	--	--	--	--	--	Invalid mass	No results	No results	316.121	1.03395e+06	3.08048e+06	1.43173e+06	2.67258e+06	7.64017e+06	2.00689e+06	2.22538e+06	1.86903e+06	1.84647e+06	3.594e+06	1.48399e+06	2.45321e+06	1.15382e+06	3.18048e+06	1.55997e+06	3.00409e+06	5.72965e+06	6.53023e+06	3.96058e+06	3.70177e+06	4.87226e+06	9.06364e+06	4.0458e+06	1.31598e+07	3.89398e+06	2.82529e+06	4.31336e+06	1.79168e+06	9.44565e+06	2.36719e+06
Com_14475_pos	Cyclohexyl fentanyl-d5	--	C26 H29 [2]H5 N2 O	395.303	5.989	--	--	--	--	--	--	--	--	--	--	Invalid mass	No results	No results	396.31	2.51475e+06	1.56559e+06	1.54462e+06	1.78027e+06	2.23166e+06	1.52497e+06	1.19847e+06	1.30303e+06	1.10904e+06	1.62267e+06	3.11312e+06	510758	1.34988e+06	2.52351e+06	1.74755e+06	6.28994e+06	1.05029e+07	2.34527e+06	3.03169e+06	7.96923e+06	3.91485e+06	6.5811e+06	4.7566e+06	1.92838e+06	672604	1.11714e+07	1.00209e+07	1.14825e+06	8.00898e+06	3.88622e+06
Com_28544_pos	PC (14:0e/3:0)	--	C25 H52 N O7 P	509.348	9.733	--	--	--	--	--	--	--	--	--	--	No results	Full match	Full match	510.355	296087	585122	1.58878e+06	1.05462e+06	2.43436e+06	544258	1.44632e+06	572221	1.12191e+06	947583	1.15879e+06	785817	1.18874e+06	693900	2.06053e+06	3.4841e+06	3.95454e+06	1.93959e+06	1.77226e+06	2.35635e+06	2.62264e+06	386006	4.26994e+06	8.81739e+06	4.07786e+06	1.94908e+06	2.38483e+06	927918	3.38227e+06	1.81539e+06
Com_3684_pos	MMK	--	C16 H32 N4 O4 S2	390.179	5.391	--	--	--	--	--	--	--	--	--	--	Invalid mass	No results	No results	391.186	2.16928e+07	2.81146e+07	2.81295e+07	2.21745e+07	5.95124e+07	1.24888e+07	1.77399e+07	1.96744e+07	1.35795e+07	2.84379e+07	1.03163e+07	1.21751e+07	1.88056e+07	2.51318e+07	1.63717e+07	4.27688e+07	6.07565e+07	2.60397e+07	2.24201e+07	3.07548e+07	4.93863e+07	7.649e+07	5.60655e+07	7.50833e+07	1.99826e+07	5.99458e+07	3.3112e+07	1.48862e+07	5.4608e+07	3.2669e+07
Com_14618_pos	PC (14:1e/2:0)	--	C24 H48 N O7 P	493.317	8.404	--	--	--	--	--	--	--	--	--	--	No results	Full match	Full match	494.324	523956	1.42787e+06	589677	565070	419944	426941	495409	600667	549165	792609	523749	806821	675116	1.69055e+06	600923	626762	1.12409e+06	1.35481e+06	2.1395e+06	2.16169e+06	1.01612e+06	956648	632237	1.38923e+07	4.25415e+06	892599	1.90895e+06	1.13362e+06	2.11376e+06	3.91106e+06
Com_13046_pos	HPH	--	C17 H23 N7 O4	411.163	4.946	--	--	--	--	--	--	--	--	--	--	Invalid mass	No results	No results	412.17	5.8579e+06	5.54161e+06	6.54962e+06	5.63562e+06	1.31813e+07	3.94916e+06	2.16086e+06	5.35014e+06	3.27498e+06	6.45518e+06	4.30586e+06	1.441e+06	5.05098e+06	6.78401e+06	4.6015e+06	1.34109e+07	1.25503e+07	6.72795e+06	6.40357e+06	1.5885e+07	8.26723e+06	1.77356e+07	1.11987e+07	2.32787e+07	7.94922e+06	8.8548e+06	1.62217e+07	3.58611e+06	5.24383e+06	7.38208e+06
Com_595_pos	Isoproterenol	Isoproterenol; Isoprenaline	C11 H17 N O3	211.121	5.04	cpd:C07056	map04261 Adrenergic signaling in cardiomyocytes	HMDB0015197	--	Benzenoids	Phenols	Benzenediols	--	--	--	No results	No results	Full match	212.128	1.16478e+08	2.17783e+08	1.14094e+08	8.32783e+07	7.51452e+07	1.17051e+08	2.07644e+08	9.03753e+07	1.06822e+07	1.48714e+08	1.38913e+08	7.05761e+07	1.90533e+08	1.97718e+08	6.95744e+07	1.45885e+08	3.49351e+08	2.27716e+08	4.4393e+08	3.30911e+08	2.61291e+08	2.33381e+08	6.63324e+07	4.67318e+08	6.2435e+08	2.16797e+08	3.42996e+08	1.55028e+08	1.863e+08	4.40307e+08
Com_14089_pos	3-Methylindole	Skatole; 3-Methylindole	C9 H9 N	131.074	5.142	cpd:C08313	--	HMDB0000466	--	Organoheterocyclic compounds	Indoles and derivatives	Indoles	--	--	--	No results	No results	Full match	132.081	5.95539e+06	4.31812e+06	4.55781e+06	5.31176e+06	5.95752e+06	4.37583e+06	4.06544e+06	5.20283e+06	2.74424e+06	7.54019e+06	6.40426e+06	5.26848e+06	6.62271e+06	6.65333e+06	5.23415e+06	9.6235e+06	1.14535e+07	7.60247e+06	9.31418e+06	6.77172e+06	7.61055e+06	4.24245e+06	9.99068e+06	1.89362e+07	1.59672e+07	8.13007e+06	7.9578e+06	4.20804e+06	6.40257e+06	8.68956e+06
Com_10847_pos	3-hydroxy-2-[5-nitro-2-(1-pyrrolidinyl)benzyl]propanenitrile	--	C14 H17 N3 O3	275.127	4.965	--	--	--	--	--	--	--	--	--	--	Full match	No results	Full match	276.134	1.14433e+07	1.28856e+07	1.53676e+07	9.98654e+06	1.68182e+07	9.02752e+06	8.32198e+06	1.12918e+07	1.26053e+07	1.0528e+07	7.21201e+06	6.5382e+06	7.8233e+06	1.09631e+07	7.63631e+06	2.15012e+07	2.45328e+07	1.12583e+07	1.61579e+07	2.01684e+07	1.71561e+07	1.86246e+07	1.66725e+07	2.06027e+07	7.74771e+06	1.62585e+07	2.06953e+07	6.61373e+06	2.79908e+07	1.72282e+07
Com_10390_pos	2-(tert-butyl)-6,7-dimethoxy-4H-3,1-benzoxazin-4-one	--	C14 H17 N O4	263.115	5.975	--	--	--	--	--	--	--	--	--	--	Full match	No results	No results	264.122	4.2138e+06	3.99849e+06	5.48714e+06	5.163e+06	6.18125e+06	2.57191e+06	3.51021e+06	6.59149e+06	2.73613e+06	6.60842e+06	4.48584e+06	2.32864e+06	2.58663e+06	2.68162e+06	2.50208e+06	8.82358e+06	1.29513e+07	4.56078e+06	7.06683e+06	1.4048e+07	1.45568e+07	1.07967e+07	1.03966e+07	3.39693e+06	1.50583e+06	1.74888e+07	9.79778e+06	5.22871e+06	1.88438e+07	1.07104e+07
Com_984_pos	1-(2-methoxy-4-nitrophenyl)pyrrolidine	--	C11 H14 N2 O3	222.101	5.213	--	--	--	--	--	--	--	--	--	--	Full match	No results	Full match	223.108	7.00587e+07	1.01207e+08	9.80003e+07	6.85115e+07	1.21118e+08	8.58725e+07	6.74746e+07	7.24692e+07	6.53976e+07	9.16306e+07	6.68811e+07	5.48599e+07	5.00225e+07	1.00312e+08	7.80292e+07	3.168e+08	4.01064e+08	1.23076e+08	1.41615e+08	2.40898e+08	2.16211e+08	2.14664e+08	1.91452e+08	6.46857e+07	3.26227e+07	2.59053e+08	3.43925e+08	6.21621e+07	3.99105e+08	1.94188e+08
Com_14858_pos	Testosterone undecanoate	--	C30 H48 O3	474.371	6.414	--	--	HMDB0258862	--	Lipids and lipid-like molecules	Steroids and steroid derivatives	Steroid esters	--	--	--	No results	Invalid mass	No results	475.38	2.51675e+06	2.70453e+06	2.05133e+06	2.27984e+06	7.88954e+06	2.65817e+06	3.04844e+06	2.65911e+06	2.07192e+06	2.31728e+06	1.9186e+06	1.65804e+06	2.44432e+06	2.55964e+06	2.39705e+06	3.23399e+06	4.38351e+06	4.50797e+06	3.8616e+06	6.95848e+06	3.13206e+06	3.56276e+06	3.75838e+06	1.64919e+07	6.3086e+06	2.86772e+06	5.67417e+06	2.09967e+06	5.87743e+06	4.93853e+06
Com_14535_pos	ERH	--	C17 H28 N8 O6	220.107	1.266	--	--	--	--	--	--	--	--	--	--	Invalid mass	No results	No results	221.113	529534	617148	1.28979e+06	506541	3.15073e+06	769816	420116	695950	494607	7.36345e+06	547182	680542	1.21999e+07	762155	558974	5.09201e+06	5.7404e+06	5.83122e+06	4.39326e+06	1.2093e+06	2.14212e+06	3.5258e+06	2.07429e+06	5.5319e+06	1.95128e+06	2.39143e+06	4.76148e+06	1.38593e+06	1.14842e+07	2.19719e+06
Com_2047_pos	Valylproline	--	C10 H18 N2 O3	214.132	4.773	--	--	HMDB0029135	--	Organic acids and derivatives	Carboxylic acids and derivatives	Amino acids, peptides, and analogues	--	--	--	No results	Full match	No results	215.139	4.57772e+07	9.56142e+07	4.88406e+07	2.63439e+07	2.18998e+07	5.11062e+07	6.16802e+07	3.84711e+07	1.82188e+07	6.1832e+07	5.55132e+07	2.77135e+07	6.08013e+07	6.89186e+07	2.35226e+07	4.59476e+07	1.18489e+08	8.97256e+07	1.2246e+08	1.02535e+08	1.15177e+08	1.27997e+08	1.60487e+07	9.48247e+07	1.30553e+08	8.12501e+07	1.16301e+08	7.23326e+07	6.18892e+07	1.99365e+08
Com_8812_pos	N-(2-hydroxyphenyl)acetamide	--	C8 H9 N O2	151.064	5.312	--	--	HMDB0061919	--	Benzenoids	Benzene and substituted derivatives	Anilides	--	--	--	Full match	Partial match	Full match	152.071	9.6593e+06	1.04521e+07	1.54477e+07	1.04188e+07	1.59287e+07	6.92266e+06	7.78426e+06	1.47933e+07	9.1637e+06	1.98122e+07	7.48873e+06	1.00328e+07	1.15416e+07	9.44535e+06	1.30018e+07	1.64772e+07	3.66029e+07	1.2942e+07	9.80123e+06	2.13766e+07	1.84893e+07	2.58754e+07	2.6669e+07	2.68934e+07	9.46265e+06	1.36112e+07	2.72172e+07	1.02824e+07	3.61102e+07	1.58843e+07
Com_4265_pos	L-(-)-Carvone	--	C10 H14 O	150.105	5.54	--	--	--	--	--	--	--	--	--	--	No results	Full match	No results	151.112	1.91871e+07	5.0582e+07	3.4084e+07	3.23065e+07	5.58745e+07	1.20607e+07	2.89942e+07	3.28135e+07	2.85467e+07	3.35687e+07	2.71562e+07	1.67521e+07	2.43285e+07	3.3316e+07	2.31502e+07	4.74737e+07	8.22536e+07	2.56746e+07	4.68919e+07	6.05503e+07	5.90125e+07	5.01635e+07	6.14905e+07	8.69773e+07	2.74145e+07	3.0005e+07	5.18125e+07	2.33333e+07	7.53625e+07	5.14333e+07
Com_6731_pos	3-(2-methylpropyl)-octahydropyrrolo[1,2-a]pyrazine-1,4-dione	--	C11 H18 N2 O2	210.137	6.749	--	--	--	--	--	--	--	--	--	--	Full match	Partial match	No results	211.144	1.23642e+07	1.20278e+07	7.05075e+06	1.85406e+07	1.17015e+07	1.11306e+07	2.05924e+07	1.85929e+07	7.6105e+06	1.05865e+07	1.44533e+07	7.76298e+06	1.11094e+07	1.2205e+07	1.80983e+07	1.99793e+07	1.52625e+07	3.14123e+07	4.23908e+07	1.68922e+07	1.74833e+07	1.96404e+07	1.10164e+07	2.74894e+07	1.47278e+07	2.74912e+07	4.25047e+07	1.96e+07	1.45857e+07	1.14694e+07
Com_1160_pos	3,4,5-trihydroxy-6-methyloxan-2-yl 2-(methylamino)benzoate	--	C14 H19 N O6	297.121	4.816	--	--	--	--	--	--	--	--	--	--	Full match	No results	No results	298.127	2.20897e+07	2.51963e+07	2.67902e+07	3.71464e+07	1.1852e+08	1.82851e+07	2.81088e+07	4.06512e+07	4.98858e+07	1.01187e+08	1.60293e+07	1.58993e+07	4.08423e+07	2.68208e+07	4.87166e+07	2.83289e+08	3.4948e+08	6.51843e+07	2.31621e+07	2.10292e+08	1.88775e+08	1.46799e+08	2.09362e+08	7.50713e+07	8.58858e+06	2.08763e+08	3.12423e+08	2.78108e+07	3.45392e+08	9.56973e+07
Com_17882_pos	VLK	--	C17 H34 N4 O4	358.257	4.976	--	--	--	--	--	--	--	--	--	--	Full match	No results	No results	359.264	1.23292e+06	804815	1.68394e+06	1.06883e+06	1.7123e+06	680723	3.86927e+06	1.53536e+06	766525	3.99446e+06	1.24237e+06	2.37678e+06	2.3848e+06	1.75819e+06	1.05214e+06	1.79441e+06	2.48131e+06	4.80001e+06	2.71021e+06	1.96021e+06	2.20109e+06	4.75023e+06	1.61786e+06	1.72784e+07	8.76564e+06	2.67731e+06	1.83169e+06	6.00135e+06	1.93617e+06	8.35861e+06
Com_9082_pos	5,8-dihydroxy-10-methyl-5,8,9,10-tetrahydro-2H-oxecin-2-one	--	C10 H14 O4	215.115	1.411	--	--	--	--	--	--	--	--	--	--	Invalid mass	No results	No results	216.123	1.00149e+07	1.83101e+07	2.14986e+07	1.20018e+07	1.78051e+07	1.05232e+07	1.19878e+07	1.05289e+07	8.37663e+06	2.14948e+07	9.16193e+06	9.80165e+06	1.58278e+07	1.36103e+07	1.33492e+07	3.02246e+07	3.47239e+07	1.74858e+07	7.22225e+06	2.86327e+07	2.74262e+07	2.46658e+07	1.57508e+07	2.85675e+07	2.75001e+07	2.06802e+07	2.54822e+07	9.53275e+06	3.5698e+07	1.95272e+07
Com_7515_pos	Prostaglandin A3	--	C20 H28 O4	332.197	8.785	--	--	--	LMFA03010140	--	--	--	Fatty Acyls [FA]	Eicosanoids [FA03]	Prostaglandins [FA0301]	Invalid mass	Invalid mass	No results	333.204	1.04963e+07	1.72674e+07	1.25501e+07	1.69124e+07	2.35985e+07	1.40972e+07	7.63197e+06	1.42206e+07	4.33644e+06	1.31891e+07	7.12663e+06	6.58067e+06	4.75761e+06	2.32254e+07	6.3469e+06	2.63224e+07	4.04167e+07	2.12244e+07	2.23656e+07	3.09863e+07	1.92547e+07	2.34835e+07	1.36502e+07	8.15146e+06	9.9363e+06	2.64129e+07	1.56308e+07	1.51156e+07	3.18501e+07	2.53494e+07
Com_799_pos	Glycine anhydride	2,5-Dioxopiperazine; Diketopiperazine; 2,5-Diazacyclohexane-1,4-dione; 2,5-Piperazinedione; Glycine anhydride	C4 H6 N2 O2	114.045	5.472	cpd:C02777	--	--	--	--	--	--	--	--	--	No results	Invalid mass	No results	115.052	5.61249e+06	2.08015e+06	1.13162e+06	815126	4.4234e+08	1.40227e+06	7.45247e+06	6.63515e+06	979964	1.40094e+06	1.12674e+06	4.07638e+06	1.13301e+06	1.46812e+06	1.26402e+06	4.02119e+08	1.81859e+06	2.54519e+06	4.25099e+07	1.91034e+06	1.37084e+06	1.74202e+07	2.62398e+08	3.46697e+08	1.10715e+08	1.23364e+08	3.91068e+07	7.38626e+06	4.37081e+08	3.95641e+07
Com_4229_pos	isoleucine	Isoleucine	C6 H13 N O2	131.095	1.388	cpd:C16434	--	HMDB0033923	--	Organic acids and derivatives	Carboxylic acids and derivatives	Amino acids, peptides, and analogues	--	--	--	No results	No results	Full match	132.102	5.7199e+06	1.13002e+07	7.94567e+06	5.29414e+06	1.6667e+07	8.25261e+06	2.547e+07	6.15953e+06	1.15899e+07	9.09968e+06	9.10077e+06	7.76275e+06	9.39529e+06	8.54006e+06	8.97785e+06	1.1007e+07	2.77354e+07	1.95401e+07	1.94213e+07	1.12243e+07	1.05502e+07	1.34151e+07	1.09212e+07	4.82963e+07	3.63151e+07	7.49152e+06	1.66143e+07	3.86602e+07	1.19063e+07	1.86164e+07
Com_9708_pos	1H-indene-3-carboxamide	--	C10 H9 N O	159.068	4.899	--	--	--	--	--	--	--	--	--	--	Full match	No results	No results	160.076	1.32254e+06	3.82135e+06	2.23924e+06	1.60701e+06	3.32817e+06	1.94325e+06	6.23056e+06	1.26221e+06	1.5209e+06	1.9873e+06	1.44981e+06	1.14653e+06	1.28116e+06	4.47654e+06	1.61423e+06	2.71663e+06	4.08835e+06	3.41186e+06	3.97129e+06	3.1211e+06	2.99864e+06	2.4464e+06	3.44791e+06	1.26897e+07	2.61779e+07	2.95525e+06	4.13631e+06	3.52912e+06	3.76395e+06	4.611e+06
Com_25294_pos	8-[(4-phenethyl-1,4-diazepan-1-yl)sulfonyl]quinoline	--	C22 H25 N3 O2 S	395.168	4.834	--	--	--	--	--	--	--	--	--	--	Full match	No results	No results	396.176	2.09194e+06	1.43705e+06	1.68824e+06	1.85353e+06	3.12894e+06	977021	1.23311e+06	1.83131e+06	1.00965e+06	2.43139e+06	1.2631e+06	1.65765e+06	2.05102e+06	2.95859e+06	1.22568e+06	2.61218e+06	4.02194e+06	1.49065e+06	2.73942e+06	3.19773e+06	1.92617e+06	5.21958e+06	2.21418e+06	5.48771e+06	2.10582e+06	3.02921e+06	6.27068e+06	1.07134e+06	6.72369e+06	3.49458e+06
Com_6027_pos	8-(1,2-dihydroxy-3-methylbut-3-en-1-yl)-7-methoxy-2H-chromen-2-one	--	C15 H16 O5	276.095	1.358	--	--	--	--	--	--	--	--	--	--	Invalid mass	Invalid mass	No match	277.102	1.13539e+07	1.13696e+07	1.46755e+07	1.17973e+07	1.41091e+07	7.34315e+06	5.7971e+06	1.48404e+07	9.70802e+06	1.55788e+07	8.61139e+06	2.16679e+07	8.71639e+06	1.09086e+07	8.93317e+06	5.47139e+07	4.27284e+07	1.08066e+07	1.27598e+07	4.01721e+07	4.21195e+07	4.0881e+07	2.37112e+07	1.59043e+07	6.71028e+06	2.65232e+07	3.55622e+07	7.0015e+06	5.59329e+07	1.62243e+07
Com_18689_pos	Phenylacetylglycine	Phenylacetylglycine	C10 H11 N O3	193.074	4.982	cpd:C05598	map00360 Phenylalanine metabolism	HMDB0000821	--	Organic acids and derivatives	Carboxylic acids and derivatives	Amino acids, peptides, and analogues	--	--	--	No results	No results	Full match	194.082	1.38945e+06	4.3185e+06	2.03369e+06	1.68315e+06	2.33466e+06	1.34086e+06	1.52738e+06	1.90497e+06	1.49099e+06	4.41572e+06	1.47232e+06	1.86627e+06	1.12808e+06	1.98427e+06	1.45552e+06	5.50474e+06	6.29431e+06	2.09755e+06	3.0543e+06	4.05815e+06	3.53732e+06	3.82597e+06	3.12638e+06	3.31645e+06	1.47513e+06	3.15841e+06	4.80286e+06	1.16235e+06	1.38157e+07	3.75218e+06
Com_11883_pos	Artemisinin	Qing Hau Sau; Artemisinin	C15 H22 O5	264.136	5.429	cpd:C09538	--	--	--	--	--	--	--	--	--	No results	Invalid mass	No results	265.143	8.13729e+06	6.54956e+06	6.33276e+06	5.43258e+06	1.70108e+07	3.15928e+06	6.70251e+06	6.80146e+06	5.9855e+06	6.80639e+06	6.40089e+06	5.55899e+06	4.57037e+06	9.15548e+06	5.62317e+06	8.54853e+06	1.67755e+07	1.53983e+07	1.27504e+07	1.49182e+07	1.16115e+07	1.36373e+07	8.76543e+06	2.82273e+07	9.40048e+06	9.31551e+06	1.124e+07	2.48937e+06	1.80684e+07	1.29659e+07
Com_2856_pos	4-methyl-5-oxo-2-pentyl-2,5-dihydrofuran-3-carboxylic acid	--	C11 H16 O4	229.131	5.092	--	--	--	--	--	--	--	--	--	--	Invalid mass	No results	No results	230.138	5.40556e+06	1.98503e+07	8.74327e+06	5.93917e+06	1.48375e+07	8.01702e+06	7.33367e+06	9.01495e+06	5.16078e+06	6.97635e+06	5.27794e+06	6.77708e+06	5.78854e+06	8.09218e+06	7.37369e+06	2.60429e+07	2.82724e+07	8.69619e+06	1.30632e+07	1.58316e+08	1.41121e+07	2.12869e+07	1.5017e+07	1.61021e+07	3.59885e+06	1.81405e+07	2.8905e+07	7.47326e+06	3.60637e+07	1.29026e+07
Com_12216_pos	3-ethyl-4-hydroxy-1-methyl-1,2-dihydroquinolin-2-one	--	C12 H13 N O2	203.094	5.489	--	--	--	--	--	--	--	--	--	--	Full match	No results	No results	204.102	3.34527e+06	3.3251e+06	3.19654e+06	3.00981e+06	6.2867e+06	2.73072e+06	4.29745e+06	3.02851e+06	3.28445e+06	6.54877e+06	2.93332e+06	3.9532e+06	2.40976e+06	2.31349e+06	2.48141e+06	1.78487e+07	2.19294e+07	4.72567e+06	9.23704e+06	2.08726e+07	1.40795e+07	1.29125e+07	7.3393e+06	1.10934e+06	1.64544e+06	1.41232e+07	1.25664e+07	2.44073e+06	2.06875e+07	1.2296e+07
Com_16860_pos	2-(morpholinomethyl)quinazolin-4-ol	--	C13 H15 N3 O2	245.116	5.046	--	--	--	--	--	--	--	--	--	--	Full match	No results	No results	246.124	1.46881e+06	4.82546e+06	3.44676e+06	1.56342e+06	8.34995e+06	3.27607e+06	2.73886e+06	3.10448e+06	1.82467e+06	3.63473e+06	2.27487e+06	1.36811e+06	770625	5.48077e+06	1.85444e+06	9.50219e+06	1.48725e+07	3.82002e+06	7.07745e+06	8.12328e+06	7.15997e+06	1.00719e+07	8.75404e+06	1.03176e+07	533357	6.84359e+06	1.01931e+07	2.23942e+06	1.13522e+07	5.50503e+06
Com_10501_pos	HPK	--	C17 H28 N6 O4	380.217	6.214	--	--	--	--	--	--	--	--	--	--	Full match	No results	No results	381.224	8.96756e+06	1.25111e+07	9.57173e+06	1.02936e+07	1.73895e+07	8.266e+06	9.43494e+06	1.21719e+07	7.35587e+06	1.23035e+07	7.70858e+06	6.92567e+06	6.92532e+06	1.02845e+07	8.9424e+06	1.65194e+07	2.29348e+07	9.72047e+06	1.61659e+07	3.4175e+07	1.62091e+07	1.37349e+07	2.16947e+07	3.04994e+07	9.77671e+06	1.22552e+07	1.40275e+07	4.61372e+06	2.43923e+07	1.78781e+07
Com_2704_pos	4-oxo-5-phenylpentanoic acid	--	C11 H12 O3	209.105	4.99	--	--	--	--	--	--	--	--	--	--	Invalid mass	No results	No results	210.113	1.62947e+07	2.65002e+07	2.4452e+07	1.71975e+07	4.0096e+07	2.03757e+07	1.41637e+07	2.46241e+07	1.7621e+07	2.22075e+07	1.60721e+07	1.85933e+07	1.49687e+07	2.43772e+07	1.63269e+07	1.22043e+08	1.24272e+08	2.19081e+07	3.02159e+07	5.43764e+07	5.95183e+07	7.09789e+07	6.22661e+07	3.19922e+07	6.73018e+06	4.33565e+07	9.83e+07	1.60488e+07	1.56754e+08	2.57285e+07
Com_13849_pos	15-Deoxy-Δ12,14-prostaglandin A1	--	C20 H30 O3	300.207	7.917	--	--	--	--	--	--	--	--	--	--	No results	Invalid mass	No results	301.214	2.13028e+06	2.61181e+06	2.03477e+06	1.81148e+06	2.38599e+06	2.01182e+06	3.05205e+06	1.90374e+06	1.83751e+06	2.23324e+06	3.11995e+06	1.5552e+06	2.60516e+06	2.10176e+06	3.06595e+06	3.61138e+06	3.59372e+06	3.46562e+06	3.05532e+06	6.31192e+06	4.84294e+06	3.21638e+06	2.57159e+06	4.59345e+06	1.63839e+07	2.85517e+06	4.56492e+06	1.10914e+06	3.26553e+06	5.06392e+06
Com_1147_pos	L-lysine	--	C6 H14 N2 O2	146.106	1.14	--	--	HMDB0000182	--	Organic acids and derivatives	Carboxylic acids and derivatives	Amino acids, peptides, and analogues	--	--	--	No results	No results	Full match	147.113	4.0254e+07	3.769e+07	4.28087e+07	3.52838e+07	5.26556e+07	3.71528e+07	1.29382e+07	3.2628e+07	3.03231e+07	3.1968e+07	3.0798e+07	3.48325e+07	2.40993e+07	5.01431e+07	2.04454e+07	6.10662e+07	6.62693e+07	2.47972e+07	5.98351e+07	1.06689e+08	8.32509e+07	6.92676e+07	9.69015e+07	2.65844e+08	2.95323e+08	2.44523e+07	5.39443e+07	1.68101e+07	6.87942e+07	8.59131e+07
Com_13947_pos	15(S)-HpETE	--	C20 H32 O4	318.217	7.497	--	--	HMDB0004244	--	Lipids and lipid-like molecules	Fatty Acyls	Eicosanoids	--	--	--	Invalid mass	Invalid mass	No results	319.224	2.66206e+06	4.97785e+06	3.44631e+06	5.41435e+06	5.86999e+06	2.72993e+06	4.99929e+06	4.77014e+06	3.93598e+06	7.22748e+06	3.61323e+06	4.42806e+06	1.72939e+06	5.86139e+06	4.43309e+06	6.16403e+06	8.73924e+06	4.20803e+06	7.38961e+06	1.69061e+07	1.40025e+07	5.60996e+06	8.61909e+06	2.62262e+07	1.57998e+07	2.74926e+06	7.42118e+06	2.6159e+06	1.03176e+07	6.16222e+06
Com_29707_pos	Cytidine-5'-monophosphate	CMP; Cytidine-5'-monophosphate; Cytidylic acid	C9 H14 N3 O8 P	323.051	5.424	cpd:C00055	map00240 Pyrimidine metabolism;map01100 Metabolic pathways	HMDB0000095	--	Nucleosides, nucleotides, and analogues	Pyrimidine nucleotides	Pyrimidine ribonucleotides	--	--	--	No results	No results	Full match	324.059	2.04313e+06	1.03091e+06	1.42654e+06	2.02511e+06	690700	1.29517e+06	1.08779e+06	2.15821e+06	1.2285e+06	1.73692e+06	1.14816e+06	1.47064e+06	1.09771e+06	1.82786e+06	1.32652e+06	2.15387e+06	1.95797e+06	2.57892e+06	2.07684e+06	3.74433e+06	1.63447e+06	2.87106e+06	2.34697e+06	1.14689e+06	1.02884e+06	2.40376e+06	3.63087e+06	2.22197e+06	1.43848e+06	1.62086e+06
Com_22275_pos	Biopterin	Biopterin; 2-Amino-6-(1,2-dihydroxypropyl)-4(1H)-pteridinone	C9 H11 N5 O3	237.086	4.812	cpd:C06313	--	HMDB0000468	--	Organoheterocyclic compounds	Pteridines and derivatives	Pterins and derivatives	--	--	--	No results	No results	Full match	238.093	2.94065e+06	5.14601e+06	4.62992e+06	3.81589e+06	6.60771e+06	3.9049e+06	3.75758e+06	4.01219e+06	3.96203e+06	5.08961e+06	3.11698e+06	3.54305e+06	3.79107e+06	4.86574e+06	3.8478e+06	5.82925e+06	8.63736e+06	4.95182e+06	5.20233e+06	7.12441e+06	7.10977e+06	7.08254e+06	5.73102e+06	1.24466e+07	2.84286e+06	5.46635e+06	7.69073e+06	2.55284e+06	8.90143e+06	5.90389e+06
Com_10192_pos	2-Methoxyestradiol	--	C19 H26 O3	302.193	5.256	--	--	HMDB0000405	--	Lipids and lipid-like molecules	Steroids and steroid derivatives	Estrane steroids	--	--	--	No results	Invalid mass	No results	303.2	1.40336e+07	2.073e+07	1.70524e+07	1.2267e+07	1.96023e+07	1.35146e+07	1.17905e+07	1.43279e+07	1.03484e+07	1.5403e+07	7.00406e+06	8.29981e+06	3.77662e+06	1.6419e+07	8.45027e+06	1.73774e+07	1.9259e+07	1.83435e+07	2.13775e+07	2.08468e+07	2.09391e+07	1.8149e+07	2.015e+07	4.10991e+07	1.64878e+07	1.32052e+07	1.6665e+07	8.48148e+06	2.50683e+07	1.86804e+07
Com_6477_pos	13-OxoODE	13-OxoODE; 13-KODE; (9Z,11E)-13-Oxooctadeca-9,11-dienoic acid	C18 H30 O3	316.204	6.471	cpd:C14765	map00591 Linoleic acid metabolism	HMDB0004668	LMFA02000252	Lipids and lipid-like molecules	Fatty Acyls	Lineolic acids and derivatives	Fatty Acyls [FA]	Octadecanoids [FA02]	Other Octadecanoids [FA0200]	Invalid mass	No match	No match	317.211	9.4931e+06	1.36058e+07	1.13682e+07	6.73179e+06	2.08774e+07	1.43991e+07	1.81385e+07	6.90066e+06	5.55133e+06	6.78323e+06	9.63008e+06	1.00356e+07	5.97332e+06	1.13794e+07	6.88302e+06	9.43543e+06	1.10196e+07	3.05637e+07	4.43465e+07	1.26909e+07	9.51289e+06	1.10152e+07	1.78279e+07	1.73912e+07	1.56644e+07	1.66576e+07	1.85297e+07	1.21922e+07	1.27997e+07	1.90603e+07
Com_6517_pos	15-Deoxy-Δ12,14-prostaglandin J2-2-glycerol ester	--	C23 H34 O5	390.238	7.328	--	--	--	--	--	--	--	--	--	--	No results	Invalid mass	No results	391.245	4.53091e+06	1.08446e+07	7.47157e+06	3.09595e+06	1.00004e+07	3.62542e+06	1.17785e+07	1.43866e+06	5.36344e+06	3.45855e+06	4.26955e+06	2.40922e+06	4.67129e+06	1.20114e+07	9.31567e+06	2.50966e+07	1.27555e+07	7.86529e+06	1.58697e+07	1.60287e+07	1.23722e+07	4.90802e+06	3.0407e+06	4.84061e+07	4.33395e+07	2.3762e+06	1.44422e+07	1.00907e+07	3.0808e+07	1.25041e+07
Com_13429_pos	L-Hydroxyproline	Hydroxyproline; L-Hydroxyproline; trans-4-Hydroxy-L-proline	C5 H9 N O3	131.059	1.309	cpd:C01157	map00330 Arginine and proline metabolism;map01100 Metabolic pathways	HMDB0000725	--	Organic acids and derivatives	Carboxylic acids and derivatives	Amino acids, peptides, and analogues	--	--	--	No results	No results	Full match	132.066	3.8392e+06	5.44898e+06	5.73769e+06	4.82108e+06	8.42912e+06	4.67798e+06	4.56836e+06	5.11148e+06	4.97e+06	5.82554e+06	4.92271e+06	5.56847e+06	7.11435e+06	6.4336e+06	4.72372e+06	7.36497e+06	8.75803e+06	4.49487e+06	6.79226e+06	9.86805e+06	9.92511e+06	8.1198e+06	1.09487e+07	2.97331e+07	1.70997e+07	4.98742e+06	7.76145e+06	3.53505e+06	1.04289e+07	7.52212e+06
Com_2923_pos	N-(5-acetamidopentyl)acetamide	--	C9 H18 N2 O2	186.137	5.098	--	--	--	--	--	--	--	--	--	--	Full match	No results	No results	187.144	1.16437e+06	1.6664e+06	1.59032e+06	944185	2.09473e+06	652599	2.23841e+06	930202	1.46805e+06	4.51968e+06	1.46259e+06	1.32817e+06	1.6858e+06	1.23379e+06	1.04675e+06	1.83351e+06	2.2837e+06	6.3684e+06	2.38857e+06	3.12901e+06	2.15694e+06	6.96874e+06	1.61001e+06	2.09768e+08	8.49403e+07	1.74344e+06	2.13811e+06	7.10194e+06	2.0943e+06	8.06603e+06
Com_32114_pos	Anacardic acid	6-Pentadecylsalicylic acid; Anacardic acid	C22 H36 O3	348.266	6.191	cpd:C10759	--	HMDB0033896	LMPK15040001	Benzenoids	Benzene and substituted derivatives	Benzoic acids and derivatives	Polyketides [PK]	_	_	No results	Full match	No results	349.274	1.27693e+06	2.19205e+06	717266	1.22396e+06	3.02175e+06	904860	1.61727e+06	1.80034e+06	847061	1.25224e+06	1.47656e+06	1.17177e+06	1.4965e+06	762329	918155	3.59067e+06	4.05588e+06	2.20843e+06	1.71557e+06	3.22436e+06	1.96882e+06	2.11753e+06	1.22835e+06	2.36487e+06	1.87365e+06	1.90413e+06	1.9214e+06	708183	2.89458e+06	1.32959e+06
Com_1169_pos	Pipecolic acid	L-Pipecolate; Pipecolinic acid; Pipecolic acid; 2-Piperidinecarboxylic acid; (S)-Piperidine-2-carboxylic acid	C6 H11 N O2	129.079	1.129	cpd:C00408	map00310 Lysine degradation;map01100 Metabolic pathways	HMDB0000070	--	Organic acids and derivatives	Carboxylic acids and derivatives	Amino acids, peptides, and analogues	--	--	--	No results	Full match	Full match	130.087	3.9697e+07	3.70292e+07	4.17264e+07	3.50526e+07	5.20441e+07	3.63695e+07	1.26376e+07	3.74493e+07	3.1115e+07	3.08567e+07	3.03949e+07	3.4171e+07	2.35613e+07	4.9214e+07	2.00417e+07	5.9166e+07	5.38777e+07	1.9242e+07	5.92707e+07	1.05992e+08	8.22003e+07	6.83372e+07	9.59818e+07	2.63402e+08	2.89935e+08	2.39567e+07	5.30972e+07	1.66008e+07	6.81656e+07	8.43092e+07
Com_13127_pos	(11E,15Z)-9,10,13-trihydroxyoctadeca-11,15-dienoic acid	--	C18 H32 O5	350.207	6.212	--	--	--	--	--	--	--	--	--	--	Invalid mass	Invalid mass	No results	351.214	3.23318e+06	6.89395e+06	3.92453e+06	3.96454e+06	5.22812e+06	972127	6.3278e+06	3.82111e+06	4.16364e+06	3.39146e+06	6.01239e+06	3.36578e+06	866346	5.98482e+06	848764	5.08323e+06	6.72823e+06	3.69206e+06	6.7718e+06	6.73894e+06	1.35385e+07	4.32931e+06	7.11761e+06	3.46419e+07	9.24046e+06	3.65924e+06	7.44255e+06	2.38111e+06	8.09985e+06	7.80086e+06
Com_2547_pos	N-(2,5-diethoxy-4-morpholinophenyl)acetamide	--	C16 H24 N2 O4	308.174	5.057	--	--	--	--	--	--	--	--	--	--	Full match	No results	No results	309.181	5.57376e+07	8.30531e+07	6.55685e+07	6.57822e+07	1.17613e+08	6.20503e+07	4.43601e+07	6.30828e+07	4.92786e+07	6.86534e+07	4.61924e+07	4.84937e+07	4.20808e+07	6.85418e+07	6.26545e+07	1.25495e+08	1.47283e+08	7.80063e+07	9.46404e+07	1.15079e+08	8.83269e+07	8.40774e+07	1.07385e+08	1.3255e+08	5.40358e+07	6.68935e+07	9.84537e+07	3.20126e+07	1.68232e+08	6.45971e+07
Com_1181_pos	Lysope 18:1	--	C23 H46 N O7 P	479.301	5.93	--	--	--	--	--	--	--	--	--	--	No results	No results	Full match	502.291	3.91314e+07	4.44764e+07	5.57329e+07	3.24166e+07	5.7575e+07	4.35893e+07	4.19511e+07	3.43923e+07	2.41704e+07	4.95247e+07	2.15636e+07	4.1318e+07	2.18787e+07	3.24789e+07	3.57019e+07	6.87456e+07	8.79704e+07	7.13464e+07	5.70219e+07	1.61373e+08	9.74854e+07	1.12268e+08	5.66855e+07	1.41354e+07	1.44136e+07	2.09134e+08	1.39772e+08	5.33764e+07	7.10955e+07	1.15949e+08
Com_9166_pos	2-Arachidonoyl glycerol	--	C23 H38 O4	378.276	9.113	--	--	--	LMGL01010028	--	--	--	Glycerolipids [GL]	Monoradylglycerols [GL01]	Monoacylglycerols [GL0101]	No results	Full match	Full match	379.284	1.56691e+06	1.03598e+07	2.52344e+06	2.23772e+06	2.63264e+06	1.32004e+06	6.20843e+06	2.24678e+06	1.75047e+06	3.2813e+06	2.97138e+06	1.47134e+07	2.73054e+06	6.14292e+06	5.70932e+06	1.25672e+07	1.42603e+07	8.82411e+06	1.5953e+07	1.59257e+07	2.19091e+06	984756	1.58311e+06	2.69401e+07	2.81159e+07	5.91825e+06	2.06728e+07	7.0692e+06	1.04152e+07	3.4832e+07
Com_15399_pos	Thromboxane B2	Thromboxane B2; TXB2	C20 H34 O6	408.189	4.89	cpd:C05963	map00590 Arachidonic acid metabolism;map01100 Metabolic pathways;map04726 Serotonergic synapse;map04976 Bile secretion	HMDB0003252	LMFA03030002	Lipids and lipid-like molecules	Fatty Acyls	Eicosanoids	Fatty Acyls [FA]	Eicosanoids [FA03]	Thromboxanes [FA0303]	Invalid mass	No results	No results	409.196	1.3118e+06	2.16774e+06	2.16369e+06	596453	4.41368e+06	2.33738e+06	1.7364e+06	5.77497e+06	847647	2.30738e+06	1.39433e+06	4.32784e+06	6.35706e+06	1.45108e+06	1.6227e+06	7.84034e+06	9.01133e+06	2.61561e+06	5.5401e+06	5.18524e+06	6.28668e+06	6.6314e+06	4.85939e+06	2.23343e+06	941019	5.04445e+06	6.3045e+06	1.41752e+06	1.88636e+07	3.72294e+06
Com_12111_pos	N-Acetyl-DL-phenylalanine	--	C11 H13 N O3	207.089	5.714	--	--	HMDB0255056	--	Organic acids and derivatives	Carboxylic acids and derivatives	Amino acids, peptides, and analogues	--	--	--	No results	No results	Full match	208.097	6.66987e+06	9.71658e+06	7.69207e+06	6.50616e+06	1.66216e+07	6.84446e+06	1.29248e+07	6.9064e+06	6.11326e+06	7.55367e+06	5.59338e+06	6.37302e+06	5.22897e+06	6.43675e+06	6.18716e+06	1.32211e+07	1.61057e+07	6.0576e+06	9.14076e+06	1.13493e+07	1.44431e+07	9.38137e+06	1.45722e+07	2.10453e+07	1.96214e+07	8.23801e+06	1.21319e+07	3.64889e+06	1.49531e+07	1.0966e+07
Com_11032_pos	1-Palmitoyl-Sn-Glycero-3-Phosphocholine	--	C24 H50 N O7 P	495.332	9.582	--	--	HMDB0010382	--	Lipids and lipid-like molecules	Glycerophospholipids	Glycerophosphocholines	--	--	--	No results	No results	Full match	496.339	1.49904e+06	1.74609e+06	771514	1.44474e+06	2.81732e+06	1.58396e+07	1.80732e+06	2.52785e+06	1.14493e+06	2.05471e+06	1.58721e+06	1.96004e+06	1.6171e+06	2.00435e+06	2.25209e+06	1.2362e+06	6.108e+06	3.07471e+06	3.17184e+06	8.94584e+06	3.29264e+06	1.70385e+06	2.51947e+06	9.10535e+06	6.34576e+06	5.85397e+06	2.46483e+06	3.26694e+06	6.80787e+06	3.6713e+06
Com_6544_pos	Cannabigerol-d9	--	C21 H23 [2]H9 O2	325.298	9.332	--	--	--	--	--	--	--	--	--	--	Full match	No results	No results	326.305	5.23846e+06	5.1433e+06	2.96077e+06	8.60719e+06	4.40491e+06	3.47014e+06	2.94722e+06	8.1571e+06	4.22934e+06	5.37269e+06	3.99721e+06	7.0924e+06	3.79446e+06	2.9553e+06	6.49088e+06	9.37515e+06	1.42187e+07	5.36336e+06	4.60671e+06	2.6759e+07	9.51669e+06	3.43691e+06	1.39009e+07	8.4737e+07	1.50076e+07	8.51936e+06	1.06756e+07	1.87788e+06	1.49494e+07	6.567e+06
Com_7221_pos	1,1-Dimethyl-2-oxopropyl N-[2-(2-pyridyl)ethyl]carbamate	--	C13 H18 N2 O3	250.131	4.87	--	--	--	--	--	--	--	--	--	--	No results	Full match	No results	251.139	8.32553e+06	2.09168e+07	1.64105e+07	1.63002e+07	3.48128e+07	1.27149e+07	1.33636e+07	1.78746e+07	9.12194e+06	1.23566e+07	7.71505e+06	8.37427e+06	9.9344e+06	2.1271e+07	7.79764e+06	2.93391e+07	2.83769e+07	1.41982e+07	3.30925e+07	1.95233e+07	2.07739e+07	1.87262e+07	1.70944e+07	4.48136e+07	1.53277e+07	1.57905e+07	2.72287e+07	7.78297e+06	3.64043e+07	1.54248e+07
Com_25143_pos	PLH	--	C17 H27 N5 O4	365.2	7.959	--	--	--	--	--	--	--	--	--	--	Invalid mass	No results	No results	366.207	1.5504e+06	142612	145935	198367	174517	142076	162510	154588	205792	229743	215772	174149	289520	676846	149904	438669	227657	4.53585e+06	320977	409692	257719	844783	179753	323729	261018	2.96241e+06	1.73302e+06	2.86844e+06	178979	556545
Com_17662_pos	2-piperidinobenzoic acid	--	C12 H15 N O2	205.11	4.959	--	--	--	--	--	--	--	--	--	--	Full match	No results	No results	206.118	335943	898729	839171	440743	2.01843e+06	664090	1.01251e+06	441661	858427	457130	710297	265746	263560	1.06048e+06	537352	1.02752e+06	1.58718e+06	1.2956e+06	394151	1.56718e+06	927007	811436	1.60363e+06	2.1421e+07	1.12209e+07	619296	1.70559e+06	644565	4.22697e+06	681275
Com_13220_pos	L-Ornithine	L-Ornithine; (S)-2,5-Diaminovaleric acid; (S)-2,5-Diaminopentanoic acid; (S)-2,5-Diaminopentanoate	C5 H12 N2 O2	132.09	1.311	cpd:C00077	map00220 Arginine biosynthesis;map00330 Arginine and proline metabolism;map00472 D-Arginine and D-ornithine metabolism;map00480 Glutathione metabolism;map01100 Metabolic pathways;map01210 2-Oxocarboxylic acid metabolism;map01230 Biosynthesis of amino acids;map02010 ABC transporters	HMDB0000214	--	Organic acids and derivatives	Carboxylic acids and derivatives	Amino acids, peptides, and analogues	--	--	--	No results	No results	Full match	133.097	5.79163e+06	5.8273e+06	6.58949e+06	6.02813e+06	7.60865e+06	5.87053e+06	5.6588e+06	6.13406e+06	3.38066e+06	6.17098e+06	5.15474e+06	4.26268e+06	6.91547e+06	6.44199e+06	3.63226e+06	6.63702e+06	7.94036e+06	4.47908e+06	8.6849e+06	1.17026e+07	9.48536e+06	7.51916e+06	1.2255e+07	2.67142e+07	1.74994e+07	4.86616e+06	7.08665e+06	3.1032e+06	8.65398e+06	1.3051e+07
Com_31470_pos	Estropipate	--	C22 H32 N2 O5 S	436.201	5.197	--	--	--	--	--	--	--	--	--	--	No results	No results	Full match	437.208	811415	1.82323e+06	1.13566e+06	1.3846e+06	283943	792336	1.19846e+06	138060	1.03031e+06	1.07311e+06	588732	557562	667255	486420	785946	2.87306e+06	3.44149e+06	956331	543598	3.58128e+06	2.9764e+06	3.13061e+06	3.23073e+06	670095	231755	1.51564e+06	2.48649e+06	728150	4.39041e+06	1.19016e+06
Com_19311_pos	4-(cyclohexylmethyl)-6-(2-thienyl)-2,3-dihydropyridazin-3-one hydrate	--	C15 H18 N2 O S	296.101	4.844	--	--	--	--	--	--	--	--	--	--	Invalid mass	No results	No results	297.108	1.8165e+06	1.76189e+06	2.70202e+06	1.87112e+06	9.40734e+06	363881	1.49982e+06	1.92616e+06	2.3718e+06	2.65523e+06	2.29667e+06	1.65287e+06	2.07285e+06	7.05671e+06	945958	5.50186e+06	5.88544e+06	2.47178e+06	3.57101e+06	3.74948e+06	2.36587e+06	5.17861e+06	3.94691e+06	7.8917e+06	2.44772e+06	4.11142e+06	5.72531e+06	1.54823e+06	6.04538e+06	3.23968e+06
Com_37523_pos	LPE 12:0	--	C17 H36 N O7 P	397.222	7.281	--	--	--	LMGP02050005	--	--	--	Glycerophospholipids [GP]	Glycerophosphoethanolamines [GP02]	Monoacylglycerophosphoethanolamines [GP0205]	No results	Full match	No results	398.229	206099	237364	198759	250121	210461	218855	327120	246719	135502	176693	189289	141463	139049	247676	168230	319713	277825	298397	368642	300688	272317	258831	241536	3.65827e+06	248413	274637	389176	285741	276608	247832
Com_7329_pos	Naratriptan	Naratriptan	C17 H25 N3 O2 S	357.154	4.863	cpd:C07792	--	HMDB0015087	--	Organoheterocyclic compounds	Indoles and derivatives	Indoles	--	--	--	Invalid mass	No results	No results	375.188	1.01592e+07	1.35057e+07	1.59086e+07	1.21499e+07	2.41066e+07	1.12604e+07	1.08828e+07	1.29272e+07	9.14359e+06	1.6411e+07	1.09313e+07	1.03901e+07	1.22197e+07	1.74209e+07	1.36278e+07	4.1426e+07	1.58568e+07	1.51896e+07	1.76076e+07	3.2247e+07	3.20634e+07	3.40106e+07	1.2552e+07	1.59676e+07	6.09977e+06	2.72308e+07	3.02977e+07	1.00567e+07	1.98584e+07	2.08405e+07
Com_1427_pos	Threitol	--	C4 H10 O4	122.048	1.406	--	--	HMDB0004136	--	Organic oxygen compounds	Organooxygen compounds	Carbohydrates and carbohydrate conjugates	--	--	--	No results	Invalid mass	No match	123.055	2.95009e+06	7.66287e+06	5.71105e+06	4.22228e+06	9.93909e+06	5.36734e+06	4.86369e+06	4.04206e+06	5.18987e+06	4.93559e+06	4.55732e+06	3.60993e+06	4.63908e+06	6.03119e+06	4.92696e+06	7.09508e+06	7.14731e+06	5.14699e+06	9.74739e+06	7.94353e+06	1.12232e+07	7.49315e+06	1.78908e+07	6.60463e+07	2.40475e+08	5.29356e+06	6.04818e+06	5.22269e+06	8.96408e+06	7.71341e+06
Com_39539_pos	6-methyl-4-(morpholinomethyl)-2H-chromen-2-one	--	C15 H17 N O3	259.117	2.495	--	--	--	--	--	--	--	--	--	--	Invalid mass	No results	No results	260.124	49972.3	66304.3	55072.4	49610.8	57753.6	38638.5	54668.6	44863.8	44166.9	55314.8	48369.9	52875.6	44070.3	46889.9	48427	92880.3	97552.1	58005.1	78116.7	103199	109636	73535.8	82494.4	133369	72617.8	46658	68111.7	34148.5	1.88299e+06	77179.7
Com_8776_pos	methyl 9-(2,4-dimethoxyanilino)-9-oxononanoate	--	C18 H27 N O5	337.189	5.299	--	--	--	--	--	--	--	--	--	--	Full match	No results	No results	338.196	8.84045e+06	1.61321e+07	1.16187e+07	7.83441e+06	1.92179e+07	7.85882e+06	7.64077e+06	1.09338e+07	7.45269e+06	1.17097e+07	7.91916e+06	1.09003e+07	7.64131e+06	1.10283e+07	9.78341e+06	1.86874e+07	2.3959e+07	1.20707e+07	1.45532e+07	3.4142e+07	1.63461e+07	2.53056e+07	1.814e+07	2.27659e+07	6.60033e+06	2.16903e+07	8.16711e+06	4.74687e+06	8.49888e+06	1.68733e+07
Com_1127_neg	Nicotinate ribonucleoside	--	C11 H13 N O6	255.074	5.119	--	--	HMDB0006809	--	Organic oxygen compounds	Organooxygen compounds	Carbohydrates and carbohydrate conjugates	--	--	--	No results	No results	Full match	254.067	1.95646e+07	1.70286e+07	2.78071e+07	1.54186e+07	1.28547e+08	2.09112e+07	1.53219e+07	2.36089e+07	2.15103e+07	1.7361e+07	1.46244e+07	2.339e+07	1.80538e+07	2.61095e+07	1.59677e+07	1.30494e+08	1.41881e+08	9.08616e+07	6.73351e+07	1.13573e+08	8.03613e+07	1.24194e+08	9.10985e+07	2.43367e+08	9.38191e+07	1.31438e+08	1.60742e+08	4.25174e+07	1.42782e+08	4.87581e+07
Com_5510_neg	Acetylcarnitine	--	C9 H17 N O4	203.116	2.234	--	--	HMDB0240773	LMFA07070060	Lipids and lipid-like molecules	Fatty Acyls	Fatty acid esters	Fatty Acyls [FA]	Fatty esters [FA07]	Fatty acyl carnitines [FA0707]	No results	No results	Full match	202.108	1.07194e+06	1.17378e+06	1.2722e+06	1.40745e+06	1.70517e+07	1.1903e+06	718550	1.36537e+06	704647	1.30562e+06	878154	692225	865592	1.63553e+06	826163	7.06226e+06	1.00477e+07	1.1276e+07	4.01376e+06	1.66703e+07	5.25901e+06	1.48328e+07	6.55732e+06	2.49269e+07	5.36627e+06	2.16713e+07	1.25649e+07	5.23196e+06	1.1039e+07	5.52649e+06
Com_10615_neg	Pyrithioxin	--	C16 H20 N2 O4 S2	368.088	1.397	--	--	HMDB0256987	--	Organoheterocyclic compounds	Pyridines and derivatives	Methylpyridines	--	--	--	No results	No results	Full match	367.081	1.85116e+06	3.1761e+06	5.28022e+06	2.37359e+06	4.26695e+06	1.96993e+06	1.58855e+06	2.67848e+06	3.1203e+06	3.17399e+06	2.43234e+06	2.70326e+06	2.33483e+06	4.04326e+06	2.2551e+06	7.72538e+06	7.79307e+06	3.14479e+06	3.76808e+06	8.51697e+06	1.08219e+07	6.13632e+06	8.37145e+06	1.1361e+07	5.89284e+06	8.16141e+06	1.21995e+07	5.11541e+06	7.47038e+06	7.16043e+06
Com_19446_neg	N1-[2-(2-pyridyl)ethyl]-2,3,4,5,6-pentamethylbenzene-1-sulfonamide	--	C18 H24 N2 O2 S	332.158	2.018	--	--	--	--	--	--	--	--	--	--	Invalid mass	No results	No results	331.151	126961	202938	233195	139101	1.12526e+06	148961	113235	166811	138268	273296	115617	130310	119105	293130	122884	2.7075e+06	3.00206e+06	1.0957e+06	488779	2.11776e+06	938468	1.81266e+06	817572	610746	341202	3.44826e+06	3.4401e+06	436448	4.32097e+06	904149
Com_1278_neg	3-(methylsulfanyl)-5H-[1,2,4]triazino[5,6-b]indole	--	C10 H8 N4 S	216.045	5.574	--	--	--	--	--	--	--	--	--	--	Invalid mass	Invalid mass	No results	215.038	5.15766e+06	1.48104e+07	1.51253e+07	9.94781e+06	4.68413e+07	6.81383e+06	4.7909e+06	9.3634e+06	4.71252e+06	1.41749e+07	7.15717e+06	7.05198e+06	1.53989e+07	1.25949e+07	6.43637e+06	9.68024e+07	1.54831e+08	3.38346e+07	3.12179e+07	1.20277e+08	4.60951e+07	9.38785e+07	3.62161e+07	2.83755e+07	1.81237e+07	1.16761e+08	1.22131e+08	1.50454e+07	1.50367e+08	4.38236e+07
Com_5529_neg	D-2-Aminoadipic acid	--	C6 H11 N O4	161.069	1.384	--	--	--	--	--	--	--	--	--	--	No results	No results	Full match	160.062	6.1519e+06	7.55864e+06	8.33648e+06	7.88737e+06	9.9731e+06	8.68939e+06	4.66308e+06	8.7831e+06	8.3178e+06	7.32787e+06	6.40007e+06	6.31172e+06	6.38457e+06	1.12814e+07	8.46662e+06	2.80555e+07	1.91343e+07	1.26895e+07	9.77732e+06	2.04306e+07	1.918e+07	2.8504e+07	1.40153e+07	2.96834e+07	1.9324e+07	1.77337e+07	1.29453e+07	6.96689e+06	2.02375e+07	2.00628e+07
Com_8737_neg	methyl 7-hydroxy-4-oxo-8-propyl-4H-1-benzothiine-2-carboxylate	--	C14 H14 O4 S	278.057	2.225	--	--	--	--	--	--	--	--	--	--	Invalid mass	No results	No results	277.05	1.27975e+06	1.05594e+06	1.41936e+06	1.05856e+06	4.16616e+06	1.08449e+06	695360	1.22668e+06	843808	1.63895e+06	899055	1.05567e+06	1.41987e+06	1.23875e+06	1.23376e+06	1.03423e+07	1.20676e+07	4.52171e+06	2.61718e+06	1.36238e+07	5.78363e+06	8.51379e+06	3.41789e+06	3.12273e+06	1.06937e+06	1.20733e+07	9.66526e+06	1.76836e+06	9.38389e+06	3.09056e+06
Com_12972_neg	L-Cysteinesulfinic acid	3-Sulfino-L-alanine; L-Cysteinesulfinic acid; 3-Sulphino-L-alanine; 3-Sulfinoalanine	C3 H7 N O4 S	153.01	1.536	cpd:C00606	map00270 Cysteine and methionine metabolism;map00430 Taurine and hypotaurine metabolism;map01100 Metabolic pathways	HMDB0000996	--	Organic acids and derivatives	Carboxylic acids and derivatives	Amino acids, peptides, and analogues	--	--	--	No results	No results	Full match	152.002	745517	819345	1.08228e+06	863886	3.04066e+06	1.0912e+06	567593	1.15558e+06	805577	1.09969e+06	642707	918180	997179	1.09905e+06	690841	9.17376e+06	4.67858e+06	2.65783e+06	1.25294e+06	4.63967e+06	6.54491e+06	4.92705e+06	2.6808e+06	2.96035e+06	1.17909e+06	4.07356e+06	6.68724e+06	1.43459e+06	7.4955e+06	1.35705e+06
Com_10364_neg	N-Acetyl-D-alloisoleucine	--	C8 H15 N O3	173.105	4.997	--	--	--	--	--	--	--	--	--	--	No results	Full match	Full match	172.098	1.88746e+06	1.82174e+06	1.98529e+06	2.00219e+06	9.91928e+06	1.98945e+06	1.50189e+06	1.71115e+06	2.09817e+06	2.37524e+06	1.79754e+06	2.8498e+06	1.71889e+06	1.65902e+06	1.74828e+06	1.02198e+07	7.61724e+06	4.9742e+06	3.09325e+06	1.27565e+07	2.85662e+06	6.10849e+06	5.52768e+06	6.6377e+06	6.29774e+06	9.53292e+06	4.98073e+06	2.99131e+06	5.37766e+06	3.2877e+06
Com_7132_neg	(3-Methoxy-4-hydroxyphenyl)ethylene glycol sulfate	--	C9 H12 O7 S	264.03	1.975	--	--	HMDB0000559	--	Organic acids and derivatives	Organic sulfuric acids and derivatives	Arylsulfates	--	--	--	No results	No results	Full match	263.023	2.0878e+06	2.34354e+06	2.74872e+06	1.9051e+06	3.19749e+06	1.98853e+06	2.09086e+06	2.07949e+06	1.93576e+06	2.44784e+06	1.66502e+06	2.13622e+06	1.823e+06	2.8563e+06	1.81284e+06	6.5013e+06	9.70254e+06	5.66709e+06	4.29993e+06	8.59829e+06	9.71206e+06	8.32863e+06	5.16668e+06	5.47125e+06	2.23882e+06	1.16799e+07	1.13097e+07	1.59013e+06	7.47585e+06	4.02889e+06
Com_6350_neg	LPC 18:1	--	C26 H52 N O7 P	567.354	9.277	--	--	HMDB0002815	LMGP01050138	Lipids and lipid-like molecules	Glycerophospholipids	Glycerophosphocholines	Glycerophospholipids [GP]	Glycerophosphocholines [GP01]	Monoacylglycerophosphocholines [GP0105]	No results	Invalid mass	No results	566.347	284877	1.43208e+06	572715	237259	1.77863e+06	270307	2.00352e+06	270874	688328	197560	415816	491781	2.41349e+06	1.70942e+06	1.0008e+06	2.43696e+06	4.56218e+06	5.165e+06	3.06528e+06	7.15872e+06	1.61391e+06	651295	1.74309e+06	4.9725e+07	1.75335e+07	3.12869e+06	4.34077e+06	3.36166e+06	4.75275e+06	7.05931e+06
Com_20658_neg	N-(3-cyano-5-phenyl-2-furyl)-2-methyl-6-(trifluoromethyl)nicotinamide	--	C19 H12 F3 N3 O2	371.089	1.335	--	--	--	--	--	--	--	--	--	--	Full match	No results	No results	370.082	144398	128400	466936	324998	687046	300969	65427.7	359046	192003	592879	233776	568727	185882	134815	183138	3.5808e+06	3.82038e+06	1.00123e+06	234634	2.92372e+06	2.47313e+06	3.30347e+06	551835	519671	395761	2.80276e+06	2.23226e+06	634071	1.97831e+06	547130
Com_13102_neg	Kynurenic acid O-hexside	--	C16 H17 N O8	351.096	5.123	--	--	--	--	--	--	--	--	--	--	No results	No results	Full match	350.088	1.66525e+06	2.8124e+06	2.82784e+06	1.69607e+06	4.99412e+06	1.86366e+06	1.85375e+06	2.71216e+06	2.11003e+06	2.13233e+06	1.8283e+06	5.13489e+06	1.64811e+06	2.83405e+06	2.32995e+06	5.66753e+06	5.32725e+06	6.48546e+06	4.86741e+06	3.81382e+06	4.06309e+06	5.03454e+06	3.2812e+06	1.84715e+07	5.27266e+06	4.411e+06	6.52205e+06	2.30662e+06	8.06072e+06	5.00817e+06
Com_9809_neg	19(R)-hydroxy Prostaglandin A2	--	C20 H30 O5	332.199	7.337	--	--	--	--	--	--	--	--	--	--	Invalid mass	No results	No results	331.191	3.80993e+06	4.89316e+06	4.07377e+06	4.36259e+06	5.72824e+06	4.85022e+06	6.75073e+06	4.30348e+06	5.43745e+06	7.37336e+06	4.36899e+06	5.62878e+06	5.20001e+06	6.0408e+06	4.96793e+06	3.99985e+06	9.2866e+06	7.23019e+06	1.13471e+07	8.93894e+06	6.36352e+06	8.05832e+06	9.49969e+06	1.23202e+07	1.05368e+07	7.91664e+06	1.19201e+07	5.79074e+06	8.98166e+06	6.74007e+06
Com_19312_neg	N-(3,4-dimethoxyphenethyl)-N'-(3,4,5-trimethoxybenzoyl)thiourea	--	C21 H26 N2 O6 S	434.154	1.436	--	--	--	--	--	--	--	--	--	--	Invalid mass	No results	No results	433.148	485082	1.0278e+06	808920	364209	1.65451e+06	548418	444478	531280	709264	784061	667607	673524	415957	957418	746289	2.62037e+06	3.16698e+06	1.24159e+06	951516	6.2115e+06	2.10688e+06	2.542e+06	1.77748e+06	1.10288e+06	556803	2.30964e+06	2.88739e+06	783004	3.74644e+06	1.4011e+06
Com_219_neg	3,8,9-trihydroxy-10-propyl-3,4,5,8,9,10-hexahydro-2H-oxecin-2-one	--	C12 H20 O5	244.131	5.528	--	--	--	--	--	--	--	--	--	--	Full match	No results	No results	243.123	1.67408e+08	2.90922e+08	2.94081e+08	1.79851e+08	1.05666e+09	2.8695e+08	1.92955e+08	1.85055e+08	2.12031e+08	2.00425e+08	1.95253e+08	1.72596e+08	1.63339e+08	2.97954e+08	1.81422e+08	4.94444e+08	5.5844e+08	5.25307e+08	4.9774e+08	5.97216e+08	4.36868e+08	4.73187e+08	5.9446e+08	2.99655e+09	9.00548e+08	5.19076e+08	5.20706e+08	2.07414e+08	7.36689e+08	5.08183e+08
Com_4476_neg	Argininosuccinic acid	--	C10 H18 N4 O6	290.118	5.588	--	--	HMDB0000052	--	Organic acids and derivatives	Carboxylic acids and derivatives	Amino acids, peptides, and analogues	--	--	--	No results	Invalid mass	No results	289.111	1.34217e+07	1.74627e+07	2.20711e+07	2.10984e+07	2.45835e+07	1.18568e+07	1.10326e+07	1.47725e+07	1.55912e+07	7.90031e+06	1.15042e+07	1.16862e+07	1.31866e+07	2.02583e+07	1.82629e+07	2.54826e+07	3.64919e+07	2.11429e+07	1.77377e+07	3.80945e+07	2.26894e+07	3.48649e+07	1.95752e+07	3.66988e+07	1.79757e+07	2.82236e+07	2.60447e+07	1.49943e+07	3.06564e+07	2.66331e+07
Com_265_neg	N-Acetylmannosamine	--	C8 H15 N O6	221.09	1.37	--	--	HMDB0001129	--	Organic oxygen compounds	Organooxygen compounds	Carbohydrates and carbohydrate conjugates	--	--	--	No results	Full match	Full match	220.083	1.67168e+08	3.17552e+08	2.78739e+08	1.78335e+08	4.01536e+08	1.66564e+08	1.86208e+08	2.00256e+08	2.03066e+08	2.63082e+08	1.97798e+08	6.49723e+07	3.19962e+08	3.04044e+08	2.55125e+08	4.73783e+08	4.7498e+08	3.8607e+08	3.61214e+08	3.25154e+08	1.58469e+08	4.00873e+08	5.52382e+08	7.59965e+08	9.84629e+08	5.02772e+08	4.43039e+08	3.46639e+08	6.17697e+08	4.73379e+08
Com_12036_neg	LPC 16:0	--	C24 H50 N O7 P	541.338	9.064	--	--	--	LMGP01050113	--	--	--	Glycerophospholipids [GP]	Glycerophosphocholines [GP01]	Monoacylglycerophosphocholines [GP0105]	No results	Invalid mass	No results	540.331	281093	612623	550782	381340	1.48784e+06	166195	622155	324646	347391	212931	299088	279115	6.37241e+06	700874	754662	2.4362e+06	3.52646e+06	2.53449e+06	1.46778e+06	1.00392e+07	1.01355e+06	236843	1.64163e+06	1.00282e+07	6.60999e+06	2.14614e+06	1.47179e+06	3.01245e+06	3.1228e+06	2.73134e+06
Com_17962_neg	ethyl 5-amino-1-(4-nitrophenyl)-1H-pyrazole-4-carboxylate	--	C12 H12 N4 O4	276.085	3.481	--	--	--	--	--	--	--	--	--	--	Full match	No results	No results	275.078	838484	1.41673e+06	1.12595e+06	964736	5.1533e+06	1.17011e+06	903336	711556	1.13149e+06	1.1539e+06	741300	1.3217e+06	722182	1.27001e+06	659666	1.86795e+06	2.64795e+06	2.16946e+06	1.89778e+06	3.19204e+06	3.71518e+06	2.95989e+06	2.05681e+06	6.67032e+06	1.35134e+06	2.80932e+06	2.14779e+06	1.18519e+06	2.57535e+06	1.9171e+06
Com_2531_neg	Lysops 22:5	--	C28 H46 N O9 P	571.29	7.537	--	--	--	--	--	--	--	--	--	--	No results	No results	Full match	570.282	1.99011e+07	2.32002e+07	1.57983e+07	1.68255e+07	3.46297e+07	2.30849e+07	2.01631e+07	1.87846e+07	1.21099e+07	1.5966e+07	2.27907e+07	2.05933e+07	1.57539e+07	2.16277e+07	2.43352e+07	2.99697e+07	2.56192e+07	5.46622e+07	2.28799e+07	3.3485e+07	2.83585e+07	4.46871e+07	2.32741e+07	3.03975e+07	3.12488e+07	4.74476e+07	4.40926e+07	2.71532e+07	2.20747e+07	2.34975e+07
Com_1102_neg	11-dehydro Thromboxane B2	--	C20 H32 O6	368.22	5.796	--	--	--	--	--	--	--	--	--	--	Full match	No results	Full match	367.212	4.31559e+07	6.6024e+07	5.22965e+07	4.54086e+07	1.72997e+08	4.55023e+07	5.09964e+07	4.97092e+07	5.37882e+07	6.29016e+07	4.8368e+07	4.52624e+07	4.52448e+07	7.20573e+07	5.13139e+07	8.89146e+07	1.6989e+08	8.25327e+07	1.06542e+08	1.80778e+08	1.30417e+08	6.69844e+07	8.39577e+07	1.66267e+08	8.56707e+07	7.38949e+07	1.03237e+08	4.94091e+07	1.25288e+08	1.11445e+08
Com_542_neg	10-Undecenoic acid	--	C11 H20 O2	184.146	5.554	--	--	HMDB0033724	LMFA01030036	Lipids and lipid-like molecules	Fatty Acyls	Fatty acids and conjugates	Fatty Acyls [FA]	Fatty Acids and Conjugates [FA01]	Unsaturated fatty acids [FA0103]	No results	No results	Full match	183.139	1.19784e+08	1.99086e+08	2.27614e+08	1.69021e+08	3.37503e+08	1.88914e+08	1.7281e+08	1.79709e+08	2.1971e+08	1.74384e+08	1.47575e+08	1.82902e+08	1.52748e+08	1.8996e+08	1.43311e+08	2.70707e+08	4.03892e+08	2.58964e+08	2.39614e+08	3.34088e+08	2.98301e+08	2.49788e+08	3.01392e+08	8.82674e+08	3.06589e+08	2.56387e+08	3.63667e+08	1.53141e+08	4.35907e+08	3.24579e+08
Com_10817_neg	lithocholic acid 3-sulfate	--	C24 H40 O6 S	456.255	11.931	--	--	--	LMST05020015	--	--	--	Sterols [ST]	Steroid conjugates [ST05]	Sulfates [ST0502]	No results	No results	Full match	455.247	2.68766e+06	4.36189e+06	2.17261e+06	2.52681e+06	4.11347e+06	2.98934e+06	3.83021e+06	2.63264e+06	2.41933e+06	2.91007e+06	2.53383e+06	3.24998e+06	2.49343e+06	2.95561e+06	3.34049e+06	3.86708e+06	3.03032e+06	4.41911e+06	5.04263e+06	8.45544e+06	3.00703e+06	6.86678e+06	4.23276e+06	3.67733e+06	3.55937e+06	8.96223e+06	9.10091e+06	4.46461e+06	5.88558e+06	5.61801e+06
Com_22215_neg	LPE 17:1	--	C22 H44 N O7 P	465.286	8.854	--	--	--	LMGP02050008	--	--	--	Glycerophospholipids [GP]	Glycerophosphoethanolamines [GP02]	Monoacylglycerophosphoethanolamines [GP0205]	No results	Full match	No results	464.279	249521	318917	378837	261158	611405	133607	1.43364e+06	162916	1.13161e+06	240890	519970	288791	163186	1.00545e+06	656459	1.23096e+06	1.63728e+06	2.41401e+06	1.48077e+06	2.46581e+06	616597	197293	755505	2.18184e+06	3.24024e+06	929269	1.97599e+06	696700	1.58129e+06	3.60632e+06
Com_4344_neg	Taurine	Taurine; 2-Aminoethanesulfonic acid; Aminoethylsulfonic acid	C2 H7 N O3 S	125.015	1.296	cpd:C00245	map00120 Primary bile acid biosynthesis;map00430 Taurine and hypotaurine metabolism;map00920 Sulfur metabolism;map01100 Metabolic pathways;map02010 ABC transporters;map04080 Neuroactive ligand-receptor interaction	HMDB0000251	--	Organic acids and derivatives	Organic sulfonic acids and derivatives	Organosulfonic acids and derivatives	--	--	--	No results	Full match	Full match	124.007	271993	1.59259e+06	434730	335221	941338	771618	734969	586667	910775	2.28718e+06	522482	431451	1.41671e+06	731754	3.68804e+06	3.29139e+06	4.3124e+06	3.03224e+06	1.36801e+06	5.19243e+07	6.69391e+06	1.48178e+07	1.07945e+06	1.24928e+06	2.51498e+06	1.74829e+06	4.89243e+06	1.3116e+06	4.54455e+06	3.41052e+06
Com_793_neg	Pantothenate	Pantothenate; Pantothenic acid; (R)-Pantothenate	C9 H17 N O5	219.111	5.021	cpd:C00864	map00410 beta-Alanine metabolism;map00770 Pantothenate and CoA biosynthesis;map01100 Metabolic pathways;map04977 Vitamin digestion and absorption	HMDB0250782	--	Organic acids and derivatives	Carboxylic acids and derivatives	Amino acids, peptides, and analogues	--	--	--	No results	Full match	Full match	218.103	2.08691e+07	3.91473e+07	3.08188e+07	2.56822e+07	5.40234e+07	3.38584e+07	1.97643e+07	2.31813e+07	4.39196e+07	2.50615e+07	2.86535e+07	2.54783e+07	2.75754e+07	5.37518e+07	2.7554e+07	4.91113e+07	5.61976e+07	3.22575e+07	7.0123e+07	9.19335e+07	5.48587e+07	8.49219e+07	7.46308e+07	5.38467e+08	1.61114e+08	4.89249e+07	6.97148e+07	3.37324e+07	6.40344e+07	6.44429e+07
Com_14479_neg	N2-(2,3-dihydrobenzo[b]furan-5-ylmethyl)-2-thiophenesulfonamide	--	C13 H13 N O3 S2	313.047	1.425	--	--	--	--	--	--	--	--	--	--	Invalid mass	No results	No results	312.039	1.0056e+06	1.23221e+06	1.10927e+06	1.46109e+06	3.14428e+06	2.02217e+06	1.14875e+06	1.32432e+06	991115	1.51656e+06	962170	3.68779e+06	1.01496e+06	1.6761e+06	775027	4.51331e+06	4.39243e+06	2.35918e+06	1.25245e+06	4.38263e+06	3.77185e+06	6.32655e+06	2.16777e+06	2.52333e+06	1.40437e+06	5.45988e+06	4.92452e+06	1.22098e+06	4.47688e+06	2.14304e+06
Com_12153_neg	2-(2-chlorophenyl)-1H-indole	--	C14 H10 Cl N	227.046	1.37	--	--	--	--	--	--	--	--	--	--	Invalid mass	No results	No results	226.039	1.83509e+06	2.61471e+06	1.57036e+06	1.96719e+06	6.57998e+06	2.14187e+06	3.228e+06	2.40047e+06	1.7354e+06	2.57126e+06	1.55054e+06	2.61382e+06	1.88861e+06	2.01098e+06	1.70512e+06	3.39812e+06	4.76756e+06	3.55929e+06	2.43524e+06	6.57957e+06	7.24195e+06	5.24326e+06	2.54569e+06	2.82942e+06	9.33228e+06	7.58984e+06	6.3321e+06	1.89245e+06	5.49467e+06	3.2539e+06
Com_5798_neg	5'-Deoxy-5'-(Methylthio)Adenosine	--	C11 H15 N5 O3 S	297.088	1.42	--	--	HMDB0001173	--	Nucleosides, nucleotides, and analogues	5'-deoxyribonucleosides	5'-deoxy-5'-thionucleosides	--	--	--	No results	No results	Full match	296.081	8.95148e+06	1.13802e+07	1.30749e+07	1.08634e+07	1.71746e+07	1.14433e+07	7.69552e+06	9.97988e+06	1.08841e+07	1.21027e+07	4.72542e+06	1.25125e+07	4.25955e+06	1.25505e+07	8.66179e+06	2.17393e+07	2.82839e+07	1.8042e+07	1.40927e+07	3.05261e+07	2.34758e+07	2.36644e+07	1.80236e+07	2.1675e+07	5.16162e+06	2.04231e+07	2.39498e+07	9.8104e+06	2.6028e+07	1.71009e+07
Com_300_neg	Pantothenic acid	Pantothenate; Pantothenic acid; (R)-Pantothenate	C9 H17 N O5	219.111	1.41	cpd:C00864	map00410 beta-Alanine metabolism;map00770 Pantothenate and CoA biosynthesis;map01100 Metabolic pathways;map04977 Vitamin digestion and absorption	HMDB0000210	--	Organic oxygen compounds	Organooxygen compounds	Alcohols and polyols	--	--	--	No results	No results	Full match	218.103	1.56208e+08	2.87809e+08	2.61942e+08	1.64916e+08	3.77239e+08	1.47995e+08	1.62844e+08	1.8327e+08	1.90077e+08	2.49926e+08	1.82478e+08	5.50617e+07	3.02231e+08	2.82548e+08	2.33258e+08	4.168e+08	4.37174e+08	3.17563e+08	3.35635e+08	2.91133e+08	1.16657e+08	3.52943e+08	5.32738e+08	6.56671e+08	8.69874e+08	4.69935e+08	3.85656e+08	3.10135e+08	5.38097e+08	4.36633e+08
Com_12642_neg	D-Glucosamine	D-Glucosamine; Chitosamine; 2-Amino-2-deoxy-D-glucose	C6 H13 N O5	179.079	1.322	cpd:C00329	map00520 Amino sugar and nucleotide sugar metabolism;map01100 Metabolic pathways	HMDB0030091	--	Organic oxygen compounds	Organooxygen compounds	Carbohydrates and carbohydrate conjugates	--	--	--	No results	No results	Full match	214.049	2.6496e+06	3.28442e+06	2.84762e+06	1.40705e+06	2.15332e+06	3.07295e+06	3.01632e+06	1.64329e+06	2.49728e+06	3.49676e+06	3.36014e+06	2.82709e+06	3.46097e+06	2.03935e+06	2.21917e+06	8.07245e+06	5.49738e+06	2.06702e+06	3.73469e+06	4.19773e+06	5.39894e+06	2.88762e+06	3.88203e+06	1.26857e+07	8.96636e+06	3.34638e+06	4.69488e+06	2.82363e+06	5.81837e+06	5.36206e+06
Com_20557_neg	(6R,S)-5-Formyl-5,6,7,8-tetrahydrofolic acid	--	C20 H23 N7 O7	473.165	5.159	--	--	--	--	--	--	--	--	--	--	No results	Full match	No results	472.159	553982	582785	956775	773146	1.35252e+06	705438	169705	1.26873e+06	763724	727621	645789	983738	548337	831624	524213	1.64578e+06	1.17878e+06	880542	1.16461e+06	2.10354e+06	1.68343e+06	2.69945e+06	2.07256e+06	2.9272e+06	1.40389e+06	1.05574e+06	1.20262e+06	533934	2.66575e+06	736381
Com_16683_neg	12-Hydroxydodecanoic acid	12-Hydroxydodecanoic acid; omega-Hydroxydodecanoic acid	C12 H24 O3	216.172	6.807	cpd:C08317	--	HMDB0002059	--	Organic acids and derivatives	Hydroxy acids and derivatives	Medium-chain hydroxy acids and derivatives	--	--	--	No results	Full match	No results	215.165	578823	407321	536232	546193	650705	442888	627161	544504	959665	434152	786814	377423	702853	429936	522750	870410	1.13116e+06	2.42477e+06	1.71492e+06	1.07949e+06	777006	736070	696941	6.87885e+06	5.7355e+06	823059	842107	822553	1.1335e+06	1.16642e+06
Com_16133_neg	trans-2-Butene-1,4-dicarboxylic Acid	--	C6 H8 O4	144.042	1.325	--	--	HMDB0000393	--	Lipids and lipid-like molecules	Fatty Acyls	Fatty acids and conjugates	--	--	--	No results	No results	Full match	143.035	941749	1.61451e+06	1.50962e+06	1.01751e+06	2.00838e+06	875180	1.25303e+06	986682	1.19219e+06	1.12199e+06	1.12537e+06	1.09096e+06	1.47214e+06	1.64754e+06	1.72962e+06	2.63893e+06	2.32337e+06	1.68981e+06	1.2941e+06	1.89356e+06	1.96244e+06	2.39098e+06	2.14151e+06	7.0424e+06	6.08095e+06	1.07276e+06	2.18936e+06	2.03204e+06	2.24441e+06	2.03068e+06
Com_32082_neg	L-Arabinitol	L-Arabitol; L-Arabinol; L-Arabinitol; L-Lyxitol	C5 H12 O5	152.069	1.311	cpd:C00532	map00040 Pentose and glucuronate interconversions;map01100 Metabolic pathways	HMDB0001851	--	Organic oxygen compounds	Organooxygen compounds	Carbohydrates and carbohydrate conjugates	--	--	--	No results	No results	Full match	151.061	80721.2	165131	145162	59572	320978	59614.8	228455	96743.3	274978	95852.1	159861	129360	201101	192707	174223	340407	631718	183081	215400	393648	199175	232460	276522	749489	305731	252558	613375	87588.4	503438	337327
Com_2305_neg	N2,N6-di(4-methoxyphenyl)-3-nitropyridine-2,6-diamine	--	C19 H18 N4 O4	366.134	5.946	--	--	--	--	--	--	--	--	--	--	Full match	No results	No results	365.127	1.49906e+07	2.35932e+07	3.10481e+07	2.56252e+07	7.82254e+07	2.71239e+07	1.60026e+07	2.40281e+07	1.89237e+07	2.45091e+07	1.12783e+07	2.31112e+07	1.73663e+07	2.36736e+07	1.94482e+07	3.76403e+07	5.67697e+07	3.05194e+07	4.13682e+07	4.79758e+07	3.58462e+07	4.04814e+07	4.28949e+07	8.64984e+07	2.61407e+07	4.74576e+07	5.46436e+07	2.16621e+07	4.47404e+07	2.4003e+07
Com_20788_neg	5-(3-chloro-4-methylanilino)-1-methyl-1H-pyrazol-3-ol	--	C11 H12 Cl N3 O	237.067	1.319	--	--	--	--	--	--	--	--	--	--	Full match	No results	No results	236.06	83562.7	102670	105012	95252.6	149279	311278	70189.2	91440.8	100201	115916	99270.9	170596	127061	113124	139760	263454	337525	117184	107964	565967	364746	198739	174043	516887	409514	188398	213548	120838	167113	145883
Com_6641_neg	2-Isopropylmalate	--	C7 H12 O5	176.069	1.422	--	--	HMDB0000402	--	Lipids and lipid-like molecules	Fatty Acyls	Fatty acids and conjugates	--	--	--	No results	No results	Full match	175.061	7.18271e+06	1.21072e+07	9.93329e+06	8.88936e+06	1.17929e+07	8.49814e+06	7.52436e+06	9.4891e+06	1.00455e+07	1.09859e+07	9.14003e+06	9.8752e+06	8.89248e+06	1.20731e+07	1.12785e+07	1.45819e+07	1.44543e+07	1.15083e+07	9.17127e+06	1.57968e+07	1.83119e+07	1.54084e+07	1.27988e+07	3.72892e+07	2.15918e+07	1.24359e+07	1.41621e+07	8.33585e+06	1.37586e+07	1.39137e+07
Com_3142_neg	Threonine	--	C4 H9 N O3	119.058	1.305	--	--	HMDB0000167	--	Organic acids and derivatives	Carboxylic acids and derivatives	Amino acids, peptides, and analogues	--	--	--	No results	Full match	Full match	118.051	1.92347e+07	1.75967e+07	2.60062e+07	1.71725e+07	1.5474e+07	1.69358e+07	6.39723e+06	1.76008e+07	1.6856e+07	2.03234e+07	2.48301e+07	1.0559e+07	2.33842e+07	2.66637e+07	2.56853e+07	4.20019e+07	3.82551e+07	2.08793e+07	1.96274e+07	6.61377e+07	4.81065e+07	3.57371e+07	3.54262e+07	1.00891e+08	5.3604e+07	1.41463e+07	4.08367e+07	1.5847e+07	2.70749e+07	3.38414e+07
Com_28312_neg	Nicotinamide	Nicotinamide; Nicotinic acid amide; Niacinamide; Vitamin PP	C6 H6 N2 O	122.048	5.214	cpd:C00153	map00760 Nicotinate and nicotinamide metabolism;map01100 Metabolic pathways;map04977 Vitamin digestion and absorption	HMDB0001406	--	Organoheterocyclic compounds	Pyridines and derivatives	Pyridinecarboxylic acids and derivatives	--	--	--	No results	No results	Full match	121.041	470111	542182	436633	321209	563807	407306	284957	276136	491272	493583	367345	389502	337454	515410	601403	1.29156e+06	1.77476e+06	668655	596357	1.37148e+06	1.51096e+06	1.07523e+06	807079	567377	156481	1.2015e+06	1.7706e+06	384766	1.91536e+06	1.06785e+06
Com_1931_neg	2-Phenylpropionic acid	--	C9 H10 O2	150.068	6.016	--	--	HMDB0011743	--	Phenylpropanoids and polyketides	Phenylpropanoic acids	-	--	--	--	No results	No results	Full match	149.061	2.21643e+07	3.23602e+07	2.38195e+07	1.15942e+07	4.55927e+07	1.05166e+07	5.87247e+07	1.17585e+07	2.84621e+07	1.94e+07	2.07486e+07	1.75197e+07	1.38708e+07	3.7509e+07	1.53896e+07	3.04916e+07	5.37707e+07	4.39302e+07	6.38944e+07	1.9012e+07	2.90543e+07	3.21992e+07	5.6989e+07	5.85013e+07	5.19813e+07	3.31414e+07	5.99946e+07	1.8955e+07	1.01806e+08	6.94185e+07
Com_7950_neg	5-Methyluridine	--	C10 H15 N3 O5	258.085	3.773	--	--	HMDB0000884	--	Nucleosides, nucleotides, and analogues	Pyrimidine nucleosides	-	--	--	--	No results	Invalid mass	No match	257.078	717517	694503	1.25185e+06	700261	5.84284e+06	811001	579397	832619	977370	792282	645701	999722	908923	886643	598958	3.30127e+06	1.74674e+06	1.54427e+06	4.64504e+06	1.58101e+06	1.5843e+06	2.52876e+06	1.16418e+06	3.71827e+07	3.70495e+06	2.68077e+06	3.19364e+06	1.14574e+06	2.5148e+06	1.2032e+06
Com_4081_neg	(±)10(11)-EpDPA	--	C22 H32 O3	344.238	8.2	--	--	--	--	--	--	--	--	--	--	Invalid mass	No results	No results	343.231	1.42242e+07	1.11032e+07	1.40495e+07	8.03218e+06	1.95679e+07	9.72931e+06	8.62657e+06	7.99695e+06	1.59432e+07	9.97212e+06	1.07353e+07	5.83761e+06	1.26215e+07	9.53234e+06	9.95441e+06	3.14717e+07	3.90689e+07	1.71677e+07	2.5349e+07	3.26244e+07	1.42353e+07	9.33965e+06	3.18589e+07	1.68816e+07	8.04004e+06	3.10063e+07	4.91525e+07	7.30447e+06	5.01874e+07	2.0577e+07
Com_5850_neg	Levodopa	3,4-Dihydroxy-L-phenylalanine; L-Dopa; 3-Hydroxy-L-tyrosine; L-beta-(3,4-Dihydroxyphenyl)alanine; Levodopa; Dihydroxy-L-phenylalanine	C9 H11 N O4	197.069	5.013	cpd:C00355	map00350 Tyrosine metabolism;map01100 Metabolic pathways;map04728 Dopaminergic synapse;map04917 Prolactin signaling pathway;map05012 Parkinson's disease;map05030 Cocaine addiction;map05031 Amphetamine addiction;map05034 Alcoholism	HMDB0000181	--	Organic acids and derivatives	Carboxylic acids and derivatives	Amino acids, peptides, and analogues	--	--	--	No results	No results	Full match	196.061	6.06733e+06	9.3604e+06	7.84379e+06	6.43393e+06	1.36336e+07	8.1567e+06	6.48995e+06	8.2842e+06	9.2404e+06	9.68129e+06	8.04821e+06	1.33148e+07	6.20165e+06	6.66859e+06	5.84785e+06	1.99979e+07	1.46387e+07	7.80493e+06	7.63349e+06	1.24579e+07	1.52144e+07	1.81552e+07	1.14295e+07	1.99538e+07	7.88522e+06	2.02405e+07	1.76194e+07	6.16508e+06	2.04132e+07	1.12979e+07
Com_10555_neg	Aflatoxin G2	Aflatoxin G2	C17 H14 O7	284.068	6.01	cpd:C16754	--	HMDB0030475	--	Phenylpropanoids and polyketides	Coumarins and derivatives	Furanocoumarins	--	--	--	No results	Invalid mass	No results	283.061	1.12952e+06	1.11535e+06	1.82293e+06	703659	1.20594e+06	893479	2.47171e+06	875027	1.60609e+06	1.92037e+06	1.92101e+06	2.19995e+06	1.80826e+06	1.74392e+06	1.4684e+06	1.83913e+06	2.2031e+06	1.66847e+06	2.07097e+06	2.87013e+06	2.54241e+06	2.05512e+06	1.46537e+06	3.41212e+06	4.9114e+06	2.73637e+06	2.5682e+06	1.23197e+06	2.85896e+06	2.58321e+06
Com_3469_neg	Soyasaponin I	Soyasaponin I	C48 H78 O18	942.519	7.059	cpd:C08983	--	HMDB0034649	--	Lipids and lipid-like molecules	Prenol lipids	Terpene glycosides	--	--	--	No results	Full match	No results	941.512	7.57053e+06	1.44459e+07	4.83249e+06	7.89631e+06	1.98674e+07	8.67022e+06	8.34906e+06	8.78261e+06	3.22442e+06	5.18767e+06	4.02944e+06	6.99371e+06	4.61338e+06	5.44071e+06	3.38375e+06	1.93716e+07	1.69843e+07	1.17043e+07	8.67615e+06	3.75556e+07	1.28795e+07	1.67715e+07	9.5512e+06	1.04024e+08	3.0207e+07	8.83181e+06	7.76934e+06	6.25284e+06	1.51065e+07	1.33085e+07
Com_2050_neg	Asp-Phe methyl ester	--	C14 H18 N2 O5	294.122	5.155	--	--	--	--	--	--	--	--	--	--	No results	No results	Full match	293.114	1.04703e+07	1.06361e+07	1.14537e+07	8.91954e+06	8.94382e+07	8.56718e+06	7.26544e+06	9.59854e+06	9.31401e+06	1.17478e+07	9.61924e+06	8.94754e+06	1.16516e+07	5.63887e+07	9.77991e+06	3.37356e+07	3.40516e+07	1.87661e+07	1.91692e+07	2.12625e+07	2.05811e+07	2.95465e+07	2.60638e+07	9.65393e+07	4.66817e+07	2.53429e+07	4.83608e+07	1.257e+07	3.04754e+07	3.32696e+07
Com_1722_neg	Lysopc 20:4	--	C28 H50 N O7 P	543.331	7.273	--	--	--	--	--	--	--	--	--	--	No results	No results	Full match	542.324	2.58666e+06	685915	801829	1.02998e+06	827177	1.7235e+06	890606	722859	620023	911415	926846	808268	452140	1.52319e+06	736400	969061	1.25707e+06	1.48107e+06	2.82762e+06	2.71766e+06	1.44194e+06	1.49961e+06	1.51129e+06	1.45583e+06	1.3522e+06	1.45695e+07	2.25459e+06	1.3305e+06	2.97516e+06	1.82014e+06
Com_6773_neg	Estrone	Estrone; 3-Hydroxy-1,3,5(10)-estratrien-17-one	C18 H22 O2	270.158	5.086	cpd:C00468	map00140 Steroid hormone biosynthesis;map01100 Metabolic pathways;map04913 Ovarian steroidogenesis;map04917 Prolactin signaling pathway	HMDB0000145	LMST02010004	Lipids and lipid-like molecules	Steroids and steroid derivatives	Estrane steroids	Sterols [ST]	Steroids [ST02]	C18 steroids (estrogens) and derivatives [ST0201]	Invalid mass	No results	No results	269.15	7.67716e+06	8.73368e+06	9.94192e+06	8.54342e+06	1.90384e+07	9.30607e+06	6.1959e+06	7.4031e+06	8.11586e+06	9.63086e+06	7.01698e+06	7.16594e+06	7.74179e+06	8.73206e+06	9.0925e+06	1.81469e+07	2.1332e+07	1.21561e+07	5.75537e+06	2.42014e+07	1.65002e+07	1.70779e+07	1.62061e+07	1.40515e+07	6.58989e+06	1.67859e+07	2.00404e+07	7.44009e+06	2.46763e+07	1.30958e+07
Com_2784_neg	Prostaglandin K1	--	C20 H32 O5	334.214	6.465	--	--	--	LMFA03010170	--	--	--	Fatty Acyls [FA]	Eicosanoids [FA03]	Prostaglandins [FA0301]	Invalid mass	Invalid mass	No match	333.207	8.71487e+06	1.25363e+07	1.04129e+07	4.84569e+06	2.42092e+07	1.65093e+07	1.7451e+07	5.51156e+06	5.11371e+06	5.9231e+06	1.07879e+07	4.4439e+06	4.89884e+06	1.08203e+07	6.29716e+06	1.30946e+07	1.03492e+07	4.7285e+07	5.43161e+07	8.49188e+06	7.92586e+06	7.74734e+06	2.30307e+07	3.10467e+07	3.158e+07	2.29431e+07	2.7975e+07	1.36973e+07	1.33464e+07	3.00097e+07
Com_24935_neg	S-Adenosyl-L-methionine	S-Adenosyl-L-methionine; S-Adenosylmethionine; AdoMet; SAM	C15 H22 N6 O5 S	398.139	8.014	cpd:C00019	map00270 Cysteine and methionine metabolism;map00330 Arginine and proline metabolism;map01100 Metabolic pathways;map01230 Biosynthesis of amino acids;map04122 Sulfur relay system	HMDB0001185	--	Nucleosides, nucleotides, and analogues	5'-deoxyribonucleosides	5'-deoxy-5'-thionucleosides	--	--	--	No results	No results	Full match	397.132	1.00717e+06	1.14966e+06	729911	472331	907877	761168	545097	454920	893025	566544	611564	792826	521665	579770	527205	458981	1.41489e+06	779806	1.00651e+06	1.0293e+06	848117	1.3334e+06	1.34954e+06	2.91586e+06	1.59258e+06	878132	938567	778192	1.09291e+06	2.1969e+06
Com_30219_neg	7,8-Dihydrofolate	Dihydrofolate; Dihydrofolic acid; 7,8-Dihydrofolate; 7,8-Dihydrofolic acid; 7,8-Dihydropteroylglutamate	C19 H21 N7 O6	443.155	5.079	cpd:C00415	map00670 One carbon pool by folate;map00790 Folate biosynthesis;map01100 Metabolic pathways;map01523 Antifolate resistance	HMDB0304237	--	Organoheterocyclic compounds	Pteridines and derivatives	Pterins and derivatives	--	--	--	No results	No results	Full match	442.148	351878	178170	364581	305026	657150	214739	134138	299405	283314	171159	208802	353777	204242	425482	203297	1.01344e+06	999979	265606	216701	1.27729e+06	1.10129e+06	733772	750949	662961	293758	933569	941668	233940	272812	301785
Com_6128_neg	N-Acetyl-L-histidine	N-Acetyl-L-histidine	C8 H11 N3 O3	197.08	1.408	cpd:C02997	--	HMDB0032055	--	Organic acids and derivatives	Carboxylic acids and derivatives	Amino acids, peptides, and analogues	--	--	--	No results	No results	Full match	196.073	4.79439e+06	4.57883e+06	5.97325e+06	4.75429e+06	3.3202e+06	3.07517e+06	3.89863e+06	4.92241e+06	4.41445e+06	5.99673e+06	3.44124e+06	4.47433e+06	4.00739e+06	5.81765e+06	3.89586e+06	5.90182e+06	2.08435e+07	3.96701e+06	3.65195e+06	1.19344e+07	1.59095e+07	1.20809e+07	1.84005e+07	1.40124e+07	4.92598e+06	8.62097e+06	1.94494e+07	2.72907e+06	3.07352e+07	5.44691e+06
Com_1373_neg	LPE 16:0	--	C21 H44 N O7 P	453.286	9.161	--	--	--	LMGP02050036	--	--	--	Glycerophospholipids [GP]	Glycerophosphoethanolamines [GP02]	Monoacylglycerophosphoethanolamines [GP0205]	No results	Full match	Full match	452.278	1.39536e+06	5.69049e+06	7.05447e+06	2.60911e+06	8.34643e+06	634924	6.51342e+06	1.86334e+06	5.88942e+06	1.26306e+06	4.96829e+06	1.20082e+06	3.35404e+06	5.56858e+06	6.56609e+06	1.58411e+07	1.27533e+07	6.21402e+06	2.12699e+07	3.40577e+07	5.66462e+06	912319	1.46504e+07	1.17788e+08	1.36291e+08	6.32937e+06	1.13213e+07	2.59648e+06	1.52787e+07	2.10027e+07
Com_7703_neg	Norepinephrine	L-Noradrenaline; Noradrenaline; Norepinephrine; Arterenol; 4-[(1R)-2-Amino-1-hydroxyethyl]-1,2-benzenediol	C8 H11 N O3	169.074	4.96	cpd:C00547	map00350 Tyrosine metabolism;map01100 Metabolic pathways;map04024 cAMP signaling pathway;map04080 Neuroactive ligand-receptor interaction;map04261 Adrenergic signaling in cardiomyocytes;map04270 Vascular smooth muscle contraction;map04540 Gap junction;map04721 Synaptic vesicle cycle;map04742 Taste transduction;map04923 Regulation of lipolysis in adipocytes;map04924 Renin secretion;map04970 Saliva…	HMDB0000216	--	Benzenoids	Phenols	Benzenediols	--	--	--	No results	Full match	Full match	168.066	7.51605e+06	1.24931e+07	1.11314e+07	7.87024e+06	1.65866e+07	7.39277e+06	7.01712e+06	7.68956e+06	1.08073e+07	8.78926e+06	6.65124e+06	8.09269e+06	8.27154e+06	8.53983e+06	6.6576e+06	1.09158e+07	1.69695e+07	1.26426e+07	1.08233e+07	1.78632e+07	1.41955e+07	1.47273e+07	1.14659e+07	3.87374e+07	6.95603e+06	1.22885e+07	1.69864e+07	6.90132e+06	1.78608e+07	1.35158e+07
Com_3524_neg	LPE 14:0	--	C19 H40 N O7 P	425.254	8.288	--	--	--	LMGP02050033	--	--	--	Glycerophospholipids [GP]	Glycerophosphoethanolamines [GP02]	Monoacylglycerophosphoethanolamines [GP0205]	No results	Full match	Full match	424.247	1.18295e+06	5.16154e+06	4.24426e+06	2.09221e+06	7.70733e+06	671095	5.9774e+06	1.30189e+06	4.69873e+06	2.19559e+06	5.3043e+06	632337	3.76688e+06	8.17685e+06	4.22942e+06	7.74914e+06	8.11528e+06	4.3121e+06	1.49959e+07	1.15834e+07	8.86446e+06	1.34564e+06	1.33414e+07	1.02233e+08	4.69476e+07	4.15195e+06	6.12694e+06	3.16309e+06	1.04573e+07	1.89453e+07
Com_5835_neg	LPE 18:1	--	C23 H46 N O7 P	479.302	9.37	--	--	--	LMGP02050064	--	--	--	Glycerophospholipids [GP]	Glycerophosphoethanolamines [GP02]	Monoacylglycerophosphoethanolamines [GP0205]	No results	Full match	Full match	478.294	1.1982e+06	5.17657e+06	4.56937e+06	1.79793e+06	8.61311e+06	623537	4.60404e+06	1.27366e+06	5.28181e+06	2.07296e+06	3.31353e+06	1.30707e+06	3.69625e+06	6.05844e+06	6.13932e+06	1.26489e+07	9.18394e+06	3.66186e+06	9.69747e+06	2.31288e+07	4.26633e+06	1.02676e+06	8.4795e+06	5.31056e+07	2.53995e+07	6.48572e+06	1.58718e+07	2.2656e+06	1.20651e+07	1.33903e+07
Com_1473_neg	N-Glycolylneuraminic acid	--	C11 H19 N O10	325.101	1.409	--	--	HMDB0000833	--	Organic oxygen compounds	Organooxygen compounds	Carbohydrates and carbohydrate conjugates	--	--	--	No results	Full match	No results	324.094	2.07408e+07	3.33259e+07	3.68709e+07	3.39079e+07	4.63182e+07	3.78037e+07	1.42364e+07	4.50188e+07	4.21761e+07	3.86087e+07	2.06536e+07	3.99955e+07	2.02202e+07	2.49837e+07	3.30802e+07	1.13762e+08	1.1356e+08	6.06664e+07	3.97756e+07	1.14665e+08	7.2919e+07	7.379e+07	3.55574e+07	2.19898e+07	5.14731e+07	8.23481e+07	9.82724e+07	2.51787e+07	2.85597e+07	3.94275e+07
Com_33229_neg	Dl-3-Hydroxynorvaline	--	C5 H11 N O3	133.074	5.009	--	--	--	--	--	--	--	--	--	--	No results	No results	Full match	132.067	71480.6	69056.4	102811	76084.8	99608.5	103840	105260	56064.5	63505.6	61536.9	50501.5	147378	70706.1	66110.4	59244.7	247801	351544	76530.4	74436.6	176695	110284	117779	150789	777465	188426	390374	169654	51593.8	125727	83151.9
Com_552_neg	D-Gluconic acid	D-Gluconic acid; D-Gluconate; D-gluco-Hexonic acid	C6 H12 O7	196.058	1.342	cpd:C00257	map00030 Pentose phosphate pathway;map01100 Metabolic pathways;map01200 Carbon metabolism	HMDB0303730	--	Organic acids and derivatives	Hydroxy acids and derivatives	Medium-chain hydroxy acids and derivatives	--	--	--	No results	Full match	Full match	195.051	1.10682e+07	2.41592e+07	2.91751e+07	1.81781e+07	1.96836e+07	3.80279e+07	1.60967e+07	2.51489e+07	4.26942e+07	1.88905e+07	2.00185e+07	4.94256e+07	2.78191e+07	5.31193e+07	9.22015e+06	5.56138e+07	3.42954e+07	4.06147e+07	2.91154e+07	2.49301e+07	1.80193e+08	2.97311e+08	5.82799e+07	1.7569e+08	4.00859e+08	1.76594e+07	3.37176e+07	6.25622e+07	3.1172e+07	3.1971e+07
Com_8447_neg	Prostaglandin D3	Prostaglandin D3	C20 H30 O5	332.199	6.38	cpd:C13802	--	HMDB0003034	LMFA03010142	Lipids and lipid-like molecules	Fatty Acyls	Eicosanoids	Fatty Acyls [FA]	Eicosanoids [FA03]	Prostaglandins [FA0301]	Invalid mass	No results	No results	331.191	3.11236e+06	6.93086e+06	4.66148e+06	2.16493e+06	9.33169e+06	4.8135e+06	8.02361e+06	2.2785e+06	8.65874e+06	2.46665e+06	1.17893e+07	4.13136e+06	6.60756e+06	5.92152e+06	5.24591e+06	5.06019e+06	7.14764e+06	1.03251e+07	1.39306e+07	7.13173e+06	6.15174e+06	5.30097e+06	7.17065e+06	2.12944e+07	1.01104e+07	1.02139e+07	1.96457e+07	4.31602e+06	1.09383e+07	1.39722e+07
Com_4831_neg	LPE 18:2	--	C23 H44 N O7 P	477.286	8.825	--	--	--	LMGP02050041	--	--	--	Glycerophospholipids [GP]	Glycerophosphoethanolamines [GP02]	Monoacylglycerophosphoethanolamines [GP0205]	No results	Full match	Full match	476.278	1.12086e+06	4.06154e+06	3.16817e+06	875199	8.66385e+06	263483	3.83003e+06	1.02048e+06	4.67758e+06	448557	3.40999e+06	269597	2.33471e+06	5.16391e+06	4.12509e+06	1.25439e+07	1.11912e+07	3.88495e+06	1.15962e+07	1.76772e+07	3.79737e+06	265451	6.82265e+06	7.04176e+07	1.92663e+07	4.80835e+06	7.08829e+06	2.20792e+06	9.10728e+06	9.50119e+06
Com_6067_neg	Pyridoxal	Pyridoxal	C8 H9 N O3	167.058	5.011	cpd:C00250	map00750 Vitamin B6 metabolism;map01100 Metabolic pathways;map04977 Vitamin digestion and absorption	HMDB0001545	--	Organoheterocyclic compounds	Pyridines and derivatives	Pyridine carboxaldehydes	--	--	--	No results	Full match	No results	166.051	2.81815e+06	4.21529e+06	3.82264e+06	3.49717e+06	5.97164e+06	3.57018e+06	2.4993e+06	3.73586e+06	4.0476e+06	3.90836e+06	2.44102e+06	4.2592e+06	3.2614e+06	3.86921e+06	3.05288e+06	5.06475e+06	6.80545e+06	3.41538e+06	3.90125e+06	7.59521e+06	5.2832e+06	1.76768e+07	4.97956e+06	2.60735e+07	6.85775e+06	4.81503e+06	6.96257e+06	2.59213e+06	6.81799e+06	3.89252e+06
Com_14355_neg	Methyl 3-indolyacetate	--	C11 H11 N O2	189.079	5.46	--	--	--	--	--	--	--	--	--	--	No results	No results	Full match	188.072	2.71983e+06	2.55987e+06	2.39309e+06	2.5173e+06	2.90989e+06	1.78591e+06	2.53767e+06	1.95635e+06	2.83451e+06	2.23644e+06	1.55936e+06	3.45372e+06	2.16744e+06	2.12509e+06	1.79825e+06	5.46765e+06	5.10145e+06	3.48409e+06	1.43777e+06	9.4148e+06	3.09349e+06	3.70824e+06	3.46873e+06	7.50765e+06	2.19731e+06	4.64676e+06	4.6998e+06	1.39606e+06	9.48695e+06	3.20631e+06
Com_2524_neg	Ethylmalonate	--	C5 H8 O4	132.042	1.393	--	--	HMDB0000622	--	Lipids and lipid-like molecules	Fatty Acyls	Fatty acids and conjugates	--	--	--	No results	No results	Full match	177.04	9.57094e+06	1.69999e+07	1.48315e+07	1.29552e+07	2.11353e+07	2.08966e+07	1.32153e+07	1.36876e+07	2.47935e+07	1.24214e+07	1.56386e+07	1.73174e+07	1.2455e+07	3.60452e+07	1.28654e+07	2.15887e+07	2.50706e+07	1.33696e+07	1.90726e+07	2.09663e+07	3.92882e+07	4.35029e+07	4.20397e+07	1.22808e+08	6.8697e+07	1.70113e+07	2.58163e+07	1.2774e+07	2.57937e+07	2.47133e+07
Com_1699_neg	Inosine	Inosine	C10 H12 N4 O5	268.08	3.181	cpd:C00294	map00230 Purine metabolism;map01100 Metabolic pathways	HMDB0000195	--	Nucleosides, nucleotides, and analogues	Purine nucleosides	-	--	--	--	No results	Full match	Full match	267.073	1.66134e+06	789806	2.9092e+06	871324	1.06322e+07	577768	1.71072e+06	1.17616e+06	4.59891e+06	1.76774e+06	1.2348e+06	2.34095e+06	3.08414e+06	2.18506e+06	1.19014e+06	1.42296e+07	1.44093e+06	6.11678e+06	2.11748e+07	846898	2.64694e+06	7.85737e+06	1.72929e+06	2.32256e+08	1.9969e+07	4.1875e+06	7.50902e+06	8.18843e+06	5.14556e+06	2.80399e+06
Com_13643_neg	Guanosine	Guanosine	C10 H13 N5 O5	283.092	3.145	cpd:C00387	map00230 Purine metabolism;map01100 Metabolic pathways	HMDB0000133	--	Nucleosides, nucleotides, and analogues	Purine nucleosides	-	--	--	--	No results	Full match	Full match	282.084	352663	222355	339585	207075	1.6788e+06	190732	455776	212821	523551	422981	236360	282914	885255	513113	402752	1.59705e+06	509590	706165	1.36253e+06	374898	446536	1.16045e+06	259041	1.43802e+07	4.8663e+06	727836	764970	928334	855509	610207
Com_2146_neg	Xanthosine	Xanthosine	C10 H12 N4 O6	284.076	3.286	cpd:C01762	map00230 Purine metabolism;map00232 Caffeine metabolism;map01100 Metabolic pathways	HMDB0000299	--	Nucleosides, nucleotides, and analogues	Purine nucleosides	-	--	--	--	No results	Full match	Full match	283.068	95619	46905.3	204834	42449.2	2.11223e+06	32985.1	96473.2	62788.5	100318	48111.2	38297.7	100366	102945	82677.6	43416.3	1.24945e+06	87442.5	1.07139e+06	6.14788e+06	76973.9	146252	364273	50388.6	1.80307e+08	4.28721e+06	179351	670491	1.3891e+06	472729	76707.1
Com_680_neg	D-(+)-Mannose	--	C6 H12 O6	180.063	1.321	--	--	--	--	--	--	--	--	--	--	No results	Full match	Full match	179.056	2.77849e+07	3.40777e+07	4.19432e+07	2.76623e+07	1.05918e+08	2.54304e+07	2.96472e+07	2.61658e+07	3.2447e+07	3.64723e+07	2.51962e+07	2.36251e+07	3.11785e+07	5.04716e+07	2.29593e+07	3.79882e+07	7.58474e+07	4.44533e+07	5.89778e+07	3.79121e+07	2.82035e+07	4.47444e+07	6.69165e+07	4.23247e+08	3.03614e+08	3.88215e+07	6.08243e+07	4.95222e+07	7.151e+07	6.03321e+07
Com_71_neg	Deoxycholic Acid	Deoxycholic acid; Deoxycholate; 3alpha,12alpha-Dihydroxy-5beta-cholanate; 3alpha,12alpha-Dihydroxy-5beta-cholanic acid	C24 H40 O4	392.292	7.893	cpd:C04483	map04976 Bile secretion	HMDB0000626	LMST04010040	Lipids and lipid-like molecules	Steroids and steroid derivatives	Bile acids, alcohols and derivatives	Sterols [ST]	Bile acids and derivatives [ST04]	C24 bile acids, alcohols, and derivatives [ST0401]	Full match	Partial match	Full match	391.285	8.68956e+07	3.75465e+08	1.10291e+08	1.15642e+08	8.10211e+07	1.74426e+08	1.78685e+08	9.57172e+07	8.58212e+07	1.04701e+08	5.56155e+07	5.96764e+07	7.37581e+07	1.85837e+08	1.29041e+08	2.43055e+08	1.23686e+08	5.66199e+08	2.03757e+08	2.90884e+08	1.34792e+08	1.1266e+08	9.87188e+07	1.74351e+08	1.00186e+09	5.8639e+08	9.37934e+07	2.48423e+09	1.52634e+08	3.48943e+08
Com_11565_neg	FAHFA (18:2/20:4)	--	C38 H62 O4	582.463	9.807	--	--	--	--	--	--	--	--	--	--	No results	Full match	No results	581.455	166552	556075	176455	217227	1.19176e+06	184095	80113.8	188461	193496	175712	166291	701819	184596	1.43446e+06	178746	4.38911e+06	3.7208e+06	458598	913136	1.51326e+06	1.65609e+06	124923	836376	2.22388e+07	3.06949e+06	114926	1.81554e+06	137711	1.50014e+06	261121
Com_7124_neg	Oxaceprol	--	C7 H11 N O4	173.069	1.411	--	--	HMDB0000725	--	Organic acids and derivatives	Carboxylic acids and derivatives	Amino acids, peptides, and analogues	--	--	--	No results	No results	Full match	172.062	1.15085e+07	9.4944e+06	1.03267e+07	9.93671e+06	1.70334e+07	7.9546e+06	7.12927e+06	1.22564e+07	1.04426e+07	1.88193e+07	1.06717e+07	1.14046e+07	1.3613e+07	9.65546e+06	9.22998e+06	2.04003e+07	1.95776e+07	1.23113e+07	8.96057e+06	2.29536e+07	1.6665e+07	2.07702e+07	1.7528e+07	3.06807e+07	1.11913e+07	1.54364e+07	2.00015e+07	6.60582e+06	2.3822e+07	1.10207e+07
Com_306_neg	(±)13-HODE	--	C18 H32 O3	296.235	7.775	--	--	--	--	--	--	--	--	--	--	Full match	Invalid mass	Full match	295.227	4.71321e+07	7.79605e+07	6.73865e+07	1.19686e+08	1.4982e+08	4.97301e+07	6.6094e+07	1.19844e+08	7.89108e+07	1.22412e+08	6.08677e+07	7.34374e+07	7.52057e+07	1.01322e+08	9.32121e+07	2.22071e+08	1.44284e+08	9.41037e+07	1.00704e+08	1.83423e+08	1.50027e+08	2.14384e+08	8.12001e+07	9.36469e+08	8.41558e+08	5.56757e+07	1.78702e+08	1.06862e+08	2.2909e+08	6.71172e+07
Com_3301_neg	Cerivastatin	Cerivastatin	C26 H34 F N O5	459.237	6.076	cpd:C07966	map04976 Bile secretion	--	--	--	--	--	--	--	--	No results	Invalid mass	No results	458.23	6.99887e+06	9.27802e+06	1.20248e+07	4.62032e+06	1.56221e+07	8.13443e+06	2.75403e+06	5.96562e+06	5.44028e+06	4.70771e+06	5.16527e+06	6.41537e+06	2.79602e+06	6.58619e+06	3.4071e+06	1.25835e+07	1.42359e+07	2.03966e+07	1.06684e+07	3.04339e+07	1.15813e+07	2.57027e+07	1.52297e+07	4.38774e+06	1.15395e+06	4.03265e+07	3.23021e+07	8.49162e+06	1.36244e+07	1.08571e+07
Com_11239_neg	N2-Acetyl- L-lysine	--	C8 H16 N2 O3	188.116	1.412	--	--	--	--	--	--	--	--	--	--	No results	Full match	Full match	187.109	2.30689e+06	3.09042e+06	1.87557e+06	1.26221e+06	3.3958e+06	1.84665e+06	3.78184e+06	1.49e+06	2.87647e+06	2.66546e+06	1.9125e+06	2.21916e+06	3.0276e+06	2.64667e+06	2.39976e+06	2.18926e+06	3.42026e+06	3.14674e+06	4.00837e+06	4.07545e+06	2.54715e+06	2.10234e+06	5.37604e+06	1.482e+07	9.53132e+06	2.19652e+06	4.27334e+06	2.68956e+06	2.33446e+06	5.85746e+06
Com_22506_neg	D-Proline	D-Proline	C5 H9 N O2	115.063	5.245	cpd:C00763	map00330 Arginine and proline metabolism;map01100 Metabolic pathways	HMDB0003411	--	Organic acids and derivatives	Carboxylic acids and derivatives	Amino acids, peptides, and analogues	--	--	--	No results	No results	Full match	229.119	859832	1.4254e+06	928747	1.00125e+06	1.19929e+06	846340	1.08348e+06	1.01177e+06	1.35945e+06	1.19718e+06	863181	1.21119e+06	1.00105e+06	1.12836e+06	822661	1.33461e+06	1.10481e+06	1.07771e+06	1.57753e+06	1.27806e+06	1.54486e+06	1.17788e+06	1.45712e+06	4.97837e+06	3.1456e+06	1.25767e+06	1.67893e+06	739800	1.25013e+06	2.18814e+06
Com_2837_neg	LPC 18:2	--	C26 H50 N O7 P	565.339	8.929	--	--	--	LMGP01050137	--	--	--	Glycerophospholipids [GP]	Glycerophosphocholines [GP01]	Monoacylglycerophosphocholines [GP0105]	No results	Invalid mass	No results	564.331	4.7758e+06	6.71602e+06	5.9078e+06	7.46344e+06	1.13981e+07	2.67845e+06	4.52532e+06	6.36493e+06	5.94878e+06	2.39447e+06	5.68163e+06	1.987e+06	1.1161e+07	8.78915e+06	8.60898e+06	1.53067e+07	1.6609e+07	8.94249e+06	1.09766e+07	1.69769e+07	7.05022e+06	1.20651e+06	1.19471e+07	8.38992e+07	1.74313e+07	1.00376e+07	7.80053e+06	3.44211e+07	1.36269e+07	8.08444e+06
Com_8320_neg	Maltotetraose	Maltotetraose	C24 H42 O21	666.223	1.394	cpd:C02052	--	HMDB0001296	--	Organic oxygen compounds	Organooxygen compounds	Carbohydrates and carbohydrate conjugates	--	--	--	No results	Full match	No results	665.216	3.94439e+06	2.64968e+06	4.24376e+06	2.75732e+06	9.28278e+06	1.62912e+06	2.35167e+06	3.20381e+06	5.24042e+06	3.0607e+06	3.40722e+06	1.38931e+06	7.88651e+06	4.79792e+06	5.69278e+06	6.22484e+06	8.13517e+06	2.59751e+06	7.82644e+06	6.61893e+06	3.48032e+06	3.6786e+06	1.04463e+07	2.41099e+07	1.61238e+07	2.65367e+06	4.42774e+06	5.63284e+06	8.76073e+06	8.32298e+06
Com_965_neg	(±)9-HpODE	--	C18 H32 O4	312.23	6.999	--	--	--	--	--	--	--	--	--	--	Full match	Partial match	Full match	311.222	1.89062e+07	4.71395e+07	1.48127e+07	1.68329e+07	4.80401e+07	1.77487e+07	2.28799e+07	1.9489e+07	6.292e+07	3.59291e+07	2.16345e+07	8.5384e+07	6.31621e+07	1.70597e+07	2.49247e+07	5.30283e+07	7.07147e+07	2.53274e+07	2.6663e+07	1.54858e+08	5.64668e+07	4.36855e+07	4.49444e+07	4.24723e+08	9.28223e+07	4.47839e+07	9.33546e+07	2.08768e+07	5.75296e+07	3.67419e+07
Com_2735_neg	Asp-glu	--	C9 H14 N2 O7	262.08	1.406	--	--	HMDB0028752	--	Organic acids and derivatives	Carboxylic acids and derivatives	Amino acids, peptides, and analogues	--	--	--	No results	No results	Full match	261.072	4.68485e+06	6.90157e+06	6.72533e+06	4.55245e+06	1.73341e+07	8.01406e+06	5.49811e+06	5.02465e+06	1.24258e+07	7.16467e+06	5.91728e+06	1.25618e+07	6.87548e+06	1.33143e+07	8.56694e+06	1.52023e+07	6.79448e+06	8.13686e+06	2.25748e+07	8.75161e+06	1.19441e+07	9.22876e+06	2.21347e+07	1.3729e+08	4.37804e+07	7.59557e+06	1.38532e+07	5.79928e+06	2.29499e+07	1.54205e+07
Com_713_neg	Glycochenodeoxycholic Acid (sodium salt)	--	C26 H43 N O5	449.314	7.189	--	--	--	--	--	--	--	--	--	--	Full match	Partial match	Full match	448.307	2.20236e+07	3.12172e+07	1.22525e+07	7.83267e+07	3.76301e+07	3.42854e+07	1.54408e+07	6.72463e+07	2.54643e+07	1.75011e+07	2.84254e+07	4.34601e+06	6.5257e+07	7.61207e+07	8.05436e+07	1.44401e+08	8.18428e+07	8.39572e+07	7.5125e+07	6.74033e+07	5.84002e+07	1.29245e+08	7.85247e+06	8.04419e+07	5.58311e+07	5.70801e+07	1.01307e+08	6.71119e+07	6.39456e+07	4.98972e+07
Com_2664_neg	δ-Gluconic acid δ-lactone	--	C6 H10 O6	178.048	1.397	--	--	--	--	--	--	--	--	--	--	No results	Full match	Full match	177.04	8.17161e+06	1.66984e+07	1.46516e+07	1.26125e+07	1.90679e+07	2.2432e+07	1.06553e+07	1.49383e+07	2.38257e+07	1.29505e+07	1.4643e+07	2.57024e+07	1.15426e+07	3.43379e+07	1.15611e+07	2.20475e+07	2.19776e+07	1.14535e+07	1.68388e+07	1.97233e+07	4.02425e+07	4.2253e+07	4.21618e+07	1.25144e+08	6.49626e+07	1.67731e+07	2.52596e+07	1.2415e+07	2.25836e+07	2.40281e+07
Com_3377_neg	1,3-Dimethyluracil	--	C6 H8 N2 O2	140.059	1.398	--	--	HMDB0002144	--	Organoheterocyclic compounds	Diazines	Pyrimidines and pyrimidine derivatives	--	--	--	No results	No results	Full match	139.051	2.37788e+06	2.97985e+06	3.3583e+06	3.06698e+06	5.88125e+06	2.58971e+06	3.5559e+06	2.97162e+06	2.94638e+06	4.04269e+06	2.55398e+06	3.05303e+06	2.40375e+06	3.11524e+06	2.37421e+06	4.22138e+06	3.85818e+06	3.17414e+06	3.69448e+06	4.71381e+06	4.91188e+06	4.45475e+06	6.3991e+06	2.36362e+07	4.90666e+07	3.84399e+06	5.19826e+06	2.76664e+06	4.72644e+06	4.35115e+06
Com_4931_neg	Epinephrine bitartrate	--	C13 H19 N O9	333.106	5.002	--	--	HMDB0000068	--	Benzenoids	Phenols	Benzenediols	--	--	--	No results	No results	Full match	332.099	4.08524e+06	5.05222e+06	5.77517e+06	4.6069e+06	1.02152e+07	5.55181e+06	4.84226e+06	4.25298e+06	6.34911e+06	6.34509e+06	5.66449e+06	1.1924e+07	4.78921e+06	8.10029e+06	6.99533e+06	1.17999e+07	1.06265e+07	6.54993e+06	6.50357e+06	1.6137e+07	1.21126e+07	1.43772e+07	9.81725e+06	2.40949e+07	3.69995e+06	2.50353e+07	1.59433e+07	2.49268e+06	1.82278e+07	5.99555e+06
Com_3018_neg	13,14-dihydro-15-keto Prostaglandin A2	--	C20 H30 O4	334.214	7.269	--	--	--	--	--	--	--	--	--	--	Full match	No results	Full match	333.207	8.90134e+06	1.11043e+07	8.27494e+06	4.43707e+06	9.57283e+06	9.04336e+06	2.32365e+07	4.13041e+06	7.68562e+06	5.14912e+06	8.84767e+06	2.96244e+06	5.40907e+06	1.1777e+07	5.68771e+06	7.95062e+06	1.41469e+07	1.64525e+07	2.57515e+07	7.04885e+06	5.75413e+06	5.34403e+06	1.47852e+07	2.57848e+07	5.61299e+07	1.08656e+07	1.39578e+07	1.31059e+07	1.0049e+07	1.18449e+07
Com_577_neg	D-(-)-Arabinose	--	C5 H10 O5	150.053	1.402	--	--	--	--	--	--	--	--	--	--	No results	Full match	Full match	149.046	1.3435e+07	2.20796e+07	2.96121e+07	2.02192e+07	1.95998e+07	3.02429e+07	2.00126e+07	2.70318e+07	3.78055e+07	2.4006e+07	2.37965e+07	5.38632e+07	3.49513e+07	3.66025e+07	1.69424e+07	5.19256e+07	3.00706e+07	4.12047e+07	2.77766e+07	2.43418e+07	1.65781e+08	2.80614e+08	4.55176e+07	1.29132e+08	3.74488e+08	1.52051e+07	2.96015e+07	5.99051e+07	3.00155e+07	2.82174e+07
Com_2775_neg	Pseudouridine	Pseudouridine	C9 H12 N2 O6	244.069	1.423	cpd:C02067	map00240 Pyrimidine metabolism	HMDB0000767	--	Nucleosides, nucleotides, and analogues	Nucleoside and nucleotide analogues	-	--	--	--	No results	Full match	Full match	243.062	3.29689e+06	6.4368e+06	5.22296e+06	2.82294e+06	1.61643e+07	7.21816e+06	4.78457e+06	2.87998e+06	1.0756e+07	6.41387e+06	4.6583e+06	4.74591e+06	5.16207e+06	1.1923e+07	7.27065e+06	1.2849e+07	4.37035e+06	7.01252e+06	2.16821e+07	8.91301e+06	6.77435e+06	3.96655e+06	2.03431e+07	1.34818e+08	4.27333e+07	7.85981e+06	1.16612e+07	4.99634e+06	2.0728e+07	1.39086e+07
Com_4197_neg	Isobutyryl carnitine	--	C11 H21 N O4	231.147	5.709	--	--	--	--	--	--	--	--	--	--	No results	No results	Full match	212.129	2.01776e+06	4.6064e+06	3.72664e+06	1.33566e+06	5.73496e+06	5.25221e+06	4.00645e+06	2.40201e+06	4.91347e+06	2.16673e+06	1.79942e+06	4.18451e+06	1.36692e+06	6.21191e+06	1.9049e+06	3.1711e+06	2.83841e+06	2.14211e+07	4.61253e+06	5.15575e+06	2.51529e+06	8.20414e+06	2.12298e+06	1.71433e+07	2.55553e+07	1.10641e+07	1.08727e+07	2.1628e+07	2.06434e+06	3.03996e+06
Com_11066_neg	LPE 13:0	--	C18 H38 N O7 P	411.238	7.753	--	--	--	LMGP02050007	--	--	--	Glycerophospholipids [GP]	Glycerophosphoethanolamines [GP02]	Monoacylglycerophosphoethanolamines [GP0205]	No results	Full match	Full match	410.231	378556	519045	677411	274262	3.29125e+06	299298	433676	380571	666726	816339	950514	425002	614772	1.31837e+06	498352	1.35408e+06	892108	343545	4.33762e+06	3.4577e+06	1.3336e+06	557909	3.09496e+06	1.78828e+07	6.8489e+06	602181	978170	270067	1.24547e+06	1.61735e+06
Com_10221_neg	Orotic acid	Orotate; Orotic acid; Uracil-6-carboxylic acid	C5 H4 N2 O4	156.017	1.441	cpd:C00295	map00240 Pyrimidine metabolism;map01100 Metabolic pathways	HMDB0000226	--	Organoheterocyclic compounds	Diazines	Pyrimidines and pyrimidine derivatives	--	--	--	No results	Full match	Full match	155.01	648356	1.88352e+06	959355	1.05807e+06	914367	852247	2.17783e+06	1.03889e+06	1.66041e+06	978269	1.21418e+06	1.81489e+06	1.1971e+06	3.12995e+06	586926	799956	1.69444e+06	1.60402e+06	2.53327e+06	648150	1.05709e+06	2.07775e+06	3.51426e+06	1.1546e+07	1.21648e+07	2.32169e+06	2.74229e+06	2.1145e+06	1.70087e+06	4.0485e+06
Com_14045_neg	(±)18-HEPE	--	C20 H30 O3	318.219	7.763	--	--	--	--	--	--	--	--	--	--	Full match	No results	No results	317.212	1.50101e+06	3.56618e+06	2.45768e+06	1.30158e+06	6.64063e+06	4.17766e+06	2.72019e+06	2.41489e+06	3.29387e+06	2.94792e+06	2.93279e+06	2.25312e+06	1.91213e+06	3.41105e+06	2.65164e+06	2.28255e+06	3.46656e+06	2.6303e+06	6.74747e+06	7.55154e+06	3.60244e+06	3.71241e+06	2.94381e+06	1.14823e+07	5.0975e+06	2.07846e+06	3.33521e+06	3.31632e+06	4.69207e+06	6.4912e+06
Com_13433_neg	Methionine	L-Methionine; Methionine; L-2-Amino-4methylthiobutyric acid	C5 H11 N O2 S	149.051	1.93	cpd:C00073	map00270 Cysteine and methionine metabolism;map00970 Aminoacyl-tRNA biosynthesis;map01100 Metabolic pathways;map01210 2-Oxocarboxylic acid metabolism;map01230 Biosynthesis of amino acids;map01523 Antifolate resistance;map04974 Protein digestion and absorption;map04978 Mineral absorption;map05230 Central carbon metabolism in cancer	HMDB0033951	--	Organic acids and derivatives	Carboxylic acids and derivatives	Amino acids, peptides, and analogues	--	--	--	No results	No results	Full match	148.044	4.54171e+06	3.01559e+06	3.5551e+06	3.1285e+06	4.89187e+06	3.65544e+06	3.85123e+06	3.02502e+06	2.51659e+06	4.11942e+06	3.43799e+06	2.82544e+06	4.88594e+06	4.12347e+06	2.33629e+06	2.68244e+06	3.96153e+06	2.62612e+06	5.16561e+06	5.88231e+06	4.50299e+06	4.44372e+06	6.4833e+06	1.26664e+07	8.19115e+06	3.39727e+06	7.67848e+06	2.41264e+06	4.83494e+06	6.85175e+06
Com_3003_neg	Methylsuccinic acid	--	C5 H8 O4	132.045	4.983	--	--	HMDB0001844	LMFA01170119	Lipids and lipid-like molecules	Fatty Acyls	Fatty acids and conjugates	Fatty Acyls [FA]	Fatty Acids and Conjugates [FA01]	Dicarboxylic acids [FA0117]	No results	Invalid mass	No results	131.038	114164	135546	131466	240305	192765	111731	114614	119226	124187	188387	103424	156457	110834	130286	117342	262564	293757	163088	152441	349525	221375	241204	197472	1.09264e+08	1.8508e+07	243088	263532	105661	273251	175839
Com_7825_neg	LPE 16:1	--	C21 H42 N O7 P	451.27	8.548	--	--	--	LMGP02050037	--	--	--	Glycerophospholipids [GP]	Glycerophosphoethanolamines [GP02]	Monoacylglycerophosphoethanolamines [GP0205]	No results	Full match	No results	450.262	752371	2.07416e+06	1.74939e+06	1.71375e+06	4.72879e+06	539284	3.15223e+06	695105	5.01334e+06	363698	3.18364e+06	754747	2.43697e+06	4.0396e+06	4.14528e+06	3.10275e+06	5.14813e+06	720707	8.16775e+06	7.50271e+06	4.25259e+06	507872	4.07948e+06	3.79945e+07	1.55673e+07	2.07757e+06	4.54815e+06	837596	5.02854e+06	6.72564e+06
Com_3603_neg	Octopamine	Octopamine; 1-(4-Hydroxyphenyl)-2-aminoethanol; p-Hydroxyphenylethanolamine	C8 H11 N O2	153.079	5.375	cpd:C04227	map04080 Neuroactive ligand-receptor interaction	HMDB0004825	--	Benzenoids	Phenols	1-hydroxy-2-unsubstituted benzenoids	--	--	--	No results	No results	Full match	152.072	2.10697e+06	2.80998e+06	2.1555e+06	2.21182e+06	4.93928e+06	4.02127e+06	1.94811e+06	2.03456e+06	2.45815e+06	2.12337e+06	1.6787e+06	2.61669e+06	1.94157e+06	2.29849e+06	2.42434e+06	3.07191e+06	3.69381e+06	2.76497e+06	2.20892e+06	3.03398e+06	2.74914e+06	3.06307e+06	3.48871e+06	9.95567e+07	3.24729e+07	3.84766e+06	3.96024e+06	1.38701e+06	5.51794e+06	2.87255e+06
Com_1483_pos	RKK	--	C18 H38 N8 O4	430.308	7.285	--	--	--	--	--	--	--	--	--	--	Invalid mass	No results	No results	431.316	5.08698e+07	9.94251e+07	7.18404e+07	1.6313e+08	1.37545e+08	1.38603e+08	1.16888e+08	1.88254e+08	7.59646e+07	9.27769e+07	1.115e+08	6.54469e+07	1.15478e+08	1.27495e+08	9.72839e+07	5.93193e+07	4.91266e+07	6.94011e+07	8.64975e+07	3.89705e+07	2.77515e+07	4.86501e+07	5.21199e+07	1.85787e+07	3.65685e+07	5.60598e+07	6.27895e+07	7.30286e+07	4.99037e+07	5.9468e+07
Com_2170_pos	5-[(8Z,11Z)-pentadeca-8,11-dien-1-yl]benzene-1,3-diol	--	C21 H32 O2	316.24	7.723	--	--	--	--	--	--	--	--	--	--	Full match	Partial match	Full match	317.248	5.65956e+06	9.82281e+06	3.72288e+07	8.03774e+06	4.0007e+07	2.29268e+07	6.49995e+06	7.9418e+06	1.49054e+07	1.10021e+07	1.31739e+08	3.10314e+07	1.89329e+07	1.67174e+07	1.51438e+07	3.83018e+06	3.54677e+06	3.44218e+06	3.61213e+06	7.54067e+06	6.54972e+06	4.17764e+06	3.61351e+06	3.65651e+06	3.2931e+06	4.36118e+06	5.07958e+06	3.51256e+06	4.17669e+06	5.33273e+06
Com_14978_pos	cholesteryl sulfate	--	C27 H46 O4 S	466.31	7.265	--	--	HMDB0000653	LMST05020016	Lipids and lipid-like molecules	Steroids and steroid derivatives	Cholestane steroids	Sterols [ST]	Steroid conjugates [ST05]	Sulfates [ST0502]	No results	No results	Full match	467.317	4.41108e+06	4.46485e+06	6.76788e+06	1.21989e+07	7.52655e+06	7.69063e+06	8.20377e+06	8.02251e+06	5.4303e+06	8.22516e+06	6.43539e+06	4.62122e+06	7.0107e+06	8.33891e+06	6.04721e+06	2.71057e+06	2.73125e+06	4.10825e+06	6.02356e+06	4.33072e+06	2.35523e+06	5.268e+06	2.96522e+06	4.62972e+06	2.44879e+06	3.75967e+06	6.22438e+06	4.02387e+06	3.85129e+06	4.57146e+06
Com_11371_pos	Dehydroepiandrosterone (DHEA)	--	C19 H28 O2	270.198	6.389	--	--	--	--	--	--	--	--	--	--	No results	Invalid mass	No results	271.205	1.31867e+07	1.14314e+07	7.05137e+06	7.33434e+06	1.85924e+07	1.23572e+07	1.58621e+07	8.18275e+06	1.48446e+07	1.05174e+07	1.90743e+07	1.20998e+07	1.34364e+07	8.61022e+06	1.2653e+07	7.67063e+06	5.73774e+06	1.10288e+07	7.51767e+06	5.47642e+06	5.1358e+06	7.48124e+06	6.92294e+06	8.67028e+06	8.44575e+06	8.28777e+06	7.7726e+06	9.41175e+06	8.01517e+06	6.54548e+06
Com_16964_pos	Amlexanox	--	C16 H14 N2 O4	298.096	5.887	--	--	HMDB0015160	--	Organoheterocyclic compounds	Benzopyrans	1-benzopyrans	--	--	--	No results	Full match	No results	299.103	2.83299e+06	3.10369e+06	2.76748e+06	5.40261e+06	2.16995e+06	4.93895e+06	2.31872e+06	6.20058e+06	3.03693e+06	6.85486e+06	5.34224e+06	2.1344e+06	9.54497e+06	7.56077e+06	8.54729e+06	3.19068e+06	3.10868e+06	1.23848e+06	2.78106e+06	1.81221e+06	1.62191e+06	2.23047e+06	1.79095e+06	1.65026e+06	971237	1.77204e+06	3.25811e+06	1.06571e+06	4.30374e+06	2.35767e+06
Com_14548_pos	3-[(5-nitropyridin-2-yl)oxy]-1H-indazole	--	C12 H8 N4 O3	256.055	3.31	--	--	--	--	--	--	--	--	--	--	Invalid mass	No results	No results	257.062	4.61386e+06	2.94541e+06	717118	5.41363e+06	302146	914764	3.20009e+06	7.40234e+06	5.44036e+06	4.62438e+06	2.16057e+06	1.46441e+07	4.0386e+06	1.43917e+06	2.25243e+06	506413	709447	378439	407142	775006	3.13287e+06	4.1219e+06	453948	734368	362459	247960	825305	1.38832e+06	646247	424770
Com_6_pos	Milbemycin A4 oxime	--	C32 H45 N O7	577.314	5.493	--	--	--	--	--	--	--	--	--	--	Invalid mass	No results	No results	595.348	4.25651e+10	3.48298e+10	3.77816e+10	2.87948e+10	1.55707e+10	4.03695e+10	2.55018e+10	2.99684e+10	4.73735e+10	3.96212e+10	2.55815e+10	5.56613e+10	3.07233e+10	2.976e+10	3.46283e+10	6.80858e+09	1.22607e+10	3.19802e+10	1.2529e+10	1.81465e+10	2.62605e+10	2.26055e+10	1.88883e+10	7.3032e+09	1.94432e+10	2.99733e+10	2.91512e+10	3.31747e+10	6.27157e+09	1.48951e+10
Com_629_pos	12-oxo Phytodienoic Acid	--	C18 H28 O3	292.203	6.637	--	--	--	--	--	--	--	--	--	--	Full match	Partial match	No results	293.211	2.8236e+08	3.41174e+08	2.72752e+08	2.86738e+08	3.01627e+08	1.49257e+08	3.62195e+08	2.7438e+08	2.79289e+08	5.56926e+08	4.80551e+08	3.29726e+08	4.64998e+08	2.32952e+08	3.15269e+08	1.09509e+08	3.28677e+08	8.75067e+07	2.79967e+08	1.30049e+08	2.50754e+08	1.18639e+08	2.93094e+08	1.76615e+08	1.13862e+08	5.85317e+07	1.53727e+08	8.01103e+07	4.19918e+08	1.76384e+08
Com_1520_pos	13-Hpotre(R)	--	C18 H30 O4	310.214	6.646	--	--	--	--	--	--	--	--	--	--	No results	No results	Full match	311.221	7.26345e+07	1.13052e+08	8.73482e+07	1.04463e+08	5.46029e+07	4.50962e+07	1.13128e+08	1.04133e+08	1.01057e+08	2.25176e+08	1.64166e+08	1.20728e+08	1.68339e+08	7.64014e+07	1.16673e+08	2.91822e+07	1.24232e+08	2.25716e+07	1.19166e+08	3.9639e+07	6.01974e+07	3.37281e+07	1.08009e+08	2.3736e+07	9.88162e+06	1.36634e+07	4.94301e+07	2.08482e+07	9.00228e+07	8.00568e+07
Com_2695_pos	12,13-EODE	--	C18 H32 O3	296.235	10.198	--	--	--	--	--	--	--	--	--	--	No results	No results	Full match	297.242	4.71257e+07	1.78767e+06	2.01315e+07	1.51915e+07	7.14457e+06	1.8747e+06	1.24474e+06	1.43392e+07	1.65531e+07	4.38933e+07	1.50573e+07	2.98159e+07	9.32403e+07	2.28722e+06	3.83459e+07	7.86844e+06	4.38359e+06	909306	2.10352e+06	6.37842e+06	5.45365e+06	1.43508e+06	1.27227e+07	5.24021e+06	1.30472e+06	1.507e+06	2.17044e+06	664978	4.31007e+06	1.52274e+06
Com_230_pos	(±)13-HpODE	--	C18 H32 O4	294.219	8.022	--	--	--	--	--	--	--	--	--	--	Invalid mass	No match	No match	295.227	9.23132e+08	2.78814e+08	5.30173e+08	9.39438e+08	4.70791e+08	1.95972e+08	1.44869e+08	1.00963e+09	5.11663e+08	1.70872e+09	1.0235e+09	4.4228e+08	1.42084e+09	2.4346e+08	1.43825e+09	4.07499e+08	8.97738e+08	6.09532e+07	9.1015e+07	9.81847e+08	2.63772e+08	2.49611e+08	4.6514e+08	2.10681e+08	2.58033e+08	7.48173e+07	1.7313e+08	2.00548e+08	2.50382e+08	1.40141e+08
Com_4313_pos	gamma-Nonanolactone	--	C9 H16 O2	156.115	8.053	--	--	--	--	--	--	--	--	--	--	No results	No results	Full match	157.122	4.03349e+07	1.67595e+07	2.16469e+07	3.82083e+07	1.91557e+07	9.24846e+06	9.36257e+06	3.77622e+07	2.32788e+07	6.8359e+07	3.82514e+07	2.27257e+07	5.55267e+07	1.07232e+07	5.30208e+07	1.75235e+07	4.12451e+07	1.88696e+06	4.20635e+06	4.47512e+07	1.92805e+07	1.09757e+07	2.05555e+07	1.34287e+07	7.22965e+06	2.3179e+06	1.27853e+07	8.10759e+06	9.93024e+06	3.18326e+06
Com_10458_pos	DGMG (18:2)	--	C33 H58 O14	678.38	8.004	--	--	--	--	--	--	--	--	--	--	No results	No results	Full match	679.388	6.26624e+06	643915	3.57654e+06	7.38441e+06	1.43042e+06	448118	145691	6.18269e+06	3.79948e+06	2.42067e+07	2.42127e+06	2.73236e+06	1.36691e+07	779534	8.17836e+06	1.83587e+06	3.80652e+06	160367	184627	6.00562e+06	963304	336639	3.52828e+06	296212	358116	169896	256098	556425	895866	173598
Com_7434_pos	5-Henicosyl-1,3-benzenediol	--	C27 H48 O2	404.365	10.142	--	--	--	--	--	--	--	--	--	--	No results	Full match	No results	405.373	2.45225e+06	1.57637e+06	2.84532e+06	5.16804e+06	1.55853e+06	3.53313e+06	4.6163e+06	5.34582e+06	4.99108e+06	1.07382e+07	4.97829e+06	3.37804e+07	2.94124e+07	1.80197e+06	1.18737e+07	4.21105e+06	1.41266e+06	185457	637207	2.71979e+06	8.13546e+06	8.67072e+06	3.38329e+06	4.37544e+06	573162	2.37532e+06	1.30239e+06	136373	911215	828356
Com_255_pos	13-HPODE	--	C18 H32 O4	312.23	8.015	--	--	HMDB0003871	LMFA02000034	Lipids and lipid-like molecules	Fatty Acyls	Lineolic acids and derivatives	Fatty Acyls [FA]	Octadecanoids [FA02]	Other Octadecanoids [FA0200]	No results	No results	Full match	313.237	7.71984e+08	3.24013e+08	5.67284e+08	8.44862e+08	4.59279e+08	1.69016e+08	1.60173e+08	8.66263e+08	5.06238e+08	1.60177e+09	9.10048e+08	4.34444e+08	1.19143e+09	2.05324e+08	1.33573e+09	4.09753e+08	9.35923e+08	5.03874e+07	1.13054e+08	9.16982e+08	3.36662e+08	2.58679e+08	5.39448e+08	1.9904e+08	1.14622e+08	7.6587e+07	2.01528e+08	1.72127e+08	3.49472e+08	1.08609e+08
Com_17704_pos	Triptolide	Triptolide	C20 H24 O6	378.168	6.507	cpd:C09204	--	HMDB0259270	--	Organoheterocyclic compounds	Oxepanes	-	--	--	--	No results	Invalid mass	No results	379.175	5.41882e+06	1.19181e+07	5.28112e+06	5.30848e+06	2.5949e+06	5.60227e+06	5.81066e+06	5.11976e+06	4.46258e+06	5.02744e+06	4.09339e+06	6.0727e+06	3.05514e+06	6.2552e+06	5.2826e+06	3.26478e+06	4.8373e+06	1.7867e+06	5.41126e+06	2.80018e+06	5.88475e+06	3.18793e+06	4.03434e+06	3.14372e+06	954313	2.14191e+06	2.48979e+06	2.36445e+06	4.18343e+06	6.35294e+06
Com_13375_pos	EKK	--	C17 H33 N5 O6	385.236	5.673	--	--	--	--	--	--	--	--	--	--	Invalid mass	No results	No results	386.243	1.42274e+07	2.09192e+06	3.89241e+06	1.97279e+06	3.13162e+06	1.56281e+06	1.93645e+06	2.47423e+06	3.43342e+06	2.89946e+06	2.54934e+06	5.22977e+06	8.65162e+06	1.4424e+06	2.96494e+06	2.00387e+06	2.08424e+06	1.18926e+06	1.40716e+06	4.69539e+06	1.24928e+06	3.09607e+06	1.60053e+06	1.19972e+06	719765	2.55949e+06	1.48716e+06	2.37626e+06	2.21959e+06	1.65792e+06
Com_22883_pos	1-{[5-(4-chlorophenyl)-4H-1,2,4-triazol-3-yl]thio}acetone	--	C11 H10 Cl N3 O S	267.02	8.298	--	--	--	--	--	--	--	--	--	--	Invalid mass	No match	No results	268.027	2.02174e+06	3.86137e+06	2.80167e+06	4.87346e+06	1.30182e+06	5.10471e+06	1.6486e+06	4.09932e+06	1.39546e+06	3.90537e+06	1.78667e+06	1.7503e+06	2.73616e+06	4.87671e+06	1.8685e+06	2.04705e+06	1.58817e+06	631414	3.56729e+06	1.41859e+06	2.68189e+06	1.58315e+06	2.2271e+06	1.44219e+06	738633	1.17246e+06	1.19278e+06	680871	2.47324e+06	3.11734e+06
Com_3374_pos	15-OxoEDE	--	C20 H34 O3	322.25	8.817	--	--	--	--	--	--	--	--	--	--	Full match	Invalid mass	No results	323.258	3.38357e+07	1.72954e+07	3.08418e+07	6.21574e+07	2.50549e+07	1.63003e+07	1.32243e+07	7.37628e+07	2.30292e+07	5.76405e+07	3.94378e+07	3.12726e+07	5.49995e+07	1.82646e+07	4.98782e+07	2.05395e+07	4.37377e+07	8.31592e+06	1.63666e+07	5.3612e+07	3.07344e+07	1.40236e+07	3.19084e+07	1.56572e+07	1.95658e+07	1.24172e+07	2.16107e+07	7.54356e+06	2.46684e+07	1.68541e+07
Com_4493_neg	TPP	Thiamin diphosphate; Thiamine diphosphate; Thiamin pyrophosphate; TPP; ThPP	C12 H19 Cl N4 O7 P2 S	460.013	5.773	cpd:C00068	map00010 Glycolysis / Gluconeogenesis;map00020 Citrate cycle (TCA cycle);map00280 Valine, leucine and isoleucine degradation;map00620 Pyruvate metabolism;map00640 Propanoate metabolism;map00730 Thiamine metabolism;map01100 Metabolic pathways;map04977 Vitamin digestion and absorption	HMDB0259262	--	Organic acids and derivatives	Organic phosphoric acids and derivatives	Phosphate esters	--	--	--	No results	No results	Full match	459.006	2.0596e+07	2.11519e+07	1.92212e+07	1.77017e+07	1.20974e+06	2.21916e+07	2.09998e+07	1.87397e+07	3.55736e+07	2.49239e+07	2.76485e+07	1.74749e+07	2.03439e+07	9.78118e+06	2.40469e+07	2.07625e+06	4.20992e+06	1.17562e+06	4.46744e+06	1.07633e+06	9.29307e+06	1.27663e+06	3.53492e+06	2.57928e+06	650781	1.27899e+06	2.53736e+06	2.444e+06	3.52129e+06	9.67528e+06
Com_531_neg	N-Oleoyl Glycine	--	C20 H37 N O3	339.277	9.224	--	--	HMDB0241916	LMFA08020082	Organoheterocyclic compounds	Diazines	Pyrimidines and pyrimidine derivatives	Fatty Acyls [FA]	Fatty amides [FA08]	N-acyl amines [FA0802]	No results	No results	Full match	338.27	1.64317e+08	6.08871e+07	8.06389e+07	2.38416e+08	1.54653e+07	7.57028e+07	1.84405e+07	2.62518e+08	2.64366e+08	2.34448e+08	2.85466e+08	5.25317e+08	2.00706e+08	9.05652e+07	1.71429e+08	2.79668e+07	4.76831e+06	6.95723e+06	3.21159e+07	4.28586e+07	4.04687e+06	1.6682e+07	8.76707e+07	2.90631e+07	2.37178e+06	1.63061e+07	3.9297e+07	2.11088e+06	5.66862e+06	2.22199e+07
Com_5576_neg	Lysops 22:6	--	C28 H44 N O9 P	569.274	7.264	--	--	--	--	--	--	--	--	--	--	No results	No results	Full match	568.268	7.33129e+06	7.93361e+06	5.5503e+06	7.6711e+06	2.74141e+07	1.68066e+07	1.23651e+07	8.16708e+06	3.37828e+06	7.64148e+06	5.54286e+06	6.38308e+06	5.93023e+06	8.0203e+06	4.6152e+06	3.26136e+06	2.74066e+06	3.54182e+06	3.84383e+06	3.25824e+06	2.17033e+06	2.9897e+06	3.88535e+06	2.69508e+06	2.12301e+06	3.48814e+06	5.00596e+06	3.27885e+06	2.80931e+06	3.58797e+06
Com_6086_neg	13,14-dihydro Prostaglandin E1	--	C20 H36 O5	356.256	5.872	--	--	--	--	--	--	--	--	--	--	Full match	No results	No results	355.249	8.55696e+06	6.20701e+06	1.02746e+07	6.64841e+06	6.40296e+06	4.90908e+06	1.29875e+07	1.17106e+07	1.04291e+07	6.56129e+06	7.17532e+06	1.21327e+07	6.15288e+06	8.53808e+06	5.85717e+06	2.02069e+06	3.3468e+06	3.84343e+06	2.67879e+06	4.71935e+06	4.29335e+06	7.94987e+06	4.60036e+06	3.60735e+06	1.83773e+06	1.05994e+07	2.80852e+06	5.70472e+06	2.74383e+06	4.85623e+06
Com_423_neg	(±)19(20)-DiHDPA	--	C22 H34 O4	362.246	6.513	--	--	--	--	--	--	--	--	--	--	Full match	No results	No results	361.238	2.93569e+08	3.31408e+08	9.70822e+07	1.00623e+08	2.97669e+08	2.24252e+08	3.7096e+08	9.64955e+07	5.80794e+08	2.69316e+08	4.64295e+08	3.48085e+08	3.42726e+08	1.98109e+08	3.4031e+08	1.97597e+08	9.04477e+07	1.75352e+08	1.02084e+08	2.38482e+07	9.63636e+07	1.03933e+08	8.67121e+07	1.32901e+08	9.18757e+07	1.57681e+08	1.70307e+08	6.65915e+07	1.19561e+08	1.0025e+08
Com_3772_neg	1-[6-(benzyloxy)-3-(tert-butyl)-2-hydroxyphenyl]ethan-1-one	--	C19 H22 O3	298.157	6.146	--	--	--	--	--	--	--	--	--	--	Full match	No results	No results	297.15	2.06594e+07	3.95819e+07	2.33654e+07	1.47413e+07	8.40991e+06	1.14488e+07	2.90776e+07	1.18767e+07	4.5944e+07	1.82258e+07	3.32364e+07	2.13359e+07	3.63405e+07	2.41463e+07	2.76027e+07	6.19285e+06	2.63829e+07	1.05391e+07	1.16795e+07	5.02929e+06	1.67115e+07	9.94349e+06	1.68145e+07	9.50242e+06	5.10459e+06	1.79197e+06	1.01198e+07	8.53249e+06	8.37871e+06	1.09392e+07
Com_6241_neg	2-Hydroxymyristic acid	--	C14 H28 O3	198.198	8.492	--	--	HMDB0002261	LMFA01050484	Lipids and lipid-like molecules	Fatty Acyls	Fatty acids and conjugates	Fatty Acyls [FA]	Fatty Acids and Conjugates [FA01]	Hydroxy fatty acids [FA0105]	No results	Invalid mass	No results	197.191	1.16138e+07	9.12311e+06	7.22412e+06	1.77262e+07	4.03155e+06	3.92627e+06	6.00229e+06	1.79824e+07	1.61935e+07	1.89073e+07	2.00105e+07	2.90709e+07	1.39404e+07	9.21966e+06	1.77282e+07	4.86953e+06	4.37148e+06	3.52344e+06	3.6649e+06	9.96106e+06	1.4187e+07	2.56502e+06	5.89801e+06	5.79705e+06	3.1983e+06	4.28705e+06	8.95516e+06	1.8343e+06	3.90187e+06	5.95459e+06
Com_107_neg	Corchorifatty acid F	--	C18 H32 O5	328.225	6.637	--	--	HMDB0035919	--	Lipids and lipid-like molecules	Fatty Acyls	Lineolic acids and derivatives	--	--	--	No results	Full match	No results	327.217	1.13517e+09	1.574e+09	1.37457e+09	1.55081e+09	9.35014e+08	7.63981e+08	1.60021e+09	1.45142e+09	1.95907e+09	3.16046e+09	2.3406e+09	2.14165e+09	2.46645e+09	1.18636e+09	1.72358e+09	4.58667e+08	1.57524e+09	4.80277e+08	1.20262e+09	5.79463e+08	9.97687e+08	4.62725e+08	1.67165e+09	3.25858e+08	9.00846e+07	2.18237e+08	1.00411e+09	3.14892e+08	1.24773e+09	5.63193e+08
Com_452_neg	Palmitic Acid	Hexadecanoic acid; Hexadecanoate; Hexadecylic acid; Palmitic acid; Palmitate; Cetylic acid	C16 H32 O2	256.24	10.163	cpd:C00249	map00061 Fatty acid biosynthesis;map00062 Fatty acid elongation;map00071 Fatty acid degradation;map01040 Biosynthesis of unsaturated fatty acids;map01100 Metabolic pathways;map01212 Fatty acid metabolism	HMDB0000220	LMFA01010001	Lipids and lipid-like molecules	Fatty Acyls	Fatty acids and conjugates	Fatty Acyls [FA]	Fatty Acids and Conjugates [FA01]	Straight chain fatty acids [FA0101]	Full match	Partial match	No results	255.233	1.50057e+08	1.49284e+07	8.53701e+07	2.145e+08	9.46241e+06	5.81053e+06	5.32266e+06	1.98054e+08	1.15651e+08	2.71714e+08	1.30539e+08	6.2196e+08	2.90494e+08	3.36163e+07	1.24496e+08	1.542e+07	1.24972e+07	5.05089e+06	1.15529e+07	2.16113e+07	4.34401e+07	6.05907e+06	6.74496e+07	4.33864e+07	5.17322e+06	6.27711e+06	9.44449e+06	2.89511e+06	1.24541e+07	1.04657e+07
Com_689_neg	13,14-dihydro-15-keto-tetranor Prostaglandin E2	--	C16 H26 O5	298.178	6.177	--	--	--	--	--	--	--	--	--	--	Full match	Partial match	No results	297.171	1.26222e+08	8.13139e+07	1.07088e+08	9.27182e+07	4.28013e+07	7.45926e+07	1.75338e+08	1.30357e+08	1.27203e+08	1.03777e+08	1.63736e+08	2.31029e+08	2.72372e+08	1.44537e+08	1.29814e+08	3.65834e+07	4.75954e+07	1.15513e+08	4.30485e+07	1.18298e+08	5.30743e+07	1.64926e+08	3.88488e+07	2.42676e+07	3.87531e+07	1.72291e+08	7.40551e+07	4.44936e+07	3.54789e+07	3.2436e+07
Com_45_neg	Stercobilin	L-Urobilin; L-Stercobilin; Stercobilin	C33 H46 N4 O6	594.342	5.492	cpd:C05793	map00860 Porphyrin and chlorophyll metabolism	HMDB0240259	--	Organoheterocyclic compounds	Tetrapyrroles and derivatives	Bilirubins	--	--	--	No results	Full match	No results	593.334	4.94956e+09	2.52834e+09	3.59211e+09	2.18641e+09	1.40179e+09	3.59505e+09	2.31735e+09	2.06232e+09	6.23901e+09	3.48139e+09	2.33356e+09	5.43671e+09	2.97711e+09	2.46768e+09	3.39245e+09	1.04011e+09	8.36001e+08	3.39852e+09	8.54197e+08	1.34087e+09	1.99692e+09	1.55846e+09	1.72038e+09	7.74937e+08	2.47323e+09	2.29117e+09	2.63988e+09	3.43484e+09	3.59985e+08	1.13908e+09
Com_477_neg	(±)9(10)-DiHOME	--	C18 H34 O4	314.245	6.82	--	--	--	--	--	--	--	--	--	--	Full match	Partial match	Full match	313.238	9.67511e+07	5.79151e+07	1.65333e+08	1.17891e+08	1.63203e+08	7.75682e+07	1.5934e+08	1.57166e+08	8.58714e+07	3.53115e+08	1.6553e+08	5.83384e+08	3.52145e+08	1.11785e+08	1.6772e+08	5.41146e+07	1.05665e+08	5.01966e+07	1.26783e+08	4.11028e+07	5.03094e+07	3.599e+07	1.80896e+08	2.08269e+08	3.43271e+07	1.35446e+07	5.78951e+07	2.17578e+07	1.51535e+08	6.13383e+07
Com_586_neg	23-Nordeoxycholic acid	--	C23 H38 O4	378.277	8.395	--	--	--	--	--	--	--	--	--	--	No results	No results	Full match	377.269	1.88548e+08	1.26196e+08	1.52474e+08	1.66853e+08	1.40388e+07	1.09338e+07	5.73389e+07	2.4922e+08	8.61007e+07	2.58906e+08	8.88518e+07	3.66012e+08	3.30945e+08	4.44422e+07	3.09494e+08	6.04937e+07	6.08886e+06	1.14768e+07	2.78493e+07	3.46213e+07	1.1546e+08	2.89626e+06	1.57547e+08	3.00157e+07	6.00496e+06	3.74143e+07	3.07805e+07	1.06776e+06	3.826e+07	5.50581e+07
Com_3313_neg	Arachidic acid	Icosanoic acid; Eicosanoic acid; Arachidic acid	C20 H40 O2	312.303	11.206	cpd:C06425	map01040 Biosynthesis of unsaturated fatty acids	HMDB0002212	LMFA01010020	Lipids and lipid-like molecules	Fatty Acyls	Fatty acids and conjugates	Fatty Acyls [FA]	Fatty Acids and Conjugates [FA01]	Straight chain fatty acids [FA0101]	No results	Full match	Full match	311.296	1.59053e+07	178519	7.30841e+06	1.55125e+07	830217	347971	96402.8	1.12616e+07	9.29198e+06	1.94272e+07	9.25811e+06	6.24609e+07	1.80995e+07	312698	7.8611e+06	1.55627e+06	1.10233e+06	54707.2	135806	3.1659e+06	3.29346e+06	219149	7.58404e+06	296553	54723.1	117011	151452	40018.2	545608	86973.9
Com_9681_neg	(±)8(9)-DiHET	--	C20 H34 O4	338.245	8.471	--	--	--	--	--	--	--	--	--	--	Full match	No results	No results	337.238	6.09268e+06	1.00197e+06	3.89078e+06	4.05624e+06	2.89385e+06	878364	1.57285e+06	5.09499e+06	3.16506e+06	9.28771e+06	4.95973e+06	4.80162e+06	1.18663e+07	1.13707e+06	5.09013e+06	1.77492e+06	3.38615e+06	591839	1.29004e+06	4.36462e+06	2.31186e+06	796921	1.73743e+06	1.36764e+06	1.38107e+06	576003	1.46576e+06	706436	2.2113e+06	1.32445e+06
Com_16363_neg	FAHFA (16:0/18:2)	--	C34 H62 O4	534.463	10.163	--	--	--	--	--	--	--	--	--	--	No results	Full match	No results	533.455	2.48381e+06	475667	1.73289e+06	3.41248e+06	78963.6	92275	60035.2	3.07978e+06	2.03685e+06	4.22185e+06	2.30756e+06	7.39554e+06	3.70582e+06	822943	2.21641e+06	608435	236454	79085.3	271411	396339	879523	85186.9	1.57961e+06	866754	72747.7	118142	105903	54979.1	231456	139919
Com_6756_neg	N4-Acetylcytidine	--	C11 H15 N3 O6	285.1	6.254	--	--	HMDB0005923	--	Nucleosides, nucleotides, and analogues	Pyrimidine nucleosides	-	--	--	--	No results	Invalid mass	No results	284.092	754677	2.62504e+06	3.74767e+06	1.12539e+06	3.72599e+06	3.49862e+06	4.20662e+06	1.28988e+06	3.06108e+06	2.19881e+07	5.63418e+06	1.5595e+07	1.65662e+07	4.9957e+06	6.16956e+06	2.89129e+06	4.57811e+06	532411	4.6796e+06	1.50719e+06	1.17658e+06	2.41581e+06	806554	858683	424362	932127	2.06236e+06	499874	3.51303e+06	1.17009e+06
Com_7492_neg	Prostaglandin A1	(13E)-(15S)-15-Hydroxy-9-oxoprosta-10,13-dienoate; Prostaglandin A1; PGA1	C20 H32 O4	318.219	7.174	cpd:C04685	--	HMDB0002656	LMFA03010005	Lipids and lipid-like molecules	Fatty Acyls	Eicosanoids	Fatty Acyls [FA]	Eicosanoids [FA03]	Prostaglandins [FA0301]	Invalid mass	No results	No results	317.212	2.88447e+06	5.21231e+06	5.47973e+06	3.16938e+06	1.34988e+07	5.37426e+06	6.47296e+06	2.40335e+06	1.40019e+07	2.34633e+06	1.70699e+07	8.37041e+06	9.58728e+06	3.48586e+06	9.66452e+06	1.5979e+06	2.16287e+06	2.61683e+06	2.77467e+06	2.58426e+06	1.77006e+06	1.56087e+06	3.04644e+06	1.33478e+07	1.20026e+07	1.62999e+06	1.8774e+06	2.82378e+06	2.0597e+06	1.75057e+06
Com_1585_neg	1-(2,4-dihydroxyphenyl)-2-(3,5-dimethoxyphenyl)propan-1-one	--	C17 H18 O5	302.115	5.229	--	--	--	--	--	--	--	--	--	--	Full match	No results	No results	301.107	6.86058e+07	1.53482e+07	9.30679e+06	6.38457e+07	7.88439e+06	1.2002e+07	6.4619e+06	5.8975e+07	5.12534e+07	8.70049e+07	8.35178e+06	7.41495e+07	7.02384e+07	1.00119e+07	5.96422e+07	6.2833e+06	2.84881e+06	1.04748e+07	7.63048e+06	1.63372e+08	9.35662e+06	6.65923e+06	9.1053e+06	1.56811e+07	3.98973e+06	3.90717e+06	7.26187e+06	3.97371e+06	5.47887e+06	1.09272e+07
Com_408_neg	PA (2:0/15:0)	--	C20 H39 O8 P	438.231	8.68	--	--	--	--	--	--	--	--	--	--	No results	Invalid mass	No results	437.222	1.60116e+08	2.56525e+08	2.05632e+08	2.4819e+08	1.72922e+08	1.57357e+08	1.51681e+08	1.49791e+08	6.22385e+08	3.08639e+08	4.69216e+08	4.20529e+08	4.82135e+08	3.0706e+08	5.57985e+08	1.6966e+08	1.57213e+08	7.57478e+07	1.08454e+08	2.11538e+08	2.3298e+08	1.61425e+08	2.62881e+08	3.36848e+07	2.10219e+07	1.11353e+08	1.8636e+08	5.25572e+07	2.14835e+08	3.5491e+08
Com_16738_neg	S-(5-Adenosy)-L-Homocysteine	--	C14 H20 N6 O5 S	384.123	5.836	--	--	--	--	--	--	--	--	--	--	No results	No results	Full match	383.114	4.83445e+06	1.17602e+06	1.93442e+06	1.56861e+06	941669	2.70373e+06	3.05311e+06	999187	2.27179e+06	1.42326e+06	1.04425e+06	5.79398e+06	4.54682e+06	1.0408e+06	1.58023e+06	1.20011e+06	890424	932829	612776	619024	873855	1.44712e+06	868419	1.25614e+06	1.56009e+06	2.6166e+06	1.25805e+06	1.1041e+06	548685	1.31941e+06
Com_598_neg	2,3-dinor Prostaglandin E1	--	C18 H30 O5	326.209	6.595	--	--	--	--	--	--	--	--	--	--	Full match	No results	No results	325.202	6.45343e+07	1.38637e+08	1.68525e+08	7.31962e+07	5.28051e+07	6.22342e+07	1.74651e+08	5.64374e+07	2.10228e+08	1.5681e+08	2.98375e+08	9.77025e+07	3.22411e+08	2.12977e+08	2.25187e+08	2.14143e+07	9.94017e+07	3.57854e+07	2.90564e+07	9.40234e+07	2.24946e+08	7.12677e+07	9.09536e+07	3.15425e+07	2.4714e+07	5.48709e+07	1.5282e+08	1.24275e+07	1.43563e+08	4.94541e+07
Com_2367_neg	trans-10-Heptadecenoic Acid	--	C17 H32 O2	268.24	8.133	--	--	HMDB0244268	--	Lipids and lipid-like molecules	Fatty Acyls	Fatty acids and conjugates	--	--	--	Full match	No results	No results	267.232	3.82121e+07	5.26101e+06	2.31115e+07	4.65018e+07	2.01423e+07	3.62092e+06	1.58446e+06	4.67913e+07	2.70178e+07	7.63322e+07	4.47103e+07	2.19442e+07	6.73236e+07	8.78321e+06	6.74107e+07	1.48686e+07	3.95159e+07	705954	1.43455e+06	3.99237e+07	1.20803e+07	5.23585e+06	1.76808e+07	1.31981e+06	782142	1.45484e+06	8.78214e+06	6.89554e+06	1.12118e+07	1.66308e+06
Com_1162_neg	(2S)-4-Oxo-2-phenyl-3,4-dihydro-2H-chromen-7-yl beta-D-glucopyranoside	--	C21 H22 O8	402.134	6.288	--	--	--	--	--	--	--	--	--	--	Invalid mass	Invalid mass	No results	401.127	7.08424e+07	5.23705e+07	1.04184e+08	1.1722e+08	1.11517e+08	4.7275e+07	3.90503e+07	1.27968e+08	3.53867e+07	1.21736e+08	1.03707e+08	7.4591e+07	5.10987e+07	7.32387e+07	4.37068e+07	3.30093e+07	3.8327e+07	1.37086e+07	6.70599e+07	1.46042e+07	3.10153e+07	7.07448e+06	1.08752e+08	1.17916e+08	2.48596e+07	1.49221e+07	5.32939e+07	1.59204e+07	1.03381e+08	3.65508e+07
Com_9640_neg	Glu-Gln	--	C10 H17 N3 O6	275.112	1.383	--	--	HMDB0028817	--	Organic acids and derivatives	Carboxylic acids and derivatives	Amino acids, peptides, and analogues	--	--	--	No results	Full match	No results	274.105	8.9002e+06	4.48788e+06	7.64823e+06	9.2047e+06	1.87077e+06	6.12944e+06	2.44625e+06	1.05776e+07	4.26796e+06	1.2244e+07	3.50606e+06	5.85139e+06	8.201e+06	9.36519e+06	2.96457e+06	2.82697e+06	3.66608e+06	2.22534e+06	2.12268e+06	5.24817e+06	6.03868e+06	4.59614e+06	2.91011e+06	4.33494e+06	3.50617e+06	3.24755e+06	3.28047e+06	2.23392e+06	3.17904e+06	3.66573e+06
Com_19943_neg	PE (18:0e/18:3)	--	C41 H78 N O7 P	727.54	10.272	--	--	--	--	--	--	--	--	--	--	No results	Invalid mass	No results	726.533	927132	98081.3	674695	1.50732e+06	114260	88687.2	85775	1.3315e+06	1.11055e+06	295458	657978	1.53852e+06	3.70254e+06	96327.9	775897	340481	129562	108911	109856	167332	415176	136662	321583	260616	109828	117815	144101	80860.9	140902	114644
Com_19881_neg	Docosahexaenoic Acid	(4Z,7Z,10Z,13Z,16Z,19Z)-Docosahexaenoic acid; 4,7,10,13,16,19-Docosahexaenoic acid; Docosahexaenoic acid; Docosahexaenoate	C22 H32 O2	656.486	8.682	cpd:C06429	map01040 Biosynthesis of unsaturated fatty acids	HMDB0002183	LMFA01031176	Lipids and lipid-like molecules	Fatty Acyls	Fatty acids and conjugates	Fatty Acyls [FA]	Fatty Acids and Conjugates [FA01]	Unsaturated fatty acids [FA0103]	Invalid mass	No results	No results	655.478	125311	247770	239564	276972	226359	316408	602103	198096	4.37499e+06	369857	364496	277457	402311	204336	374465	148728	242151	122546	257495	176772	279297	278307	276264	110600	43998.4	110354	181031	94113.4	75656.9	394120
Com_3097_neg	11(E)-Eicosenoic Acid	--	C20 H38 O2	310.287	11.18	--	--	--	--	--	--	--	--	--	--	Full match	Partial match	Full match	309.28	4.62434e+07	1.39119e+06	1.00577e+07	2.70051e+07	1.33309e+06	930639	894720	2.39094e+07	2.28442e+07	2.05624e+07	1.58194e+07	2.26996e+07	3.693e+07	1.58956e+06	2.0325e+07	4.07099e+06	1.84819e+06	1.66803e+06	2.58686e+06	1.19965e+07	5.41437e+06	2.07506e+06	7.65441e+06	4.33618e+06	265303	2.66616e+06	3.02058e+06	871312	1.3656e+06	840817
Com_472_neg	16-Hydroxyhexadecanoic acid	--	C16 H32 O3	272.235	7.793	--	--	HMDB0006294	--	Lipids and lipid-like molecules	Fatty Acyls	Fatty acids and conjugates	--	--	--	No results	Full match	No results	271.228	1.34042e+08	1.19901e+08	3.20023e+08	3.30276e+08	3.0989e+08	1.03217e+08	1.57119e+08	1.16184e+08	1.25498e+08	3.80934e+08	2.03409e+08	4.28335e+08	3.32637e+08	1.28419e+08	1.9965e+08	1.39913e+08	1.79745e+08	4.58585e+07	2.15333e+08	1.07882e+08	9.00166e+07	4.52322e+07	2.22133e+08	2.2648e+08	2.00284e+08	3.63167e+07	7.32704e+07	7.81352e+07	2.14379e+08	1.50042e+08
Com_20_neg	(±)12(13)-DiHOME	--	C18 H34 O4	314.245	8.394	--	--	--	--	--	--	--	--	--	--	Full match	Full match	Full match	313.238	7.59215e+09	7.29522e+09	7.09798e+09	9.33055e+09	3.86988e+09	7.45133e+09	2.56503e+09	1.01968e+10	9.45142e+09	1.14563e+10	7.85222e+09	1.48275e+10	8.56304e+09	7.19387e+09	8.97008e+09	4.9967e+09	7.54798e+09	1.907e+09	5.17619e+09	8.23636e+09	1.09858e+10	3.91628e+09	7.4139e+09	1.92691e+09	2.34695e+08	2.44995e+09	6.84421e+09	1.13956e+09	5.15771e+09	4.65168e+09
Com_631_neg	17(S)-HpDHA	--	C22 H32 O4	360.23	6.435	--	--	--	--	--	--	--	--	--	--	Full match	No results	No results	359.223	1.3098e+07	1.60778e+07	5.83966e+06	3.12108e+06	1.83912e+07	7.75878e+06	1.58033e+07	3.55066e+06	3.52889e+08	1.75573e+07	1.3281e+08	1.15455e+08	1.46962e+08	9.94387e+06	5.42268e+07	1.03812e+07	1.10539e+07	4.74436e+06	4.14515e+06	6.492e+06	7.73109e+06	8.99046e+06	7.32874e+06	2.11774e+07	3.27236e+06	8.65521e+06	2.13492e+07	3.4793e+06	1.06745e+07	9.35531e+06
[truncated: 6 more columns]
