# Supplementary material for: Unveiling the Metabolic Trajectory of Pig Feces Across Different Ages and Senescence
Source: Metabolites. 2024 Oct 17;14(10):558. doi: 10.3390/metabo14100558 (PMC11509300; doi:10.3390/metabo14100558)
Supplement: Supplementary file 1 [file metabolites-14-00558-s001.zip › Table S2.xlsx]

## Sheet: Sheet1
ID	Name	Other_name(Kegg_name)	Formula	Molecular Weight	RT [min]	Kegg_ID	KEGG_pathway	HMDB_ID	Lipidmaps_ID	SuperClass(HMDB)	Class(HMDB)	SubClass(HMDB)	CATEGORY(Lipidmaps)	MAIN_CLASS(Lipidmaps)	SUB_CLASS(Lipidmaps)	mzCloud_Results	mzVault_Results	MassList_Results	m/z	neg_OaFemetab1	neg_OaFemetab2	neg_OaFemetab3	neg_OaFemetab4	neg_OaFemetab5	neg_OaFemetab6	neg_OaFemetab7	neg_OaFemetab8	neg_OaFemetab9	neg_OaFemetab10	neg_OaFemetab11	neg_OaFemetab12	neg_OaFemetab13	neg_OaFemetab14	neg_OaFemetab15	neg_AdFemetab1	neg_AdFemetab2	neg_AdFemetab3	neg_AdFemetab4	neg_AdFemetab5	neg_AdFemetab6	neg_AdFemetab7	neg_AdFemetab8	neg_AdFemetab9	neg_AdFemetab10	neg_AdFemetab11	neg_AdFemetab12	neg_AdFemetab13	neg_AdFemetab14	neg_AdFemetab15
Com_5510_neg	Acetylcarnitine	--	C9 H17 N O4	203.116	2.234	--	--	HMDB0240773	LMFA07070060	Lipids and lipid-like molecules	Fatty Acyls	Fatty acid esters	Fatty Acyls [FA]	Fatty esters [FA07]	Fatty acyl carnitines [FA0707]	No results	No results	Full match	202.108	888820	6.47141e+06	840492	1.14835e+06	553985	1.19705e+06	1.01857e+06	1.3772e+06	1.08508e+06	1.56412e+06	4.1036e+06	610815	730595	1.06235e+07	8.1799e+06	7.06226e+06	1.00477e+07	1.1276e+07	4.01376e+06	1.66703e+07	5.25901e+06	1.48328e+07	6.55732e+06	2.49269e+07	5.36627e+06	2.16713e+07	1.25649e+07	5.23196e+06	1.1039e+07	5.52649e+06
Com_1127_neg	Nicotinate ribonucleoside	--	C11 H13 N O6	255.074	5.119	--	--	HMDB0006809	--	Organic oxygen compounds	Organooxygen compounds	Carbohydrates and carbohydrate conjugates	--	--	--	No results	No results	Full match	254.067	3.53022e+07	2.91494e+07	9.26711e+06	2.59581e+07	1.76673e+07	3.14276e+07	3.18052e+07	2.48783e+07	2.20705e+07	8.61539e+06	4.43653e+07	1.95224e+07	9.59696e+06	8.82641e+07	1.37427e+08	1.30494e+08	1.41881e+08	9.08616e+07	6.73351e+07	1.13573e+08	8.03613e+07	1.24194e+08	9.10985e+07	2.43367e+08	9.38191e+07	1.31438e+08	1.60742e+08	4.25174e+07	1.42782e+08	4.87581e+07
Com_19446_neg	N1-[2-(2-pyridyl)ethyl]-2,3,4,5,6-pentamethylbenzene-1-sulfonamide	--	C18 H24 N2 O2 S	332.158	2.018	--	--	--	--	--	--	--	--	--	--	Invalid mass	No results	No results	331.151	229413	247634	101555	197232	144182	208798	254196	223711	247779	109415	509124	126639	125220	899519	1.77992e+06	2.7075e+06	3.00206e+06	1.0957e+06	488779	2.11776e+06	938468	1.81266e+06	817572	610746	341202	3.44826e+06	3.4401e+06	436448	4.32097e+06	904149
Com_2531_neg	Lysops 22:5	--	C28 H46 N O9 P	571.29	7.537	--	--	--	--	--	--	--	--	--	--	No results	No results	Full match	570.282	2.23574e+07	2.97947e+07	1.26057e+07	2.08646e+07	2.09881e+07	2.31998e+07	1.96828e+07	1.62123e+07	2.43797e+07	1.12605e+07	1.63349e+07	1.5838e+07	1.45888e+07	2.15826e+07	2.10497e+07	2.99697e+07	2.56192e+07	5.46622e+07	2.28799e+07	3.3485e+07	2.83585e+07	4.46871e+07	2.32741e+07	3.03975e+07	3.12488e+07	4.74476e+07	4.40926e+07	2.71532e+07	2.20747e+07	2.34975e+07
Com_12972_neg	L-Cysteinesulfinic acid	3-Sulfino-L-alanine; L-Cysteinesulfinic acid; 3-Sulphino-L-alanine; 3-Sulfinoalanine	C3 H7 N O4 S	153.01	1.536	cpd:C00606	map00270 Cysteine and methionine metabolism;map00430 Taurine and hypotaurine metabolism;map01100 Metabolic pathways	HMDB0000996	--	Organic acids and derivatives	Carboxylic acids and derivatives	Amino acids, peptides, and analogues	--	--	--	No results	No results	Full match	152.002	420228	4.05484e+06	461332	867957	620562	904272	866406	1.43636e+06	921950	539080	2.12946e+06	499619	379025	1.8358e+06	3.06113e+06	9.17376e+06	4.67858e+06	2.65783e+06	1.25294e+06	4.63967e+06	6.54491e+06	4.92705e+06	2.6808e+06	2.96035e+06	1.17909e+06	4.07356e+06	6.68724e+06	1.43459e+06	7.4955e+06	1.35705e+06
Com_1986_neg	L-Adrenaline	L-Adrenaline; (R)-(-)-Adrenaline; (R)-(-)-Epinephrine; (R)-(-)-Epirenamine; (R)-(-)-Adnephrine; 4-[(1R)-1-Hydroxy-2-(methylamino)ethyl]-1,2-benzenediol	C9 H13 N O3	183.089	4.962	cpd:C00788	map00350 Tyrosine metabolism;map01100 Metabolic pathways;map04024 cAMP signaling pathway;map04080 Neuroactive ligand-receptor interaction;map04261 Adrenergic signaling in cardiomyocytes;map04923 Regulation of lipolysis in adipocytes;map04924 Renin secretion	HMDB0000068	--	Benzenoids	Phenols	Benzenediols	--	--	--	No results	No results	Full match	182.082	2.94743e+07	1.43483e+07	3.02585e+07	2.19837e+07	2.21821e+07	3.09847e+07	3.7542e+07	7.01703e+07	2.68434e+07	2.28372e+07	7.62284e+07	2.80472e+07	1.98704e+07	5.70405e+07	6.61266e+07	6.59881e+07	1.01537e+08	5.2451e+07	5.38424e+07	9.03564e+07	7.86937e+07	7.58621e+07	7.4291e+07	4.23295e+07	5.2591e+07	5.17088e+07	9.44967e+07	3.5072e+07	7.85473e+07	6.63887e+07
Com_10364_neg	N-Acetyl-D-alloisoleucine	--	C8 H15 N O3	173.105	4.997	--	--	--	--	--	--	--	--	--	--	No results	Full match	Full match	172.098	1.76325e+06	4.30307e+06	783779	2.52218e+06	928871	1.45887e+06	1.31279e+06	2.53583e+06	1.36887e+06	1.45338e+06	6.20003e+06	840681	3.24351e+06	4.64983e+06	6.56761e+06	1.02198e+07	7.61724e+06	4.9742e+06	3.09325e+06	1.27565e+07	2.85662e+06	6.10849e+06	5.52768e+06	6.6377e+06	6.29774e+06	9.53292e+06	4.98073e+06	2.99131e+06	5.37766e+06	3.2877e+06
Com_10615_neg	Pyrithioxin	--	C16 H20 N2 O4 S2	368.088	1.397	--	--	HMDB0256987	--	Organoheterocyclic compounds	Pyridines and derivatives	Methylpyridines	--	--	--	No results	No results	Full match	367.081	2.45039e+06	1.07359e+07	1.57734e+06	3.45219e+06	2.22104e+06	3.52203e+06	2.62003e+06	2.36071e+06	3.01418e+06	1.4057e+06	6.0556e+06	2.26604e+06	1.68587e+06	3.22091e+06	1.26251e+07	7.72538e+06	7.79307e+06	3.14479e+06	3.76808e+06	8.51697e+06	1.08219e+07	6.13632e+06	8.37145e+06	1.1361e+07	5.89284e+06	8.16141e+06	1.21995e+07	5.11541e+06	7.47038e+06	7.16043e+06
Com_1278_neg	3-(methylsulfanyl)-5H-[1,2,4]triazino[5,6-b]indole	--	C10 H8 N4 S	216.045	5.574	--	--	--	--	--	--	--	--	--	--	Invalid mass	Invalid mass	No results	215.038	1.29551e+07	1.10744e+08	4.57524e+06	1.2745e+07	1.06061e+07	6.78508e+06	1.02432e+07	1.83534e+07	8.89508e+06	4.73178e+06	4.3483e+07	8.35234e+06	8.07201e+06	3.97066e+07	8.01925e+07	9.68024e+07	1.54831e+08	3.38346e+07	3.12179e+07	1.20277e+08	4.60951e+07	9.38785e+07	3.62161e+07	2.83755e+07	1.81237e+07	1.16761e+08	1.22131e+08	1.50454e+07	1.50367e+08	4.38236e+07
Com_19312_neg	N-(3,4-dimethoxyphenethyl)-N'-(3,4,5-trimethoxybenzoyl)thiourea	--	C21 H26 N2 O6 S	434.154	1.436	--	--	--	--	--	--	--	--	--	--	Invalid mass	No results	No results	433.148	1.04402e+06	1.1462e+06	466141	561457	433871	654436	1.2259e+06	693735	745629	574563	901614	590275	414030	1.29124e+06	2.6331e+06	2.62037e+06	3.16698e+06	1.24159e+06	951516	6.2115e+06	2.10688e+06	2.542e+06	1.77748e+06	1.10288e+06	556803	2.30964e+06	2.88739e+06	783004	3.74644e+06	1.4011e+06
Com_7777_neg	Chenodeoxycholic acid-3-beta-D-glucuronide	--	C30 H48 O10	568.326	5.997	--	--	--	--	--	--	--	--	--	--	No results	No results	Full match	613.324	5.2541e+06	1.63075e+07	3.87902e+06	5.21445e+06	3.08813e+06	4.14309e+06	4.13645e+06	4.26317e+06	3.71613e+06	2.56684e+06	3.94781e+06	3.31103e+06	3.56607e+06	6.69366e+06	7.65186e+06	7.64396e+06	9.10071e+06	1.10271e+07	4.80575e+06	1.05058e+07	6.72088e+06	1.39251e+07	6.81758e+06	5.04881e+06	5.79945e+06	1.28674e+07	1.35306e+07	9.98632e+06	9.35487e+06	4.79502e+06
Com_1102_neg	11-dehydro Thromboxane B2	--	C20 H32 O6	368.22	5.796	--	--	--	--	--	--	--	--	--	--	Full match	No results	Full match	367.212	8.62541e+07	5.77974e+07	4.24602e+07	8.81465e+07	5.82559e+07	7.6089e+07	9.31381e+07	6.98024e+07	7.56193e+07	6.14214e+07	5.77337e+07	4.64569e+07	5.50763e+07	8.34394e+07	6.04857e+07	8.89146e+07	1.6989e+08	8.25327e+07	1.06542e+08	1.80778e+08	1.30417e+08	6.69844e+07	8.39577e+07	1.66267e+08	8.56707e+07	7.38949e+07	1.03237e+08	4.94091e+07	1.25288e+08	1.11445e+08
Com_6773_neg	Estrone	Estrone; 3-Hydroxy-1,3,5(10)-estratrien-17-one	C18 H22 O2	270.158	5.086	cpd:C00468	map00140 Steroid hormone biosynthesis;map01100 Metabolic pathways;map04913 Ovarian steroidogenesis;map04917 Prolactin signaling pathway	HMDB0000145	LMST02010004	Lipids and lipid-like molecules	Steroids and steroid derivatives	Estrane steroids	Sterols [ST]	Steroids [ST02]	C18 steroids (estrogens) and derivatives [ST0201]	Invalid mass	No results	No results	269.15	2.55139e+06	1.12872e+07	4.65163e+06	8.18437e+06	6.74354e+06	8.47045e+06	6.88437e+06	1.05971e+07	8.44941e+06	4.81037e+06	1.13908e+07	4.61973e+06	1.84868e+06	1.35436e+07	1.66882e+07	1.81469e+07	2.1332e+07	1.21561e+07	5.75537e+06	2.42014e+07	1.65002e+07	1.70779e+07	1.62061e+07	1.40515e+07	6.58989e+06	1.67859e+07	2.00404e+07	7.44009e+06	2.46763e+07	1.30958e+07
Com_2930_neg	18-β-Glycyrrhetinic acid	--	C30 H46 O4	470.34	7.736	--	--	--	--	--	--	--	--	--	--	No results	Full match	No results	469.332	5.19547e+06	6.56243e+06	1.44301e+07	6.206e+06	1.04591e+07	8.72777e+06	1.22253e+07	1.65165e+07	1.05241e+07	1.41836e+07	1.20096e+07	8.46716e+06	6.3471e+06	1.17898e+07	1.82411e+07	1.52369e+07	2.82311e+07	3.72282e+07	3.07084e+07	5.34075e+07	2.46883e+07	3.54745e+07	8.7239e+06	2.0383e+07	6.13403e+06	4.65686e+07	7.16897e+07	7.10684e+06	2.81553e+07	1.21265e+07
Com_5529_neg	D-2-Aminoadipic acid	--	C6 H11 N O4	161.069	1.384	--	--	--	--	--	--	--	--	--	--	No results	No results	Full match	160.062	1.03345e+07	9.86887e+06	7.06534e+06	7.29142e+06	1.33143e+07	1.15799e+07	1.6039e+07	1.57623e+07	1.1641e+07	5.29014e+06	1.12855e+07	8.9291e+06	9.69011e+06	1.22415e+07	1.87759e+07	2.80555e+07	1.91343e+07	1.26895e+07	9.77732e+06	2.04306e+07	1.918e+07	2.8504e+07	1.40153e+07	2.96834e+07	1.9324e+07	1.77337e+07	1.29453e+07	6.96689e+06	2.02375e+07	2.00628e+07
Com_265_neg	N-Acetylmannosamine	--	C8 H15 N O6	221.09	1.37	--	--	HMDB0001129	--	Organic oxygen compounds	Organooxygen compounds	Carbohydrates and carbohydrate conjugates	--	--	--	No results	Full match	Full match	220.083	8.07237e+07	2.10645e+08	8.65941e+07	1.36516e+08	3.48118e+08	2.56085e+08	4.48864e+08	8.05536e+07	2.33929e+08	2.38112e+08	2.22215e+08	2.42844e+08	3.47115e+08	2.51748e+08	8.07197e+08	4.73783e+08	4.7498e+08	3.8607e+08	3.61214e+08	3.25154e+08	1.58469e+08	4.00873e+08	5.52382e+08	7.59965e+08	9.84629e+08	5.02772e+08	4.43039e+08	3.46639e+08	6.17697e+08	4.73379e+08
Com_8737_neg	methyl 7-hydroxy-4-oxo-8-propyl-4H-1-benzothiine-2-carboxylate	--	C14 H14 O4 S	278.057	2.225	--	--	--	--	--	--	--	--	--	--	Invalid mass	No results	No results	277.05	3.3187e+06	1.5025e+07	451239	957527	702156	1.62315e+06	903645	1.73137e+06	1.69986e+06	530357	3.62337e+06	720680	442537	2.77271e+06	7.9562e+06	1.03423e+07	1.20676e+07	4.52171e+06	2.61718e+06	1.36238e+07	5.78363e+06	8.51379e+06	3.41789e+06	3.12273e+06	1.06937e+06	1.20733e+07	9.66526e+06	1.76836e+06	9.38389e+06	3.09056e+06
Com_23205_neg	Uridine	Uridine	C9 H12 N2 O6	244.069	4.873	cpd:C00299	map00240 Pyrimidine metabolism;map01100 Metabolic pathways	HMDB0000296	--	Nucleosides, nucleotides, and analogues	Pyrimidine nucleosides	-	--	--	--	No results	No results	Full match	243.062	502569	1.37618e+06	529208	697390	363619	508050	495463	2.61972e+06	470635	495167	1.36128e+06	367064	267490	717554	1.26649e+06	1.51354e+06	2.51845e+06	508934	949205	2.73751e+06	2.34623e+06	2.01028e+06	2.48254e+06	1.14734e+06	426157	1.7065e+06	2.09902e+06	875545	2.2657e+06	1.01878e+06
Com_5850_neg	Levodopa	3,4-Dihydroxy-L-phenylalanine; L-Dopa; 3-Hydroxy-L-tyrosine; L-beta-(3,4-Dihydroxyphenyl)alanine; Levodopa; Dihydroxy-L-phenylalanine	C9 H11 N O4	197.069	5.013	cpd:C00355	map00350 Tyrosine metabolism;map01100 Metabolic pathways;map04728 Dopaminergic synapse;map04917 Prolactin signaling pathway;map05012 Parkinson's disease;map05030 Cocaine addiction;map05031 Amphetamine addiction;map05034 Alcoholism	HMDB0000181	--	Organic acids and derivatives	Carboxylic acids and derivatives	Amino acids, peptides, and analogues	--	--	--	No results	No results	Full match	196.061	1.28365e+07	7.46275e+06	2.63584e+06	6.58417e+06	5.70888e+06	9.21838e+06	1.07997e+07	1.03545e+07	8.08769e+06	4.02285e+06	8.14188e+06	6.36731e+06	3.04191e+06	4.7972e+06	2.0066e+07	1.99979e+07	1.46387e+07	7.80493e+06	7.63349e+06	1.24579e+07	1.52144e+07	1.81552e+07	1.14295e+07	1.99538e+07	7.88522e+06	2.02405e+07	1.76194e+07	6.16508e+06	2.04132e+07	1.12979e+07
Com_856_neg	methadone-d9	--	C21 H18 [2]H9 N O	317.955	1.22	--	--	--	--	--	--	--	--	--	--	Invalid mass	No results	No results	316.948	348405	200137	1.62344e+06	4.97709e+06	1.93002e+06	2.53058e+07	637146	871698	3.29431e+07	243640	308991	2.01627e+06	789741	235771	3.85382e+06	1.21336e+06	2.07654e+07	5.2104e+06	7.65874e+07	2.04031e+06	2.49575e+08	3.77722e+07	1.8818e+06	1.47941e+07	4.29895e+06	1.32912e+07	5.69061e+06	7.25559e+06	4.40993e+06	4.86228e+06
Com_12153_neg	2-(2-chlorophenyl)-1H-indole	--	C14 H10 Cl N	227.046	1.37	--	--	--	--	--	--	--	--	--	--	Invalid mass	No results	No results	226.039	2.01435e+06	6.34562e+06	1.19131e+06	2.06975e+06	1.39241e+06	1.56214e+06	3.5982e+06	2.19521e+06	2.07526e+06	769232	3.34184e+06	1.31997e+06	1.10678e+06	5.40784e+06	4.41885e+06	3.39812e+06	4.76756e+06	3.55929e+06	2.43524e+06	6.57957e+06	7.24195e+06	5.24326e+06	2.54569e+06	2.82942e+06	9.33228e+06	7.58984e+06	6.3321e+06	1.89245e+06	5.49467e+06	3.2539e+06
Com_14278_neg	Sildenafil-d3	--	C22 H27 [2]H3 N6 O4 S	477.227	6.373	--	--	--	--	--	--	--	--	--	--	Invalid mass	No results	No results	476.219	526534	3.55023e+06	798104	811123	399425	507867	496492	671760	481690	2.09598e+06	1.29141e+06	390770	284520	1.06262e+06	967119	472943	1.92887e+06	2.02765e+06	1.25615e+06	4.41381e+06	2.12596e+06	3.76531e+06	1.42875e+06	805453	770237	3.31186e+06	9.30203e+06	3.71285e+06	663751	4.18442e+06
Com_3617_neg	Prostaglandin D1	Prostaglandin D1	C20 H34 O5	336.23	6.338	cpd:C06438	--	HMDB0005102	LMFA03010049	Lipids and lipid-like molecules	Fatty Acyls	Eicosanoids	Fatty Acyls [FA]	Eicosanoids [FA03]	Prostaglandins [FA0301]	Invalid mass	No match	No match	335.223	1.64488e+07	4.04642e+06	1.46498e+07	1.12833e+07	3.23082e+07	1.75243e+07	1.86986e+07	1.32253e+07	2.66929e+07	1.29068e+07	1.2914e+07	2.38951e+07	2.51279e+07	1.55577e+07	1.03748e+07	1.74532e+07	1.86638e+07	3.11844e+07	4.00779e+07	2.38603e+07	2.25046e+07	2.07133e+07	2.2893e+07	4.58212e+07	3.16395e+07	2.57789e+07	3.36972e+07	2.04644e+07	2.91506e+07	2.11025e+07
Com_20658_neg	N-(3-cyano-5-phenyl-2-furyl)-2-methyl-6-(trifluoromethyl)nicotinamide	--	C19 H12 F3 N3 O2	371.089	1.335	--	--	--	--	--	--	--	--	--	--	Full match	No results	No results	370.082	108694	4.23805e+06	63921.3	83707.3	113610	200984	130314	448859	785087	354698	1.22696e+06	103974	54448	451346	2.751e+06	3.5808e+06	3.82038e+06	1.00123e+06	234634	2.92372e+06	2.47313e+06	3.30347e+06	551835	519671	395761	2.80276e+06	2.23226e+06	634071	1.97831e+06	547130
Com_8416_neg	PB-22 N-pentanoic acid-3-carboxyindole metabolite	--	C14 H15 N O4	261.096	1.394	--	--	--	--	--	--	--	--	--	--	No results	Invalid mass	No results	260.088	3.72741e+06	4.99604e+06	3.09913e+06	4.95384e+06	4.00046e+06	6.21915e+06	3.88372e+06	5.2238e+06	5.04631e+06	4.58733e+06	5.61632e+06	3.35131e+06	2.50932e+06	4.81152e+06	1.13135e+07	6.29097e+06	1.36887e+07	4.66682e+06	4.35219e+06	1.60871e+07	7.82367e+06	6.34558e+06	5.22916e+06	1.2979e+07	4.36957e+06	1.27082e+07	9.34729e+06	4.36931e+06	1.23114e+07	6.6157e+06
Com_13102_neg	Kynurenic acid O-hexside	--	C16 H17 N O8	351.096	5.123	--	--	--	--	--	--	--	--	--	--	No results	No results	Full match	350.088	4.76585e+06	2.4988e+06	1.33955e+06	2.83517e+06	4.0525e+06	3.82066e+06	3.60115e+06	2.37049e+06	5.63591e+06	1.3702e+06	2.5793e+06	2.1422e+06	1.63213e+06	4.48162e+06	6.12124e+06	5.66753e+06	5.32725e+06	6.48546e+06	4.86741e+06	3.81382e+06	4.06309e+06	5.03454e+06	3.2812e+06	1.84715e+07	5.27266e+06	4.411e+06	6.52205e+06	2.30662e+06	8.06072e+06	5.00817e+06
Com_30219_neg	7,8-Dihydrofolate	Dihydrofolate; Dihydrofolic acid; 7,8-Dihydrofolate; 7,8-Dihydrofolic acid; 7,8-Dihydropteroylglutamate	C19 H21 N7 O6	443.155	5.079	cpd:C00415	map00670 One carbon pool by folate;map00790 Folate biosynthesis;map01100 Metabolic pathways;map01523 Antifolate resistance	HMDB0304237	--	Organoheterocyclic compounds	Pteridines and derivatives	Pterins and derivatives	--	--	--	No results	No results	Full match	442.148	242591	228748	108614	189870	164931	650886	216971	174381	495837	97433.3	310068	235495	169308	303935	1.26249e+06	1.01344e+06	999979	265606	216701	1.27729e+06	1.10129e+06	733772	750949	662961	293758	933569	941668	233940	272812	301785
Com_7703_neg	Norepinephrine	L-Noradrenaline; Noradrenaline; Norepinephrine; Arterenol; 4-[(1R)-2-Amino-1-hydroxyethyl]-1,2-benzenediol	C8 H11 N O3	169.074	4.96	cpd:C00547	map00350 Tyrosine metabolism;map01100 Metabolic pathways;map04024 cAMP signaling pathway;map04080 Neuroactive ligand-receptor interaction;map04261 Adrenergic signaling in cardiomyocytes;map04270 Vascular smooth muscle contraction;map04540 Gap junction;map04721 Synaptic vesicle cycle;map04742 Taste transduction;map04923 Regulation of lipolysis in adipocytes;map04924 Renin secretion;map04970 Saliva…	HMDB0000216	--	Benzenoids	Phenols	Benzenediols	--	--	--	No results	Full match	Full match	168.066	9.6839e+06	1.2123e+07	4.54272e+06	1.12152e+07	6.23249e+06	1.00823e+07	1.20348e+07	1.10395e+07	9.36421e+06	3.39135e+06	9.05033e+06	4.66774e+06	7.70393e+06	1.03638e+07	1.23346e+07	1.09158e+07	1.69695e+07	1.26426e+07	1.08233e+07	1.78632e+07	1.41955e+07	1.47273e+07	1.14659e+07	3.87374e+07	6.95603e+06	1.22885e+07	1.69864e+07	6.90132e+06	1.78608e+07	1.35158e+07
Com_10549_neg	4-(2,3-dihydrobenzo[b]furan-5-yl)pyrimidine-2-thiol	--	C12 H10 N2 O S	230.054	1.838	--	--	--	--	--	--	--	--	--	--	Invalid mass	No results	No results	229.046	1.46958e+06	2.22192e+06	963074	2.536e+06	907944	1.97928e+06	1.44381e+06	3.39134e+06	1.99088e+06	659899	3.01091e+06	1.41228e+06	609356	1.00942e+06	5.66631e+06	6.86076e+06	5.41172e+06	2.01242e+06	2.56692e+06	1.44194e+07	5.60908e+06	9.00118e+06	3.36479e+06	1.36127e+06	760828	9.29633e+06	6.24317e+06	1.55257e+06	5.37279e+06	2.5795e+06
Com_300_neg	Pantothenic acid	Pantothenate; Pantothenic acid; (R)-Pantothenate	C9 H17 N O5	219.111	1.41	cpd:C00864	map00410 beta-Alanine metabolism;map00770 Pantothenate and CoA biosynthesis;map01100 Metabolic pathways;map04977 Vitamin digestion and absorption	HMDB0000210	--	Organic oxygen compounds	Organooxygen compounds	Alcohols and polyols	--	--	--	No results	No results	Full match	218.103	4.20196e+07	1.83925e+08	7.46401e+07	1.17128e+08	3.11438e+08	2.38815e+08	3.82529e+08	7.02999e+07	2.19469e+08	2.12945e+08	2.02218e+08	3.14579e+08	2.85984e+08	2.1428e+08	7.69115e+08	4.168e+08	4.37174e+08	3.17563e+08	3.35635e+08	2.91133e+08	1.16657e+08	3.52943e+08	5.32738e+08	6.56671e+08	8.69874e+08	4.69935e+08	3.85656e+08	3.10135e+08	5.38097e+08	4.36633e+08
Com_7950_neg	5-Methyluridine	--	C10 H15 N3 O5	258.085	3.773	--	--	HMDB0000884	--	Nucleosides, nucleotides, and analogues	Pyrimidine nucleosides	-	--	--	--	No results	Invalid mass	No match	257.078	801857	1.1298e+06	475344	744135	1.22052e+06	1.23045e+06	5.067e+06	731062	1.08688e+06	543510	939873	1.15468e+06	637297	1.76854e+06	2.12798e+06	3.30127e+06	1.74674e+06	1.54427e+06	4.64504e+06	1.58101e+06	1.5843e+06	2.52876e+06	1.16418e+06	3.71827e+07	3.70495e+06	2.68077e+06	3.19364e+06	1.14574e+06	2.5148e+06	1.2032e+06
Com_5295_neg	8-iso Prostaglandin A2	--	C20 H30 O4	370.185	4.952	--	--	--	--	--	--	--	--	--	--	Invalid mass	No results	No results	369.178	3.40634e+06	2.15655e+07	6.44879e+06	1.25937e+07	3.92922e+06	6.05651e+06	5.51811e+06	1.38807e+07	6.19671e+06	5.49853e+06	1.29659e+07	4.87037e+06	4.73134e+06	1.46452e+07	2.11813e+07	2.89745e+07	3.2251e+07	1.45854e+07	1.33931e+07	2.71977e+07	2.39791e+07	2.0209e+07	2.08771e+07	1.54161e+07	2.10143e+06	1.40393e+07	2.71315e+07	1.0219e+07	3.58597e+07	1.25157e+07
Com_4931_neg	Epinephrine bitartrate	--	C13 H19 N O9	333.106	5.002	--	--	HMDB0000068	--	Benzenoids	Phenols	Benzenediols	--	--	--	No results	No results	Full match	332.099	1.09641e+07	4.34956e+06	3.0218e+06	6.0801e+06	3.18485e+06	5.55728e+06	7.26013e+06	5.55182e+06	4.77769e+06	2.10354e+06	6.32826e+06	3.01977e+06	4.10784e+06	4.51133e+06	1.90239e+07	1.17999e+07	1.06265e+07	6.54993e+06	6.50357e+06	1.6137e+07	1.21126e+07	1.43772e+07	9.81725e+06	2.40949e+07	3.69995e+06	2.50353e+07	1.59433e+07	2.49268e+06	1.82278e+07	5.99555e+06
Com_31569_neg	L-Cystathionine	L-Cystathionine	C7 H14 N2 O4 S	222.067	1.326	cpd:C02291	map00260 Glycine, serine and threonine metabolism;map00270 Cysteine and methionine metabolism;map01100 Metabolic pathways;map01230 Biosynthesis of amino acids	HMDB0000099	--	Organic acids and derivatives	Carboxylic acids and derivatives	Amino acids, peptides, and analogues	--	--	--	No results	No results	Full match	221.06	64789.2	101501	457742	47323	109774	134156	167108	98854.8	111286	508490	226955	60553.6	49937.7	38584.9	509632	463619	363770	263689	160010	188590	840052	938144	100007	291150	235310	225134	383873	265389	137492	436750
Com_6128_neg	N-Acetyl-L-histidine	N-Acetyl-L-histidine	C8 H11 N3 O3	197.08	1.408	cpd:C02997	--	HMDB0032055	--	Organic acids and derivatives	Carboxylic acids and derivatives	Amino acids, peptides, and analogues	--	--	--	No results	No results	Full match	196.073	5.19663e+06	3.87771e+06	2.74685e+06	4.94435e+06	2.66954e+06	4.57105e+06	3.96907e+06	5.97807e+06	3.91563e+06	3.07572e+06	7.01986e+06	2.64193e+06	3.37432e+06	4.61691e+06	2.51025e+07	5.90182e+06	2.08435e+07	3.96701e+06	3.65195e+06	1.19344e+07	1.59095e+07	1.20809e+07	1.84005e+07	1.40124e+07	4.92598e+06	8.62097e+06	1.94494e+07	2.72907e+06	3.07352e+07	5.44691e+06
Com_2727_neg	Pyridoxine O-Glucoside	--	C14 H21 N O8	331.127	5.086	--	--	--	--	--	--	--	--	--	--	No results	No results	Full match	330.119	2.73989e+07	7.07188e+07	1.62824e+07	1.67314e+07	8.48934e+06	1.79713e+07	2.26204e+07	3.3986e+07	1.09723e+07	1.5183e+07	3.27052e+07	1.23302e+07	9.93076e+06	3.17597e+07	3.84739e+07	5.35752e+07	5.38878e+07	3.76698e+07	2.43827e+07	4.72266e+07	3.20325e+07	3.74982e+07	3.43851e+07	2.99689e+07	1.04792e+07	4.75972e+07	6.07106e+07	3.4517e+07	5.60356e+07	3.12677e+07
Com_4081_neg	(±)10(11)-EpDPA	--	C22 H32 O3	344.238	8.2	--	--	--	--	--	--	--	--	--	--	Invalid mass	No results	No results	343.231	1.89536e+07	1.03597e+07	1.36343e+07	1.94964e+07	9.44567e+06	1.32835e+07	1.31237e+07	1.15282e+07	1.12023e+07	6.81452e+06	1.50121e+07	9.3814e+06	1.32648e+07	1.28086e+07	1.5612e+07	3.14717e+07	3.90689e+07	1.71677e+07	2.5349e+07	3.26244e+07	1.42353e+07	9.33965e+06	3.18589e+07	1.68816e+07	8.04004e+06	3.10063e+07	4.91525e+07	7.30447e+06	5.01874e+07	2.0577e+07
Com_16797_neg	Hexadecanedioic acid	--	C16 H30 O4	286.214	8.226	--	--	HMDB0000672	LMFA01170022	Lipids and lipid-like molecules	Fatty Acyls	Fatty acids and conjugates	Fatty Acyls [FA]	Fatty Acids and Conjugates [FA01]	Dicarboxylic acids [FA0117]	No results	Full match	No results	285.207	3.23188e+06	1.32212e+06	959123	1.92981e+06	1.29086e+06	1.415e+06	2.1239e+06	2.37353e+06	2.08371e+06	1.09135e+06	2.43297e+06	1.54186e+06	748143	2.12643e+06	3.00061e+06	2.44508e+06	4.67297e+06	1.72167e+06	3.63728e+06	5.11545e+06	5.22166e+06	3.44286e+06	2.05798e+06	4.80277e+06	2.47644e+06	3.75056e+06	7.06314e+06	956157	1.66274e+06	1.57895e+06
Com_28312_neg	Nicotinamide	Nicotinamide; Nicotinic acid amide; Niacinamide; Vitamin PP	C6 H6 N2 O	122.048	5.214	cpd:C00153	map00760 Nicotinate and nicotinamide metabolism;map01100 Metabolic pathways;map04977 Vitamin digestion and absorption	HMDB0001406	--	Organoheterocyclic compounds	Pyridines and derivatives	Pyridinecarboxylic acids and derivatives	--	--	--	No results	No results	Full match	121.041	549807	474755	354217	673380	659041	642006	460706	476511	368867	219298	706202	534037	126101	641962	970607	1.29156e+06	1.77476e+06	668655	596357	1.37148e+06	1.51096e+06	1.07523e+06	807079	567377	156481	1.2015e+06	1.7706e+06	384766	1.91536e+06	1.06785e+06
Com_3301_neg	Cerivastatin	Cerivastatin	C26 H34 F N O5	459.237	6.076	cpd:C07966	map04976 Bile secretion	--	--	--	--	--	--	--	--	No results	Invalid mass	No results	458.23	7.68753e+06	2.37623e+07	1.60197e+06	2.80357e+06	4.66458e+06	2.6639e+06	3.05489e+06	4.82364e+06	3.00233e+06	3.91606e+06	1.03559e+07	3.20903e+06	2.01844e+06	1.5936e+07	2.33881e+07	1.25835e+07	1.42359e+07	2.03966e+07	1.06684e+07	3.04339e+07	1.15813e+07	2.57027e+07	1.52297e+07	4.38774e+06	1.15395e+06	4.03265e+07	3.23021e+07	8.49162e+06	1.36244e+07	1.08571e+07
Com_3142_neg	Threonine	--	C4 H9 N O3	119.058	1.305	--	--	HMDB0000167	--	Organic acids and derivatives	Carboxylic acids and derivatives	Amino acids, peptides, and analogues	--	--	--	No results	Full match	Full match	118.051	1.13202e+07	1.97491e+07	1.29318e+07	1.56587e+07	2.68407e+07	2.00709e+07	2.11918e+07	1.98081e+07	2.03051e+07	3.37819e+07	4.37094e+07	2.48552e+07	9.00952e+06	3.16776e+07	2.97521e+07	4.20019e+07	3.82551e+07	2.08793e+07	1.96274e+07	6.61377e+07	4.81065e+07	3.57371e+07	3.54262e+07	1.00891e+08	5.3604e+07	1.41463e+07	4.08367e+07	1.5847e+07	2.70749e+07	3.38414e+07
Com_22473_neg	3-Ureidopropionic acid	--	C4 H8 N2 O3	132.054	1.332	--	--	HMDB0000026	--	Organic acids and derivatives	Organic carbonic acids and derivatives	Ureas	--	--	--	No results	Full match	Full match	131.046	244566	402578	1.60669e+06	318574	841017	664975	503012	916921	664659	2.3118e+06	1.00351e+06	342029	290618	264869	1.8163e+06	2.07715e+06	1.12786e+06	1.00693e+06	630545	1.25407e+06	3.70282e+06	3.32807e+06	546562	1.31507e+06	1.59701e+06	718012	1.40516e+06	1.17348e+06	595202	1.29144e+06
Com_14479_neg	N2-(2,3-dihydrobenzo[b]furan-5-ylmethyl)-2-thiophenesulfonamide	--	C13 H13 N O3 S2	313.047	1.425	--	--	--	--	--	--	--	--	--	--	Invalid mass	No results	No results	312.039	1.7071e+06	8.11199e+06	880779	1.40378e+06	1.1535e+06	1.4037e+06	1.49959e+06	1.61183e+06	1.59222e+06	778928	3.33519e+06	827275	695213	2.16747e+06	4.03149e+06	4.51331e+06	4.39243e+06	2.35918e+06	1.25245e+06	4.38263e+06	3.77185e+06	6.32655e+06	2.16777e+06	2.52333e+06	1.40437e+06	5.45988e+06	4.92452e+06	1.22098e+06	4.47688e+06	2.14304e+06
Com_29379_neg	D-Ala-D-Ala	D-Alanyl-D-alanine; D-Ala-D-Ala	C6 H12 N2 O3	160.085	3.74	cpd:C00993	map01100 Metabolic pathways	HMDB0244385	--	Organic acids and derivatives	Carboxylic acids and derivatives	Amino acids, peptides, and analogues	--	--	--	No results	No results	Full match	159.077	126915	227906	119415	255104	70570.6	135755	76915.8	700710	77476.5	156013	513441	56302.1	50158.1	466955	672530	384851	1.01474e+06	211889	163449	866814	614715	605685	554501	120725	104532	381764	1.65834e+06	199758	897581	316633
Com_22764_neg	N-(4-chlorophenyl)-N'-(2-phenoxyphenyl)urea	--	C19 H15 Cl N2 O2	338.077	1.402	--	--	--	--	--	--	--	--	--	--	Invalid mass	No results	No results	337.07	339986	1.39801e+06	902895	2.20394e+06	220982	264559	307283	1.70912e+06	440624	604215	1.60875e+06	124388	122867	1.07114e+06	1.83204e+06	1.61094e+06	1.71813e+06	1.55818e+06	582701	1.9313e+06	2.31604e+06	1.946e+06	1.61566e+06	490378	253017	2.44675e+06	3.00245e+06	1.16591e+06	1.38558e+06	1.65133e+06
Com_5798_neg	5'-Deoxy-5'-(Methylthio)Adenosine	--	C11 H15 N5 O3 S	297.088	1.42	--	--	HMDB0001173	--	Nucleosides, nucleotides, and analogues	5'-deoxyribonucleosides	5'-deoxy-5'-thionucleosides	--	--	--	No results	No results	Full match	296.081	1.07936e+07	2.08972e+07	7.90652e+06	1.48361e+07	1.2867e+07	1.6754e+07	1.06978e+07	1.01802e+07	1.581e+07	7.33548e+06	1.89974e+07	1.01434e+07	6.61544e+06	1.46808e+07	2.14875e+07	2.17393e+07	2.82839e+07	1.8042e+07	1.40927e+07	3.05261e+07	2.34758e+07	2.36644e+07	1.80236e+07	2.1675e+07	5.16162e+06	2.04231e+07	2.39498e+07	9.8104e+06	2.6028e+07	1.71009e+07
Com_13433_neg	Methionine	L-Methionine; Methionine; L-2-Amino-4methylthiobutyric acid	C5 H11 N O2 S	149.051	1.93	cpd:C00073	map00270 Cysteine and methionine metabolism;map00970 Aminoacyl-tRNA biosynthesis;map01100 Metabolic pathways;map01210 2-Oxocarboxylic acid metabolism;map01230 Biosynthesis of amino acids;map01523 Antifolate resistance;map04974 Protein digestion and absorption;map04978 Mineral absorption;map05230 Central carbon metabolism in cancer	HMDB0033951	--	Organic acids and derivatives	Carboxylic acids and derivatives	Amino acids, peptides, and analogues	--	--	--	No results	No results	Full match	148.044	2.67537e+06	1.98874e+06	2.49182e+06	1.71522e+06	3.99999e+06	3.14232e+06	4.29403e+06	4.31928e+06	3.88475e+06	3.00079e+06	5.34836e+06	3.26666e+06	3.30929e+06	5.73756e+06	3.82648e+06	2.68244e+06	3.96153e+06	2.62612e+06	5.16561e+06	5.88231e+06	4.50299e+06	4.44372e+06	6.4833e+06	1.26664e+07	8.19115e+06	3.39727e+06	7.67848e+06	2.41264e+06	4.83494e+06	6.85175e+06
Com_17962_neg	ethyl 5-amino-1-(4-nitrophenyl)-1H-pyrazole-4-carboxylate	--	C12 H12 N4 O4	276.085	3.481	--	--	--	--	--	--	--	--	--	--	Full match	No results	No results	275.078	3.10475e+06	1.69126e+06	816553	1.67319e+06	837990	2.34977e+06	3.3425e+06	976654	2.40382e+06	390003	1.17108e+06	968492	777242	2.47944e+06	2.6682e+06	1.86795e+06	2.64795e+06	2.16946e+06	1.89778e+06	3.19204e+06	3.71518e+06	2.95989e+06	2.05681e+06	6.67032e+06	1.35134e+06	2.80932e+06	2.14779e+06	1.18519e+06	2.57535e+06	1.9171e+06
Com_8868_neg	(+/-)12(13)-DiHOME	--	C18 H34 O4	314.245	5.692	--	--	--	--	--	--	--	--	--	--	No results	Full match	Full match	351.193	4.21348e+06	3.55591e+06	1.23135e+06	2.98787e+06	1.15227e+06	3.10774e+06	3.63859e+06	3.93355e+06	4.33151e+06	2.11528e+06	3.45361e+06	1.94509e+06	730696	1.82438e+06	3.20368e+06	1.41903e+07	5.57167e+06	1.53818e+06	1.97328e+06	4.1259e+06	5.93905e+06	5.44023e+06	9.27158e+06	4.82958e+06	4.2213e+06	5.80645e+06	4.39148e+06	1.97846e+06	4.02728e+06	1.89722e+06
Com_3371_neg	Picolinic acid	Picolinic acid; 2-Pyridinecarboxylic acid	C6 H5 N O2	123.032	4.964	cpd:C10164	map00380 Tryptophan metabolism;map01100 Metabolic pathways	HMDB0002243	--	Organoheterocyclic compounds	Pyridines and derivatives	Pyridinecarboxylic acids and derivatives	--	--	--	No results	Full match	Full match	122.025	1.20714e+07	5.7346e+06	5.42664e+06	1.98291e+07	4.21343e+06	1.20626e+07	7.07142e+06	1.03812e+07	5.01493e+06	1.32331e+07	5.93622e+06	3.49803e+06	7.56589e+06	2.58321e+06	5.08845e+07	1.7677e+07	1.6567e+07	5.6052e+06	1.27821e+07	3.95878e+07	2.28711e+07	1.98328e+07	4.04873e+06	1.71051e+07	1.04657e+07	2.38336e+07	2.20508e+07	8.5305e+06	1.21654e+07	4.43039e+07
Com_2308_neg	Sodium Dehydrocholate	--	C24 H33 Na O5	424.222	5.841	--	--	--	--	--	--	--	--	--	--	No results	No results	Full match	423.214	2.26968e+07	2.61281e+07	3.04077e+06	1.10876e+07	3.45826e+06	5.44579e+06	1.12009e+07	8.62185e+06	6.21423e+06	7.23223e+06	1.18254e+07	4.5072e+06	1.01107e+07	7.44608e+06	1.26813e+07	7.4939e+06	8.6093e+06	3.14174e+07	1.24802e+07	1.96242e+07	9.8822e+06	2.33725e+07	7.70847e+06	1.26541e+07	3.11137e+07	3.32159e+07	3.28547e+07	4.33272e+07	4.54276e+06	9.55581e+06
Com_22215_neg	LPE 17:1	--	C22 H44 N O7 P	465.286	8.854	--	--	--	LMGP02050008	--	--	--	Glycerophospholipids [GP]	Glycerophosphoethanolamines [GP02]	Monoacylglycerophosphoethanolamines [GP0205]	No results	Full match	No results	464.279	784890	207729	207811	1.08146e+06	291452	693830	2.18241e+06	946467	651840	2.69957e+06	358192	256529	360929	570687	2.84934e+06	1.23096e+06	1.63728e+06	2.41401e+06	1.48077e+06	2.46581e+06	616597	197293	755505	2.18184e+06	3.24024e+06	929269	1.97599e+06	696700	1.58129e+06	3.60632e+06
Com_12036_neg	LPC 16:0	--	C24 H50 N O7 P	541.338	9.064	--	--	--	LMGP01050113	--	--	--	Glycerophospholipids [GP]	Glycerophosphocholines [GP01]	Monoacylglycerophosphocholines [GP0105]	No results	Invalid mass	No results	540.331	897971	2.14683e+06	413453	1.08653e+06	747917	1.35379e+07	2.8935e+06	630423	748081	718689	607916	842498	517949	840948	2.46359e+06	2.4362e+06	3.52646e+06	2.53449e+06	1.46778e+06	1.00392e+07	1.01355e+06	236843	1.64163e+06	1.00282e+07	6.60999e+06	2.14614e+06	1.47179e+06	3.01245e+06	3.1228e+06	2.73134e+06
Com_2572_neg	MGMG (18:2)	--	C27 H48 O9	516.33	6.728	--	--	--	--	--	--	--	--	--	--	No results	No results	Full match	515.322	1.85522e+07	1.78521e+07	2.68062e+07	2.48414e+07	2.99424e+07	2.08944e+07	1.75463e+07	2.23563e+07	2.30002e+07	3.3264e+07	2.20785e+07	2.43188e+07	2.57318e+07	2.56612e+07	1.91309e+07	3.05213e+07	2.77436e+07	4.88153e+07	5.03296e+07	4.97308e+07	3.01951e+07	3.90864e+07	1.87239e+07	6.0527e+07	3.08859e+07	5.38225e+07	7.49929e+07	3.06506e+07	2.63381e+07	6.6916e+06
Com_1473_neg	N-Glycolylneuraminic acid	--	C11 H19 N O10	325.101	1.409	--	--	HMDB0000833	--	Organic oxygen compounds	Organooxygen compounds	Carbohydrates and carbohydrate conjugates	--	--	--	No results	Full match	No results	324.094	2.89993e+07	2.97742e+07	8.52487e+06	2.08173e+07	3.699e+07	3.29225e+07	9.23903e+07	2.56663e+07	3.87409e+07	2.30139e+07	4.67641e+07	4.02628e+07	2.50596e+07	3.04445e+07	1.38014e+08	1.13762e+08	1.1356e+08	6.06664e+07	3.97756e+07	1.14665e+08	7.2919e+07	7.379e+07	3.55574e+07	2.19898e+07	5.14731e+07	8.23481e+07	9.82724e+07	2.51787e+07	2.85597e+07	3.94275e+07
Com_7093_neg	Glu-Glu	Glutamyl-glutamic acid; L-alpha-Glutamyl-L-glutamic acid; Glu-Glu	C10 H16 N2 O7	276.095	1.378	cpd:C01425	--	HMDB0028818	--	Organic acids and derivatives	Carboxylic acids and derivatives	Amino acids, peptides, and analogues	--	--	--	No results	No results	Full match	275.088	5.21794e+06	1.62601e+07	2.15666e+06	3.50745e+06	4.33737e+06	1.41556e+07	6.4918e+06	9.92313e+06	1.31227e+07	3.38864e+06	1.01502e+07	5.44323e+06	1.29165e+06	5.01514e+06	1.6103e+07	1.36505e+07	1.20227e+07	9.0917e+06	5.52121e+06	1.33119e+07	1.29148e+07	1.58758e+07	1.42629e+07	1.14589e+07	5.78768e+06	1.5825e+07	1.99907e+07	2.98151e+06	2.02747e+07	6.34604e+06
Com_5933_neg	2-Hydroxy-2-methyl-3-buten-1-yl beta-D-glucopyranoside	--	C11 H20 O7	310.126	5.034	--	--	--	--	--	--	--	--	--	--	Invalid mass	No results	No results	309.118	6.66387e+06	1.68524e+07	5.22483e+06	8.18685e+06	2.96592e+06	6.28457e+06	6.13097e+06	9.88276e+06	4.76375e+06	4.70704e+06	1.2299e+07	3.76448e+06	5.28762e+06	7.40891e+06	1.91075e+07	2.0014e+07	1.54019e+07	1.59235e+07	1.38081e+07	1.54422e+07	1.98298e+07	2.21834e+06	1.54917e+07	1.22228e+07	2.97618e+06	8.03839e+06	1.11201e+07	8.33312e+06	3.20143e+07	1.16634e+07
Com_6609_neg	D-(-)-Mannitol	--	C6 H14 O6	182.079	1.303	--	--	HMDB0000765	--	Organic oxygen compounds	Organooxygen compounds	Carbohydrates and carbohydrate conjugates	--	--	--	No results	Full match	Full match	181.072	703068	5.07002e+06	1.2559e+06	2.65218e+06	1.46405e+06	1.0978e+06	3.50023e+06	1.47254e+06	1.12633e+06	1.16836e+06	1.89108e+06	1.15147e+06	545008	2.15453e+06	6.50523e+06	7.14726e+06	1.10866e+07	3.65131e+06	1.42394e+06	4.6452e+06	1.20451e+06	3.074e+06	2.42928e+06	6.83747e+06	1.82979e+06	2.41657e+06	5.34263e+06	652295	8.00627e+06	1.14185e+06
Com_11769_pos	7-(1H-pyrrol-1-yl)-5H-chromeno[2,3-b]pyridin-5-one	--	C16 H10 N2 O2	262.075	5.633	--	--	--	--	--	--	--	--	--	--	Full match	No results	No results	263.082	1.22721e+06	1.14302e+06	1.07589e+06	1.45515e+06	784037	1.22028e+06	2.30485e+06	1.34256e+06	1.81477e+06	995141	1.72712e+06	914402	731712	1.00386e+06	1.3472e+06	4.25985e+06	6.03603e+06	1.56004e+07	7.79934e+06	2.672e+06	6.10288e+06	5.65454e+06	3.56657e+06	4.25435e+06	5.09087e+06	2.09142e+06	2.77721e+06	3.81978e+06	6.02666e+06	4.0599e+06
Com_14213_pos	2-chloro-N-[4-(4-methylpiperazino)phenyl]benzamide	--	C18 H20 Cl N3 O	329.129	3.738	--	--	--	--	--	--	--	--	--	--	Full match	No results	No results	330.136	190713	635994	216697	243230	266351	185058	256460	544430	212394	319322	1.87616e+06	217918	146459	3.87823e+06	9.66449e+06	9.64592e+06	1.34151e+07	4.39487e+06	5.76863e+06	4.51786e+06	4.20071e+06	1.10368e+07	4.6009e+06	1.1535e+06	565730	9.62349e+06	1.26274e+07	2.04417e+06	2.12865e+07	4.82634e+06
Com_10044_pos	5-Methoxytryptamine	5-Methoxytryptamine; 5-MeOT	C11 H14 N2 O	190.11	5.097	cpd:C05659	map00380 Tryptophan metabolism	HMDB0004095	--	Organoheterocyclic compounds	Indoles and derivatives	Tryptamines and derivatives	--	--	--	No results	Full match	Full match	191.118	1.3725e+06	2.76143e+06	1.94471e+06	1.00349e+06	1.49147e+06	1.88305e+06	2.65452e+06	8.19848e+06	1.73639e+06	966330	2.07836e+06	1.55045e+06	1.40991e+06	1.582e+06	4.98449e+06	9.49751e+06	2.44125e+07	1.91774e+07	7.54887e+06	9.79831e+06	1.96303e+07	3.94614e+06	1.88421e+07	3.68827e+06	1.58309e+06	4.52974e+06	1.698e+07	5.1404e+06	1.02514e+07	1.96551e+07
Com_12113_pos	6 β-Hydroxycortisol	--	C21 H30 O6	378.203	6.709	--	--	--	--	--	--	--	--	--	--	No results	Full match	No results	379.21	2.75016e+06	2.29623e+06	1.48359e+06	2.25679e+06	1.94294e+06	2.32663e+06	2.21983e+06	2.1019e+06	2.94871e+06	2.42357e+06	5.14576e+06	2.49216e+06	1.92268e+06	5.65328e+06	1.03939e+07	1.35397e+07	1.10297e+07	9.92634e+06	8.06448e+06	9.42097e+06	9.23295e+06	1.43054e+07	9.55031e+06	5.38547e+06	2.66366e+06	1.42725e+07	1.29834e+07	3.60879e+06	9.89647e+06	3.55382e+06
Com_3039_pos	4-(2,3-dihydro-1,4-benzodioxin-6-yl)butanoic acid	--	C12 H14 O4	256.142	5.264	--	--	--	--	--	--	--	--	--	--	Invalid mass	No results	No results	240.123	2.19641e+07	2.82881e+07	8.13373e+06	1.18986e+07	1.09054e+07	1.12528e+07	1.40831e+07	1.18756e+07	1.27641e+07	1.0671e+07	3.01608e+07	1.00441e+07	7.66748e+06	8.85745e+07	8.18137e+07	9.33586e+07	1.06065e+08	5.63876e+07	4.64165e+07	7.48018e+07	5.51853e+07	6.98289e+07	6.39123e+07	1.14262e+08	3.69389e+07	7.40657e+07	8.45223e+07	2.77202e+07	1.23866e+08	3.74444e+07
Com_9146_pos	1-acetyl-N-(2-methyl-6-quinolinyl)-4-piperidinecarboxamide	--	C18 H21 N3 O2	311.159	4.669	--	--	--	--	--	--	--	--	--	--	Invalid mass	No results	No results	312.166	871201	1.38523e+06	503863	1.00213e+06	484987	955970	1.16966e+06	834357	964990	814441	3.51012e+06	803662	582429	2.19522e+07	1.48086e+07	1.32267e+07	1.57208e+07	1.9565e+07	1.30262e+07	4.00454e+06	3.28187e+06	1.078e+07	5.14816e+06	3.79849e+07	1.00496e+07	1.08375e+07	1.14466e+07	5.44967e+06	1.54068e+07	8.09551e+06
Com_14125_pos	(3R)-4,4-Dimethyl-2-oxotetrahydro-3-furanyl beta-D-glucopyranoside	--	C12 H20 O8	135.067	2.358	--	--	--	--	--	--	--	--	--	--	Invalid mass	No results	No results	293.124	1.11473e+06	3.84342e+06	749471	1.1523e+06	811463	1.72482e+06	1.07429e+06	1.38786e+06	1.13293e+06	729548	3.35556e+06	880013	464546	9.77727e+06	7.36566e+06	7.09801e+06	5.86736e+06	8.2904e+06	5.1034e+06	1.18925e+07	5.0136e+06	1.18689e+07	5.74541e+06	1.79032e+07	3.9141e+06	8.4814e+06	6.0777e+06	3.43141e+06	6.72308e+06	3.31443e+06
Com_6862_pos	PPH	--	C16 H23 N5 O4	349.173	1.413	--	--	--	--	--	--	--	--	--	--	Invalid mass	No results	No results	350.18	6.38634e+06	4.56454e+06	3.76289e+06	5.39102e+06	3.78411e+06	1.06943e+07	1.07491e+07	7.60393e+06	1.11606e+07	7.05864e+06	1.51572e+07	4.58283e+06	7.1818e+06	2.87129e+07	3.12508e+07	3.57163e+07	3.64589e+07	3.11411e+07	1.38778e+07	3.67708e+07	4.0409e+07	2.94864e+07	1.63588e+07	3.68439e+07	1.32055e+07	2.93126e+07	2.81599e+07	1.39984e+07	3.66779e+07	1.27291e+07
Com_10197_pos	5-amino-2-(dimethylamino)benzoic acid	--	C9 H12 N2 O2	180.09	5.259	--	--	--	--	--	--	--	--	--	--	Full match	No results	No results	181.097	7.89851e+06	9.58464e+06	5.40828e+06	6.04691e+06	4.47783e+06	5.15677e+06	5.10716e+06	8.24669e+06	4.609e+06	3.81836e+06	4.40701e+06	8.79202e+06	4.53019e+06	1.0749e+07	7.63387e+06	1.46767e+07	1.38552e+07	1.15452e+07	8.93565e+06	1.60304e+07	7.89568e+06	1.0715e+07	7.87346e+06	3.68673e+07	1.46917e+07	1.61756e+07	9.42189e+06	9.91161e+06	1.54655e+07	8.25462e+06
Com_2827_pos	1-(4-benzylpiperazino)-2-(pyridin-2-ylamino)propan-1-one	--	C19 H24 N4 O	346.174	1.302	--	--	--	--	--	--	--	--	--	--	Invalid mass	No results	No results	347.181	1.44168e+07	6.12202e+06	7.47087e+06	1.07787e+07	7.91709e+06	8.85856e+06	9.96793e+06	6.35372e+06	8.06763e+06	4.55509e+06	1.76212e+07	6.70008e+06	4.38042e+06	4.69628e+07	9.20852e+07	1.28899e+08	1.15125e+08	6.15816e+07	4.1496e+07	3.41232e+07	5.05832e+07	5.28427e+07	4.21858e+07	2.88278e+07	8.93316e+06	6.2184e+07	9.02828e+07	1.69577e+07	1.37337e+08	3.26936e+07
Com_3848_pos	Sunitinib	--	C22 H27 F N4 O2	398.205	4.948	--	--	HMDB0015397	--	Organoheterocyclic compounds	Indoles and derivatives	Indolines	--	--	--	Invalid mass	No results	No results	399.212	5.09335e+06	1.18695e+07	6.26885e+06	1.16392e+07	3.54214e+06	4.95258e+06	6.04182e+06	1.0323e+07	5.4394e+06	9.08261e+06	2.35591e+07	3.77496e+06	4.37773e+06	1.63911e+07	7.59109e+07	6.42338e+07	6.69744e+07	3.20471e+07	2.82297e+07	5.4571e+07	4.18472e+07	7.30417e+07	4.19457e+07	1.39102e+07	6.11822e+06	5.70427e+07	5.45803e+07	1.54073e+07	8.17929e+07	3.7124e+07
Com_979_pos	N-benzyl-N-isopropyl-N'-(4-isopropylphenyl)thiourea	--	C20 H26 N2 S	326.184	4.746	--	--	--	--	--	--	--	--	--	--	Invalid mass	No results	No results	327.192	4.97802e+06	2.12586e+07	5.76936e+06	8.86495e+06	2.73101e+06	5.82508e+06	5.25874e+06	1.2745e+07	4.75834e+06	4.6548e+06	5.68174e+07	4.30813e+06	4.16609e+06	5.69898e+07	1.3522e+08	1.96902e+08	3.03244e+08	5.27669e+07	4.88583e+07	1.44837e+08	9.98028e+07	1.9602e+08	1.01924e+08	1.74661e+07	5.99155e+06	2.59474e+08	2.86918e+08	3.97844e+07	4.00069e+08	4.24508e+07
Com_15346_pos	4-(acetylamino)phenyl 3-chlorobenzoate	--	C15 H12 Cl N O3	329.044	1.085	--	--	--	--	--	--	--	--	--	--	Invalid mass	No results	No results	330.051	6.89276e+06	4.23819e+06	3.05286e+06	3.47301e+06	2.72944e+06	1.39027e+06	7.20166e+06	624343	1.49897e+06	1.69568e+06	1.23813e+06	931757	3.93342e+06	5.0636e+06	4.17087e+06	1.34726e+07	1.73325e+07	1.05198e+07	6.66617e+06	9.79712e+06	5.44434e+06	8.45949e+06	3.83191e+06	8.64201e+06	6.9174e+06	8.69793e+06	1.2107e+07	4.74758e+06	1.4757e+07	5.47476e+06
Com_6775_pos	Ip7G	--	C16 H23 N5 O5	365.168	1.406	--	--	--	--	--	--	--	--	--	--	No results	No results	Full match	366.175	6.8621e+06	7.21418e+06	3.93669e+06	5.93239e+06	5.50518e+06	6.01144e+06	6.73178e+06	4.80602e+06	5.67769e+06	4.88541e+06	1.62475e+07	4.82076e+06	5.23228e+06	1.51881e+07	3.61775e+07	2.10531e+07	4.42211e+07	1.87739e+07	1.99941e+07	2.66122e+07	2.07258e+07	2.82587e+07	1.85324e+07	1.70377e+07	5.95776e+06	2.63412e+07	2.7717e+07	9.07996e+06	5.57743e+07	1.50152e+07
Com_15086_pos	5-Methoxyindoleacetic acid	5-Methoxyindoleacetate; 5-Methoxyindoleacetic acid	C11 H11 N O3	205.077	2.379	cpd:C05660	map00380 Tryptophan metabolism	HMDB0004096	--	Organoheterocyclic compounds	Indoles and derivatives	Indolyl carboxylic acids and derivatives	--	--	--	No results	Invalid mass	No results	206.084	772584	1.06222e+06	966646	1.19395e+06	702782	2.0053e+06	1.39848e+06	679134	942362	838195	2.97183e+06	753174	502144	3.65426e+06	1.11506e+07	1.10933e+07	1.42043e+07	4.03128e+06	4.50846e+06	8.23197e+06	5.58509e+06	9.05512e+06	5.56049e+06	3.11104e+06	787605	8.29374e+06	1.54102e+07	1.89081e+06	1.82783e+07	3.84921e+06
Com_5044_pos	VQH	--	C16 H26 N6 O5	404.179	1.38	--	--	--	--	--	--	--	--	--	--	Invalid mass	No results	No results	405.186	6.73062e+06	9.45819e+06	5.84797e+06	1.17759e+07	6.99557e+06	1.39225e+07	1.17847e+07	3.77121e+06	7.6831e+06	3.15567e+06	9.93602e+06	7.41071e+06	3.22147e+06	2.62067e+07	5.93236e+07	3.96113e+07	7.08836e+07	2.32979e+07	2.31312e+07	4.61992e+07	3.11351e+07	4.71761e+07	2.22376e+07	2.04976e+07	1.36588e+07	3.09398e+07	5.0799e+07	1.49231e+07	5.80202e+07	1.75415e+07
Com_4439_pos	6-{[2-(2-oxo-1-imidazolidinyl)ethyl]amino}-2-pyridinecarbonitrile	--	C11 H13 N5 O	231.11	1.415	--	--	--	--	--	--	--	--	--	--	Invalid mass	No results	No results	232.118	2.50166e+07	1.74362e+07	2.94395e+07	2.80253e+07	2.0331e+07	1.99028e+07	2.465e+07	1.92842e+07	2.47197e+07	2.00932e+07	2.90742e+07	1.56857e+07	1.0922e+07	3.18829e+07	4.61954e+07	7.5272e+07	5.9575e+07	3.0007e+07	3.77395e+07	5.26752e+07	6.4626e+07	6.31263e+07	4.22756e+07	5.26453e+07	2.4465e+07	4.86695e+07	5.48839e+07	1.91601e+07	6.73562e+07	3.18747e+07
Com_498_pos	6-Hydroxymelatonin	6-Hydroxymelatonin	C13 H16 N2 O3	248.116	5.384	cpd:C05643	map00380 Tryptophan metabolism	HMDB0004081	--	Organoheterocyclic compounds	Indoles and derivatives	Hydroxyindoles	--	--	--	No results	No results	Full match	249.123	9.38921e+07	7.26728e+07	2.02829e+07	3.17143e+07	6.40643e+07	8.03123e+07	1.45367e+08	1.1765e+07	9.32695e+07	2.84886e+07	7.69987e+06	5.22349e+07	6.02979e+07	4.46825e+08	1.1679e+08	3.55292e+08	1.92485e+08	4.68272e+08	1.5672e+08	2.53862e+08	1.03179e+08	2.13879e+08	3.61672e+08	1.54387e+09	4.80887e+08	4.1688e+08	1.7502e+08	7.59558e+07	5.43218e+08	2.27509e+08
Com_10022_pos	1-(4-methoxyanilino)-3-[(4-methoxyphenyl)thio]propan-2-ol	--	C17 H21 N O3 S	319.126	1.333	--	--	--	--	--	--	--	--	--	--	Invalid mass	No results	No results	320.134	7.01456e+06	1.35938e+07	5.58466e+06	1.08298e+07	8.87114e+06	6.18714e+06	1.04848e+07	3.58559e+06	6.73652e+06	5.6353e+06	1.05789e+07	4.78953e+06	3.49973e+06	5.27895e+06	1.72409e+07	1.98194e+07	2.07267e+07	1.3433e+07	1.34077e+07	1.38451e+07	1.40173e+07	1.63037e+07	1.69656e+07	1.64994e+07	1.13339e+07	1.79815e+07	2.17081e+07	5.84584e+06	3.39708e+07	1.32234e+07
Com_2684_pos	7-{[(2E)-3,7-dimethylocta-2,6-dien-1-yl]oxy}-2H-chromen-2-one	--	C19 H22 O3	298.153	1.411	--	--	--	--	--	--	--	--	--	--	Invalid mass	No results	No results	299.16	2.92187e+07	2.74837e+07	1.94003e+07	3.86718e+07	2.3788e+07	2.73351e+07	3.34635e+07	2.26589e+07	3.02879e+07	1.66641e+07	5.27246e+07	2.0988e+07	1.19126e+07	6.20881e+07	1.11845e+08	1.15771e+08	1.36173e+08	5.77292e+07	6.66215e+07	8.92562e+07	8.19143e+07	9.26649e+07	7.21632e+07	6.74924e+07	2.75635e+07	8.51098e+07	9.50551e+07	2.86621e+07	1.56105e+08	6.08189e+07
Com_6631_pos	TPH	--	C15 H23 N5 O5	353.168	1.404	--	--	--	--	--	--	--	--	--	--	Full match	No results	No results	354.177	1.01851e+07	8.18815e+06	4.86256e+06	8.72755e+06	5.70372e+06	6.71006e+06	7.3875e+06	5.12416e+06	7.56992e+06	6.30102e+06	1.80623e+07	5.07189e+06	4.38081e+06	1.66972e+07	3.78654e+07	4.17603e+07	4.34872e+07	1.94255e+07	1.88041e+07	3.39082e+07	2.69788e+07	3.3106e+07	1.70538e+07	1.55089e+07	5.8953e+06	3.08727e+07	3.47801e+07	9.70473e+06	4.94723e+07	1.81426e+07
Com_5902_pos	4,5-diphenyl-2-(3,4,5-trimethoxyphenyl)-1H-imidazole	--	C24 H22 N2 O3	386.168	1.403	--	--	--	--	--	--	--	--	--	--	Invalid mass	No results	No results	387.175	7.19843e+06	8.42609e+06	5.29977e+06	1.15884e+07	7.68736e+06	1.14271e+07	8.3412e+06	6.78506e+06	8.33081e+06	3.16158e+06	1.52037e+07	5.66883e+06	2.50774e+06	2.42778e+07	5.09906e+07	4.85633e+07	5.80941e+07	1.92478e+07	1.76207e+07	3.74024e+07	2.05012e+07	4.03425e+07	2.29939e+07	2.15864e+07	1.20017e+07	2.88605e+07	3.60388e+07	1.36538e+07	6.5448e+07	1.84425e+07
Com_1887_pos	3-Methyloxyindole	--	C9 H9 N O	147.069	5.431	--	--	--	--	--	--	--	--	--	--	No results	Full match	No results	148.076	2.65167e+07	6.81788e+07	4.41617e+07	2.97273e+07	1.2281e+07	1.59826e+07	2.77593e+07	6.83901e+07	2.33911e+07	3.36457e+07	3.17889e+07	1.83467e+07	1.75038e+07	5.58779e+07	3.90971e+07	4.1141e+07	5.99804e+07	5.95747e+07	5.33187e+07	8.12414e+07	5.52686e+07	5.49251e+07	4.92983e+07	1.39338e+08	1.71619e+08	6.36654e+07	7.02873e+07	4.63914e+07	6.07882e+07	9.4356e+07
Com_2639_pos	Abametapir	--	C12 H12 N2	184.1	5.377	--	--	HMDB0246854	--	Organoheterocyclic compounds	Pyridines and derivatives	Bipyridines and oligopyridines	--	--	--	No results	No results	Full match	185.108	1.27201e+07	8.50928e+06	1.62904e+06	5.44936e+06	8.06318e+06	1.04274e+07	1.78416e+07	1.24035e+06	1.46089e+07	3.25178e+06	939409	6.56963e+06	8.17779e+06	6.38104e+07	1.76433e+07	4.90938e+07	2.6546e+07	6.84258e+07	1.82289e+07	3.36215e+07	1.27804e+07	2.58671e+07	4.98783e+07	2.34045e+08	6.93429e+07	6.04842e+07	2.45045e+07	1.01423e+07	8.12048e+07	3.21716e+07
Com_7747_pos	Monolaurin	--	C15 H30 O4	295.141	1.426	--	--	HMDB0245396	--	Lipids and lipid-like molecules	Glycerolipids	Monoradylglycerols	--	--	--	Invalid mass	No results	No results	313.175	5.21209e+06	1.45764e+06	4.6002e+06	6.6133e+06	8.48327e+06	8.81286e+06	1.02149e+07	9.51358e+06	8.25217e+06	4.39724e+06	1.57082e+07	5.26069e+06	1.97023e+06	2.67865e+07	2.58882e+07	3.28872e+07	3.56622e+07	2.66497e+07	1.8555e+07	4.62213e+07	1.96826e+07	1.95846e+07	2.31226e+07	2.83624e+07	1.06158e+07	2.37309e+07	2.25628e+07	1.06461e+07	4.11795e+07	1.54614e+07
Com_6065_pos	Levalbuterol	R-Salbutamol; (-)-Salbutamol; Levalbuterol	C13 H21 N O3	221.142	4.904	cpd:C11770	--	HMDB0001937	--	Benzenoids	Benzene and substituted derivatives	Benzyl alcohols	--	--	--	Invalid mass	No results	No results	222.149	1.99499e+06	1.43295e+06	1.39348e+06	2.16649e+06	1.35429e+06	2.10161e+06	2.21945e+06	5.8042e+06	2.03964e+06	682520	2.85751e+06	1.58809e+06	719013	3.22647e+07	3.9359e+06	1.19396e+07	1.23529e+07	1.44919e+07	1.75179e+07	5.56876e+06	3.7943e+06	7.72292e+06	2.23091e+07	9.18267e+07	2.51953e+07	3.00022e+06	5.42283e+06	5.84085e+06	2.17669e+07	3.93844e+06
Com_13810_pos	2-(Dimethylamino)Guanosine	--	C12 H17 N5 O5	311.122	1.336	--	--	--	--	--	--	--	--	--	--	No results	No results	Full match	312.129	2.31248e+06	4.6905e+06	3.88017e+06	5.57178e+06	6.33775e+06	6.65701e+06	6.48249e+06	3.07205e+06	4.50113e+06	2.36786e+06	5.78654e+06	4.54201e+06	2.58304e+06	5.0026e+06	1.05168e+07	1.90485e+07	1.45085e+07	6.52887e+06	6.08334e+06	9.0902e+06	1.36248e+07	1.10925e+07	7.62632e+06	1.02473e+07	7.12296e+06	7.28462e+06	1.02662e+07	4.36123e+06	1.15533e+07	7.0604e+06
Com_1218_pos	methyl 1-methyl-1,2,5,6-tetrahydropyridine-3-carboxylate hydrobromide	--	C8 H13 N O2	155.095	5.011	--	--	--	--	--	--	--	--	--	--	Full match	No results	No results	156.102	1.30045e+07	9.54743e+07	1.91745e+07	5.40392e+07	1.1964e+07	2.12018e+07	1.92982e+07	5.50098e+07	1.7127e+07	2.17634e+07	1.47159e+08	2.65399e+07	2.57503e+07	2.19906e+08	1.99136e+08	1.68225e+08	1.86944e+08	2.1057e+08	1.09908e+08	3.69605e+08	9.19983e+07	2.88751e+08	1.94708e+08	2.22451e+08	5.63329e+07	1.99664e+08	1.39739e+08	7.69007e+07	2.20265e+08	8.60332e+07
Com_4459_pos	QQH	--	C16 H25 N7 O6	416.143	1.399	--	--	--	--	--	--	--	--	--	--	Invalid mass	No results	No results	417.149	1.48009e+06	1.57639e+06	1.09727e+06	2.05005e+06	761315	6.70162e+06	1.00101e+06	2.11244e+06	774954	1.2016e+06	4.15442e+06	3.99772e+06	472390	5.19732e+06	2.05971e+07	7.69734e+07	7.02367e+07	3.51053e+06	2.88123e+06	1.11263e+07	2.62502e+07	2.70976e+07	1.97317e+07	1.39567e+07	2.40706e+06	1.04338e+07	3.20134e+07	3.21629e+06	8.41476e+07	3.99328e+06
Com_2078_pos	2-{[methyl(2,3,4,5,6-pentahydroxyhexyl)amino]methylidene}malononitrile	--	C11 H17 N3 O5	271.117	1.418	--	--	--	--	--	--	--	--	--	--	Full match	No results	No results	289.151	1.83046e+07	2.15266e+07	1.84391e+07	1.84556e+07	2.00424e+07	2.43681e+07	2.61494e+07	2.27186e+07	3.34104e+07	2.09982e+07	4.28148e+07	1.61499e+07	1.09113e+07	4.54676e+07	7.93136e+07	1.46635e+08	1.52273e+08	4.30845e+07	4.13434e+07	8.96586e+07	7.17854e+07	8.39793e+07	4.44069e+07	3.98198e+07	2.71729e+07	8.33003e+07	7.83696e+07	2.24644e+07	2.07976e+08	3.81716e+07
Com_4626_pos	(2E)-6-hydroxy-2-methyl-6-(4-methylphenyl)hept-2-enoic acid	--	C15 H20 O3	230.126	1.425	--	--	--	--	--	--	--	--	--	--	Invalid mass	No results	No results	231.134	2.45895e+07	3.08256e+07	1.30466e+07	2.34494e+07	1.58284e+07	2.09664e+07	2.79141e+07	2.04067e+07	1.88258e+07	1.20827e+07	3.07331e+07	1.48123e+07	1.25544e+07	4.20201e+07	4.26404e+07	7.04429e+07	7.88044e+07	3.73301e+07	3.22714e+07	7.42659e+07	3.54662e+07	4.0754e+07	3.71559e+07	7.01713e+07	2.44607e+07	3.21002e+07	5.53996e+07	1.92116e+07	7.42009e+07	3.26295e+07
Com_11842_pos	DL-2-(acetylamino)-3-phenylpropanoic acid	--	C11 H13 N O3	224.116	1.323	--	--	--	--	--	--	--	--	--	--	Invalid mass	No results	No results	225.123	1.06191e+07	6.95226e+06	5.2274e+06	7.16581e+06	6.33418e+06	1.09249e+07	1.08964e+07	7.12135e+06	5.83784e+06	4.08394e+06	1.07708e+07	7.11147e+06	3.2384e+06	1.45911e+07	1.47031e+07	2.28587e+07	2.50217e+07	1.27265e+07	1.6903e+07	2.31173e+07	1.39024e+07	1.63184e+07	1.49618e+07	2.25456e+07	1.35536e+07	1.18911e+07	1.37433e+07	4.52746e+06	2.31466e+07	1.41207e+07
Com_8921_pos	HNH	--	C16 H22 N8 O5	406.173	5.055	--	--	--	--	--	--	--	--	--	--	Invalid mass	No results	No results	407.181	6.76414e+06	1.10654e+07	1.21365e+07	1.44474e+07	7.00383e+06	5.15058e+06	9.87325e+06	1.49937e+07	6.14711e+06	1.08862e+07	1.23539e+07	5.5399e+06	7.45933e+06	1.32955e+07	2.88332e+07	2.04075e+07	2.7027e+07	1.65094e+07	1.35937e+07	3.01135e+07	2.69466e+07	3.01124e+07	1.62752e+07	3.48912e+07	8.15564e+06	2.08424e+07	2.50631e+07	9.60513e+06	3.2923e+07	2.12108e+07
Com_3624_pos	AMK	--	C14 H28 N4 O4 S	348.189	4.825	--	--	HMDB0062497	--	Organic oxygen compounds	Organooxygen compounds	Carbonyl compounds	--	--	--	Invalid mass	No results	No results	349.197	1.56728e+07	2.4161e+07	9.57165e+06	1.69439e+07	9.99006e+06	1.49545e+07	2.32796e+07	1.46199e+07	1.72903e+07	1.11075e+07	2.97334e+07	1.25574e+07	8.39985e+06	6.1714e+07	6.74017e+07	6.30854e+07	7.88415e+07	4.40038e+07	3.36e+07	8.05148e+07	4.40865e+07	7.39117e+07	4.17186e+07	2.94154e+07	1.29766e+07	6.08815e+07	6.19675e+07	2.2619e+07	7.9944e+07	3.36974e+07
Com_4404_pos	Feruloyl Putrescine	--	C14 H20 N2 O3	264.147	5.841	--	--	--	--	--	--	--	--	--	--	No results	No results	Full match	529.301	3.59714e+06	2.21742e+07	3.03445e+06	7.45773e+06	1.46638e+06	1.16342e+06	2.78336e+06	6.73766e+06	2.71037e+06	4.36156e+06	1.03904e+07	1.3343e+06	1.44366e+06	1.421e+07	4.66524e+06	2.09987e+07	2.08359e+07	2.15848e+07	8.49649e+06	2.22785e+07	2.64962e+07	2.91617e+07	1.36085e+07	3.09954e+06	2.6886e+06	4.92269e+07	1.46601e+07	1.3146e+07	1.62249e+07	1.17444e+07
Com_5011_pos	Celestolide	--	C17 H24 O	266.163	4.993	--	--	HMDB0031867	--	Benzenoids	Indanes	-	--	--	--	Invalid mass	No results	No results	267.17	1.67556e+07	5.49176e+06	3.02349e+06	5.30743e+06	3.66063e+06	4.75708e+06	8.06789e+06	5.56833e+06	5.17109e+06	2.10803e+06	7.1661e+06	3.3551e+06	4.44052e+06	1.44118e+07	1.5675e+07	2.00527e+07	2.38042e+07	9.52446e+06	9.76695e+06	1.59974e+07	1.04572e+07	1.40393e+07	1.0419e+07	2.84879e+07	5.7974e+07	1.08862e+07	1.85763e+07	4.69957e+06	1.68503e+07	1.06057e+07
Com_9892_pos	N-(2-morpholinophenyl)-2-furamide	--	C15 H16 N2 O3	272.116	5.299	--	--	--	--	--	--	--	--	--	--	Full match	Partial match	No results	273.123	1.12593e+07	1.3481e+07	5.43343e+06	7.99651e+06	8.72458e+06	1.07082e+07	9.45888e+06	7.81901e+06	9.83071e+06	5.62567e+06	7.45478e+06	9.50427e+06	6.94721e+06	2.10709e+07	1.61076e+07	1.72167e+07	2.44046e+07	1.38842e+07	1.34762e+07	2.04524e+07	1.73831e+07	1.98276e+07	1.36636e+07	5.01801e+07	1.3245e+07	1.65366e+07	2.28449e+07	8.17008e+06	2.02442e+07	1.13593e+07
Com_2781_pos	1-methyl-3,5-di(1-naphthylmethylidene)piperidin-4-one	--	C28 H23 N O	285.121	1.407	--	--	--	--	--	--	--	--	--	--	Invalid mass	No results	No results	286.128	2.00745e+07	4.88499e+07	2.24681e+07	3.17366e+07	2.19063e+07	1.70209e+07	3.25519e+07	2.23698e+07	2.4671e+07	1.93184e+07	5.45666e+07	1.77408e+07	1.12681e+07	5.19283e+07	1.0293e+08	1.27171e+08	1.27615e+08	4.71694e+07	6.00779e+07	1.01374e+08	8.40943e+07	8.09494e+07	6.15424e+07	4.16346e+07	2.09864e+07	8.19681e+07	9.25561e+07	2.75092e+07	1.33029e+08	4.88248e+07
Com_312_pos	Aplaviroc hydrochloride	--	C33 H43 N3 O6	577.311	5.478	--	--	--	--	--	--	--	--	--	--	Invalid mass	No results	No results	578.318	1.25072e+07	2.21801e+08	1.15084e+07	1.6389e+07	3.95658e+06	4.38163e+06	7.46341e+06	1.06648e+07	4.10018e+06	2.23231e+07	7.41169e+07	7.11553e+06	6.7401e+06	4.14013e+07	2.18838e+08	4.61383e+08	4.15365e+08	2.34348e+08	4.00162e+07	3.43934e+08	1.77181e+08	2.67551e+08	1.031e+08	3.23884e+06	1.42935e+07	9.51679e+08	6.18698e+08	1.11609e+08	2.11371e+08	1.32587e+08
Com_4142_pos	2-{2-oxo-2-[(2-oxo-3-azepanyl)amino]ethoxy}acetic acid	--	C10 H16 N2 O5	244.106	1.392	--	--	--	--	--	--	--	--	--	--	Full match	No results	No results	245.113	4.24428e+07	2.44279e+07	3.21131e+07	4.78692e+07	1.7755e+07	3.46099e+07	4.65018e+07	2.53156e+07	3.01984e+07	2.63399e+07	3.99383e+07	2.54826e+07	1.46835e+07	2.74347e+07	5.34081e+07	6.38333e+07	8.15291e+07	4.03078e+07	3.81135e+07	6.22929e+07	6.54993e+07	5.25502e+07	5.01049e+07	1.01542e+08	3.70949e+07	3.9086e+07	7.72748e+07	2.61455e+07	6.24528e+07	4.62912e+07
Com_2318_pos	4-{3-[(3,4-dihydroxyphenyl)methyl]-2-methylbutyl}benzene-1,2-diol	--	C18 H22 O4	302.148	1.408	--	--	--	--	--	--	--	--	--	--	Invalid mass	No results	No results	303.155	3.21217e+07	5.35466e+07	2.98896e+07	4.27033e+07	3.37115e+07	2.72914e+07	4.15886e+07	2.81863e+07	3.79007e+07	2.381e+07	6.32714e+07	2.60552e+07	1.6525e+07	7.1623e+07	1.14522e+08	1.43246e+08	1.51903e+08	6.37763e+07	6.60564e+07	1.21494e+08	9.38853e+07	8.94833e+07	7.39457e+07	7.70524e+07	2.53559e+07	1.00345e+08	1.14292e+08	3.24791e+07	1.45907e+08	6.13855e+07
Com_4872_pos	4-amino-2-(dibenzylamino)-5-pyrimidinecarbonitrile	--	C19 H17 N5	315.147	5.241	--	--	--	--	--	--	--	--	--	--	Invalid mass	No match	No results	316.155	1.57367e+07	2.99003e+07	1.30131e+07	2.42959e+07	2.09215e+07	1.75626e+07	3.0875e+07	2.69634e+07	1.40979e+07	9.72376e+06	3.0616e+07	9.52876e+06	1.04603e+07	5.50952e+07	2.46163e+07	5.81906e+07	6.90768e+07	4.4012e+07	4.05035e+07	6.77378e+07	2.81173e+07	5.08054e+07	4.73531e+07	4.45646e+07	1.33599e+07	4.36627e+07	3.34049e+07	2.10912e+07	6.61111e+07	3.4303e+07
Com_21429_pos	2-cyano-3-(3,4-dimethoxyphenyl)acrylic acid	--	C12 H11 N O4	233.069	5.315	--	--	--	--	--	--	--	--	--	--	Full match	No results	No results	234.076	3.05306e+06	2.43744e+06	2.79593e+06	2.99751e+06	1.82564e+06	2.89213e+06	3.15857e+06	2.57026e+06	2.42505e+06	2.54032e+06	3.86664e+06	1.35844e+06	1.82447e+06	3.59526e+06	4.07634e+06	6.94472e+06	9.65711e+06	3.58953e+06	3.96718e+06	5.26167e+06	5.15418e+06	5.99155e+06	4.34043e+06	4.54038e+06	1.85321e+06	5.84784e+06	6.8872e+06	2.07182e+06	5.58745e+06	4.35862e+06
Com_22790_pos	6-O-Isobutyryl-alpha-D-glucopyranosyl alpha-D-glucopyranoside	--	C16 H28 O12	434.147	4.837	--	--	--	--	--	--	--	--	--	--	Invalid mass	No results	No results	435.155	389373	275867	228763	335581	342769	379271	647374	239332	405015	356489	1.14942e+06	274386	140818	2.01167e+06	7.7426e+06	4.26381e+06	7.37702e+06	903809	1.06972e+06	3.20694e+06	4.26409e+06	3.95201e+06	1.76476e+06	684114	357087	3.22463e+06	5.35759e+06	521144	4.63297e+06	1.51006e+06
Com_5057_pos	2-{[(4,5-dimethoxy-2-nitrophenethyl)imino]methyl}phenol	--	C17 H18 N2 O5	330.122	5.354	--	--	--	--	--	--	--	--	--	--	Full match	No results	No results	331.129	1.88056e+07	1.93623e+07	1.15658e+07	9.12321e+06	2.1478e+07	2.61234e+07	2.11447e+07	1.16686e+07	2.69295e+07	1.13099e+07	1.84053e+07	1.30579e+07	1.379e+07	3.42222e+07	4.68809e+07	5.97624e+07	6.49793e+07	2.78337e+07	2.60011e+07	3.31172e+07	3.29179e+07	3.6125e+07	3.1957e+07	4.02077e+07	3.4173e+07	3.74281e+07	4.82929e+07	1.158e+07	7.7332e+07	2.66219e+07
Com_7206_pos	Valine	Valine	C5 H11 N O2	117.079	5.639	cpd:C16436	--	HMDB0000883	--	Organic acids and derivatives	Carboxylic acids and derivatives	Amino acids, peptides, and analogues	--	--	--	No results	Full match	Full match	118.086	6.16143e+06	4.98189e+06	4.82447e+06	9.69477e+06	3.43341e+06	5.8358e+06	9.43116e+06	6.91004e+06	1.10215e+07	5.02178e+06	1.0064e+07	4.29988e+06	9.20412e+06	9.83793e+06	2.0269e+07	2.58176e+07	3.5886e+07	1.13193e+07	1.7176e+07	3.22219e+07	1.91825e+07	1.52988e+07	1.53193e+07	1.90383e+07	7.77485e+06	2.27738e+07	2.29978e+07	2.75295e+06	5.16876e+07	1.58135e+07
Com_14535_pos	ERH	--	C17 H28 N8 O6	220.107	1.266	--	--	--	--	--	--	--	--	--	--	Invalid mass	No results	No results	221.113	829792	788166	506470	972822	1.22898e+06	1.43224e+06	935800	894418	1.8819e+06	540198	965979	740688	295250	2.91458e+06	1.18454e+07	5.09201e+06	5.7404e+06	5.83122e+06	4.39326e+06	1.2093e+06	2.14212e+06	3.5258e+06	2.07429e+06	5.5319e+06	1.95128e+06	2.39143e+06	4.76148e+06	1.38593e+06	1.14842e+07	2.19719e+06
Com_3684_pos	MMK	--	C16 H32 N4 O4 S2	390.179	5.391	--	--	--	--	--	--	--	--	--	--	Invalid mass	No results	No results	391.186	1.37547e+07	1.74452e+07	2.28502e+07	1.83763e+07	1.75664e+07	5.71803e+06	1.69342e+07	1.75949e+07	2.43114e+07	1.81838e+07	2.67944e+07	1.79653e+07	1.67557e+07	5.29751e+07	3.22032e+07	4.27688e+07	6.07565e+07	2.60397e+07	2.24201e+07	3.07548e+07	4.93863e+07	7.649e+07	5.60655e+07	7.50833e+07	1.99826e+07	5.99458e+07	3.3112e+07	1.48862e+07	5.4608e+07	3.2669e+07
Com_10297_pos	HNK	--	C16 H27 N7 O5	375.218	5.4	--	--	--	--	--	--	--	--	--	--	Invalid mass	No results	No results	398.208	3.0546e+06	5.43172e+06	7.31042e+06	3.63345e+06	3.83672e+06	4.91686e+06	3.83283e+06	1.18082e+07	7.27185e+06	8.18267e+06	6.3855e+06	4.27527e+06	4.33564e+06	9.03902e+06	7.79085e+06	8.45069e+06	1.38976e+07	9.63945e+06	9.95857e+06	7.91812e+06	7.0727e+06	1.40869e+07	6.02292e+06	1.02111e+07	7.13531e+06	9.40392e+06	1.04335e+07	7.39777e+06	9.72161e+06	1.04044e+07
Com_1795_pos	Gamma-Glu-Leu	--	C11 H20 N2 O5	260.137	1.408	--	--	HMDB0011171	--	Organic acids and derivatives	Carboxylic acids and derivatives	Amino acids, peptides, and analogues	--	--	--	No results	No results	Full match	261.144	2.69969e+07	4.88632e+07	3.46739e+07	7.06049e+07	3.19764e+07	4.01186e+07	2.60563e+07	3.9287e+07	4.19383e+07	2.73745e+07	8.59494e+07	2.6341e+07	1.92131e+07	7.94228e+07	1.56281e+08	1.36601e+08	1.81972e+08	8.56571e+07	8.17839e+07	1.63872e+08	1.32909e+08	1.54789e+08	7.92861e+07	7.0926e+07	1.84669e+07	1.32382e+08	1.12131e+08	5.79573e+07	1.64607e+08	8.01034e+07
Com_6006_pos	1-(4-bromophenyl)-2-phenylethan-1-one	--	C14 H11 Br O	223.121	5	--	--	--	--	--	--	--	--	--	--	Invalid mass	No results	No results	224.128	2.76987e+07	2.17378e+07	1.01208e+07	1.84238e+07	2.05584e+07	1.762e+07	2.27198e+07	1.79416e+07	1.73442e+07	6.93813e+06	2.01347e+07	1.42847e+07	9.96082e+06	3.39551e+07	3.23589e+07	3.79426e+07	4.47416e+07	2.97413e+07	2.32876e+07	4.36007e+07	2.49914e+07	3.60759e+07	2.75339e+07	9.21566e+07	2.92897e+07	3.44613e+07	3.54901e+07	1.26575e+07	4.72244e+07	2.64767e+07
Com_7962_pos	ethyl 1-(4-acetyl-2-aminophenyl)piperidine-4-carboxylate	--	C16 H22 N2 O3	290.163	5.125	--	--	--	--	--	--	--	--	--	--	Full match	No results	No results	291.17	3.2164e+06	3.2482e+06	3.29872e+06	5.88953e+06	2.29306e+06	3.58952e+06	4.55967e+06	3.15438e+06	3.66479e+06	1.79204e+06	8.38024e+06	2.27083e+06	3.01844e+06	1.08971e+07	1.57891e+07	3.89316e+07	3.4861e+07	4.77227e+06	9.97305e+06	2.06011e+07	1.36473e+07	1.74462e+07	1.73383e+07	7.02245e+06	2.46928e+06	2.35857e+07	3.00816e+07	3.16895e+06	4.18042e+07	4.36206e+06
Com_8291_pos	KMH	--	C17 H30 N6 O4 S	414.199	4.95	--	--	--	--	--	--	--	--	--	--	Invalid mass	No results	No results	415.207	7.33733e+06	1.06681e+07	5.86465e+06	8.21392e+06	3.61616e+06	2.13728e+06	6.51841e+06	7.08745e+06	6.08012e+06	4.78993e+06	1.00964e+07	5.39429e+06	2.28121e+06	1.33744e+07	2.80248e+07	3.12113e+07	2.89868e+07	1.05055e+07	9.51403e+06	2.69579e+07	2.24305e+07	2.5184e+07	1.54775e+07	1.18223e+07	3.5096e+06	2.32442e+07	2.35947e+07	6.60318e+06	3.84373e+07	1.44101e+07
Com_26711_pos	3-(tert-butyl)-1-methyl-N-(6-quinoxalinyl)-1H-pyrazole-5-carboxamide	--	C17 H19 N5 O	309.157	1.418	--	--	--	--	--	--	--	--	--	--	Invalid mass	No results	No results	310.164	2.24501e+06	1.27384e+06	1.54443e+06	1.88307e+06	2.33607e+06	2.72138e+06	2.74253e+06	1.68889e+06	2.47311e+06	1.49359e+06	2.10011e+06	2.18914e+06	1.00609e+06	3.62124e+06	4.81893e+06	5.19942e+06	5.30637e+06	1.56155e+06	3.8309e+06	3.46275e+06	3.92792e+06	4.20554e+06	3.85798e+06	4.02923e+06	2.30662e+06	3.78357e+06	5.03889e+06	1.79307e+06	7.05281e+06	4.14672e+06
Com_5929_pos	APH	--	C14 H21 N5 O4	305.147	1.406	--	--	--	--	--	--	--	--	--	--	Invalid mass	No results	No results	306.154	1.16632e+07	1.3827e+07	7.69058e+06	1.51097e+07	8.52627e+06	9.59589e+06	1.29475e+07	8.75024e+06	1.03817e+07	6.80158e+06	1.85616e+07	7.29888e+06	6.91744e+06	1.68222e+07	3.82937e+07	4.57518e+07	5.16002e+07	1.94062e+07	2.07494e+07	3.38563e+07	2.91993e+07	4.12903e+07	2.031e+07	1.49029e+07	5.87797e+06	3.49922e+07	4.15871e+07	9.68548e+06	5.61607e+07	1.89252e+07
Com_31962_pos	3-(2-Hydroxyethyl)indole	--	C10 H11 N O	161.084	5.083	--	--	HMDB0003447	--	Organoheterocyclic compounds	Indoles and derivatives	Indoles	--	--	--	No results	Full match	No results	162.091	1.89287e+06	1.75054e+06	500654	1.07688e+06	595098	345967	1.18963e+06	950098	827588	731715	1.34089e+06	822405	1.33163e+06	1.80324e+06	2.7326e+06	3.67955e+06	4.11292e+06	1.44973e+06	1.7752e+06	3.2825e+06	2.0886e+06	2.46118e+06	2.07867e+06	4.63672e+06	851916	1.5941e+06	2.9531e+06	881669	3.37997e+06	1.76263e+06
Com_6358_pos	methyl 2-[(2-acetyl-3-oxo-1-butenyl)amino]acetate	--	C9 H13 N O4	199.084	4.969	--	--	--	--	--	--	--	--	--	--	Full match	No results	No results	200.092	2.47153e+07	4.20801e+07	1.64278e+07	3.87977e+07	1.43807e+07	1.66702e+07	2.23152e+07	2.3933e+07	1.92428e+07	2.01563e+07	3.08377e+07	1.12054e+07	1.10099e+07	3.64804e+07	2.1858e+07	4.62166e+07	4.91953e+07	3.34472e+07	2.57023e+07	4.64751e+07	4.15679e+07	4.04173e+07	5.33459e+07	7.76219e+07	2.16898e+07	2.86991e+07	4.76309e+07	1.76722e+07	5.8092e+07	2.68113e+07
Com_6731_pos	3-(2-methylpropyl)-octahydropyrrolo[1,2-a]pyrazine-1,4-dione	--	C11 H18 N2 O2	210.137	6.749	--	--	--	--	--	--	--	--	--	--	Full match	Partial match	No results	211.144	1.14057e+07	1.26419e+07	1.74274e+07	1.03485e+07	1.88299e+07	1.30905e+07	8.06644e+06	9.2809e+06	1.19501e+07	1.65233e+07	1.17326e+07	1.50404e+07	1.23861e+07	1.40984e+07	7.52177e+06	1.99793e+07	1.52625e+07	3.14123e+07	4.23908e+07	1.68922e+07	1.74833e+07	1.96404e+07	1.10164e+07	2.74894e+07	1.47278e+07	2.74912e+07	4.25047e+07	1.96e+07	1.45857e+07	1.14694e+07
Com_4789_pos	Phenylglyoxylic acid	alpha-Oxo-benzeneacetic acid; Benzoylformate; Benzoylformic acid; Phenylglyoxylic acid; Phenylglyoxylate; 2-Oxo-2-phenylacetate	C8 H6 O3	150.032	1.358	cpd:C02137	map00360 Phenylalanine metabolism	HMDB0001587	--	Benzenoids	Benzene and substituted derivatives	Benzoyl derivatives	--	--	--	No results	No results	Full match	151.039	2.54695e+07	1.92705e+07	1.18952e+07	2.63359e+07	3.44802e+07	2.96383e+07	4.55934e+07	1.39861e+07	3.12842e+07	1.56601e+07	3.08359e+07	2.26084e+07	2.25615e+07	4.64303e+07	4.19968e+07	4.56367e+07	4.05601e+07	3.94056e+07	3.15641e+07	4.38636e+07	4.58148e+07	5.08593e+07	3.62864e+07	4.71991e+07	3.67367e+07	4.45322e+07	3.89556e+07	2.89458e+07	5.73313e+07	4.01805e+07
Com_4913_pos	4-(3-methyl-1-phenyl-1H-pyrazolo[3,4-b]quinolin-4-yl)morpholine	--	C21 H20 N4 O	344.158	1.408	--	--	--	--	--	--	--	--	--	--	Invalid mass	No results	No results	345.165	1.9191e+07	1.78464e+07	1.45388e+07	2.1291e+07	1.96979e+07	2.2539e+07	2.25737e+07	1.36643e+07	2.82277e+07	1.12125e+07	2.86268e+07	2.11031e+07	9.11458e+06	2.46196e+07	5.22376e+07	6.878e+07	7.2142e+07	2.94968e+07	4.74116e+07	4.09907e+07	3.82418e+07	4.24435e+07	3.87134e+07	2.48957e+07	1.27692e+07	3.29252e+07	5.29696e+07	1.83655e+07	5.69242e+07	3.10183e+07
Com_36893_pos	3-hydroxy-1,5-diphenylpentan-1-one	--	C17 H18 O2	236.115	2.828	--	--	--	--	--	--	--	--	--	--	Invalid mass	No results	No results	237.123	403478	475107	275406	510682	360374	759647	491756	371149	670602	266032	941759	381791	282114	1.07605e+06	2.15318e+06	1.98051e+06	2.46471e+06	991106	294811	1.11905e+06	1.0851e+06	2.0315e+06	1.20665e+06	1.71179e+06	636268	997988	2.15569e+06	492702	1.56832e+06	1.13217e+06
Com_5662_pos	Enrofloxacin	--	C19 H22 F N3 O3	359.158	4.981	--	--	HMDB0029861	--	Organoheterocyclic compounds	Quinolines and derivatives	Quinoline carboxylic acids	--	--	--	No results	Invalid mass	No results	342.154	3.67643e+06	1.59988e+07	5.20979e+06	1.18774e+07	1.92698e+06	2.78869e+06	5.54458e+06	3.25752e+06	3.5818e+06	6.11282e+06	1.82203e+07	2.29782e+06	3.93688e+06	1.79891e+07	2.29124e+07	2.99362e+07	6.29374e+07	1.28969e+07	5.04977e+06	3.39878e+07	3.70924e+07	2.62545e+07	2.17447e+07	8.13768e+06	3.25659e+06	2.09398e+07	2.38425e+07	1.26614e+07	3.35173e+07	1.55699e+07
Com_2704_pos	4-oxo-5-phenylpentanoic acid	--	C11 H12 O3	209.105	4.99	--	--	--	--	--	--	--	--	--	--	Invalid mass	No results	No results	210.113	1.12e+07	9.6339e+06	1.44441e+07	2.22651e+07	1.11663e+07	1.36797e+07	1.23631e+07	2.29595e+07	1.45087e+07	1.16116e+07	3.32964e+07	1.21602e+07	8.20223e+06	3.48802e+07	7.13102e+07	1.22043e+08	1.24272e+08	2.19081e+07	3.02159e+07	5.43764e+07	5.95183e+07	7.09789e+07	6.22661e+07	3.19922e+07	6.73018e+06	4.33565e+07	9.83e+07	1.60488e+07	1.56754e+08	2.57285e+07
Com_24304_pos	ethyl 3-[2-(tert-butyl)-4-(1,3-thiazol-2-yl)phenyl]-2-cyanoacrylate	--	C19 H20 N2 O2 S	340.127	3.742	--	--	--	--	--	--	--	--	--	--	Invalid mass	No results	No results	341.134	1.21822e+06	1.92506e+06	799241	1.39184e+06	721550	1.47933e+06	1.05901e+06	1.37664e+06	1.08779e+06	677604	1.71853e+06	1.05222e+06	649744	2.3558e+06	4.82608e+06	2.78518e+06	3.42646e+06	1.59874e+06	1.41506e+06	4.42825e+06	3.05259e+06	5.08681e+06	3.35147e+06	1.65277e+06	1.05711e+06	4.63227e+06	3.76011e+06	1.27501e+06	5.2439e+06	1.97505e+06
Com_27782_pos	Ala-trp	--	C14 H17 N3 O3	275.127	5.389	--	--	HMDB0013209	--	Organic acids and derivatives	Carboxylic acids and derivatives	Amino acids, peptides, and analogues	--	--	--	No results	No results	Full match	276.134	1.06793e+06	1.26295e+06	1.32288e+06	1.3491e+06	790150	1.26582e+06	1.95014e+06	1.08522e+06	1.20016e+06	1.19381e+06	1.43322e+06	890438	715866	1.66082e+06	2.14309e+06	2.46425e+06	2.91124e+06	1.55707e+06	2.05982e+06	2.37645e+06	1.69322e+06	2.38656e+06	1.66895e+06	3.83854e+06	1.19944e+06	3.48025e+06	2.72094e+06	712523	3.03585e+06	1.59534e+06
Com_18981_pos	N1-[2-oxo-6-(1H-pyrrol-1-yl)-2H-chromen-3-yl]acetamide	--	C15 H12 N2 O3	268.084	6.149	--	--	--	--	--	--	--	--	--	--	Full match	No results	No results	269.091	4.83643e+06	827471	1.62746e+06	1.67445e+06	2.75752e+06	1.37362e+06	3.61374e+06	1.29884e+06	1.53934e+06	1.05497e+06	1.75042e+06	1.66194e+06	411812	3.01702e+06	3.58138e+06	9.43189e+06	7.02068e+06	7.62037e+06	7.26912e+06	2.66014e+06	1.71729e+06	1.9738e+06	3.10614e+06	1.25716e+07	2.53661e+06	2.80215e+06	7.7047e+06	1.62351e+06	1.07892e+07	2.80557e+06
Com_11033_pos	7-(2-aminophenyl)heptanoic acid	--	C13 H19 N O2	243.121	4.703	--	--	--	--	--	--	--	--	--	--	Invalid mass	No results	No results	244.129	4.57847e+06	5.57127e+06	4.77746e+06	6.70661e+06	2.99171e+06	4.78491e+06	5.63037e+06	4.76324e+06	3.7751e+06	3.31409e+06	6.63348e+06	3.11913e+06	1.67645e+06	2.26641e+07	8.89909e+06	2.04653e+07	1.79961e+07	9.17723e+06	8.9765e+06	1.25584e+07	8.73415e+06	1.22807e+07	9.41634e+06	1.14385e+07	3.56165e+06	1.23638e+07	1.09191e+07	4.10976e+06	1.67263e+07	8.9588e+06
Com_16555_pos	Pyridoxamine	Pyridoxamine; PM	C8 H12 N2 O2	168.087	1.235	cpd:C00534	map00750 Vitamin B6 metabolism;map01100 Metabolic pathways;map04977 Vitamin digestion and absorption	HMDB0001431	--	Organoheterocyclic compounds	Pyridines and derivatives	Pyridoxamines	--	--	--	No results	Invalid mass	No results	207.051	1.00571e+06	769793	1.08897e+06	2.93983e+06	1.87765e+06	5.0686e+06	2.05005e+06	1.25146e+06	7.99807e+06	808520	750427	4.59746e+06	1.31031e+06	1.13865e+06	3.16137e+06	1.45095e+06	5.5351e+06	2.80326e+06	1.21428e+07	2.88925e+06	1.37053e+07	7.70618e+06	6.08776e+06	1.77427e+07	1.24205e+07	2.72594e+06	3.70219e+06	1.63688e+06	3.58045e+06	4.33629e+06
Com_28199_pos	3-[4-(tert-butyl)anilino]-2-(3-thienylcarbonyl)acrylonitrile	--	C18 H18 N2 O S	288.131	2.917	--	--	--	--	--	--	--	--	--	--	Invalid mass	No results	No results	311.12	700470	8.12021e+06	521212	706911	673481	717505	872722	1.15552e+06	691841	491284	2.28749e+06	848095	570979	2.76231e+06	2.12544e+06	2.76389e+06	3.51771e+06	1.6274e+06	2.25317e+06	5.60945e+06	2.37497e+06	2.70785e+06	2.6909e+06	1.6167e+06	1.34685e+06	3.35766e+06	4.19547e+06	1.00474e+06	4.76381e+06	2.49615e+06
Com_30928_pos	PC (14:0e/4:0)	--	C26 H54 N O7 P	523.364	9.933	--	--	--	--	--	--	--	--	--	--	No results	Full match	Full match	524.371	561729	1.01978e+06	530950	552066	547670	967501	1.00989e+06	620373	755501	622403	520610	629481	352629	417636	771409	1.32615e+06	1.34415e+06	819968	1.02868e+06	5.29017e+06	762556	435480	1.62339e+06	1.83347e+06	1.73959e+06	1.07333e+06	810755	636033	1.77765e+06	1.0966e+06
Com_1665_pos	(1E)-1,7-bis(4-hydroxyphenyl)hept-1-en-3-one	--	C19 H20 O3	296.137	5.001	--	--	--	--	--	--	--	--	--	--	Invalid mass	No results	No results	297.144	7.53184e+07	9.36212e+07	5.35882e+07	9.84226e+07	7.05734e+07	5.18772e+07	8.50577e+07	8.93108e+07	8.89915e+07	5.54122e+07	1.2347e+08	6.04734e+07	1.23305e+08	1.16257e+08	1.46838e+08	1.62732e+08	2.15267e+08	1.11613e+08	1.4703e+08	2.02641e+08	1.59e+08	2.06791e+08	1.30724e+08	1.57683e+08	1.35138e+08	1.19204e+08	1.00116e+08	6.21066e+07	7.31744e+07	1.24701e+08
Com_21150_pos	3-(dimethylamino)-2-[3-(trifluoromethyl)phenyl]acrylonitrile	--	C12 H11 F3 N2	240.089	6.147	--	--	--	--	--	--	--	--	--	--	Invalid mass	No results	No results	241.097	3.99039e+06	898610	1.77889e+06	1.73815e+06	3.05603e+06	1.36265e+06	3.97376e+06	1.56066e+06	1.50635e+06	690223	1.76154e+06	1.45421e+06	548662	3.01046e+06	3.13478e+06	7.57587e+06	7.7996e+06	6.28881e+06	7.59712e+06	2.16776e+06	2.12202e+06	2.65786e+06	2.21698e+06	1.26736e+07	1.91224e+06	3.4834e+06	6.65528e+06	1.56281e+06	9.58979e+06	2.4599e+06
Com_4354_pos	1-(4-nitrophenyl)piperidine	--	C11 H14 N2 O2	224.116	4.872	--	--	--	--	--	--	--	--	--	--	Invalid mass	No results	No results	225.123	3.25322e+07	2.29334e+07	2.73203e+07	2.73508e+07	1.74967e+07	2.55621e+07	4.20977e+07	1.6567e+07	3.11087e+07	8.94983e+06	2.10731e+07	2.27513e+07	2.28333e+07	4.55096e+07	3.8359e+07	4.48446e+07	5.10003e+07	4.04121e+07	3.75685e+07	3.65614e+07	3.18526e+07	5.79016e+07	3.34635e+07	1.21505e+08	3.70325e+07	3.65536e+07	5.02013e+07	1.8037e+07	8.13294e+07	4.09381e+07
Com_16032_pos	SPK	--	C14 H26 N4 O5	312.183	7.119	--	--	--	--	--	--	--	--	--	--	Invalid mass	No results	No results	313.191	515202	601414	2.29945e+06	695114	2.77086e+06	1.3003e+06	931065	597760	1.48589e+06	2.55525e+06	1.61155e+06	1.80397e+06	2.35385e+06	4.27825e+06	6.04711e+06	9.70252e+06	7.99686e+06	5.6938e+06	5.18795e+06	6.48999e+06	4.63832e+06	1.00188e+07	5.13535e+06	338422	3.01007e+06	9.54233e+06	1.06071e+07	2.47993e+06	6.7534e+06	1.57212e+06
Com_18689_pos	Phenylacetylglycine	Phenylacetylglycine	C10 H11 N O3	193.074	4.982	cpd:C05598	map00360 Phenylalanine metabolism	HMDB0000821	--	Organic acids and derivatives	Carboxylic acids and derivatives	Amino acids, peptides, and analogues	--	--	--	No results	No results	Full match	194.082	2.36406e+06	2.0804e+06	1.51104e+06	2.92679e+06	1.56351e+06	1.88263e+06	2.32386e+06	1.59521e+06	1.83872e+06	1.18506e+06	2.49233e+06	1.14397e+06	1.05994e+06	1.49902e+06	3.84004e+06	5.50474e+06	6.29431e+06	2.09755e+06	3.0543e+06	4.05815e+06	3.53732e+06	3.82597e+06	3.12638e+06	3.31645e+06	1.47513e+06	3.15841e+06	4.80286e+06	1.16235e+06	1.38157e+07	3.75218e+06
Com_5855_pos	Acetyl-N-formyl-5-methoxykynurenamine	--	C13 H16 N2 O4	264.111	5.129	--	--	HMDB0004259	--	Organic oxygen compounds	Organooxygen compounds	Carbonyl compounds	--	--	--	No results	Full match	Full match	265.118	2.00847e+07	1.8143e+07	9.71792e+06	1.7949e+07	1.16411e+07	1.58678e+07	2.23185e+07	1.07929e+07	1.55291e+07	7.56127e+06	1.64344e+07	1.00319e+07	8.254e+06	2.56584e+07	2.71765e+07	2.52644e+07	3.7279e+07	2.26564e+07	2.14975e+07	2.68722e+07	2.25773e+07	3.54436e+07	2.18476e+07	5.08922e+07	1.06976e+07	3.55285e+07	2.81051e+07	1.24632e+07	3.90597e+07	1.88931e+07
Com_19102_pos	(4-nitrophenyl)(2,3,4,5,6-pentamethylphenyl)methanone	--	C18 H19 N O3	297.141	4.925	--	--	--	--	--	--	--	--	--	--	Invalid mass	No results	No results	298.148	4.30718e+06	4.03001e+06	1.31671e+06	3.99457e+06	2.27162e+06	2.84031e+06	4.52491e+06	3.53866e+06	3.15389e+06	1.91844e+06	4.52769e+06	1.98561e+06	1.46566e+06	4.01997e+06	7.11831e+06	7.70485e+06	9.86093e+06	4.13613e+06	5.69021e+06	8.40217e+06	6.18865e+06	7.14145e+06	4.40856e+06	5.26276e+06	2.05048e+06	7.18955e+06	7.73117e+06	2.42811e+06	8.45757e+06	5.29627e+06
Com_22968_pos	N'1-(4-chlorobenzoyl)-2-aminobenzene-1-carbohydrazide	--	C14 H12 Cl N3 O2	289.061	2.885	--	--	--	--	--	--	--	--	--	--	Full match	No results	No results	290.069	555267	772917	841881	1.47509e+06	394541	524520	609125	1.44982e+06	630781	866470	2.83615e+06	343553	263969	7.25601e+06	3.63057e+06	3.36235e+06	4.90512e+06	2.89574e+06	3.44998e+06	7.21565e+06	4.10648e+06	3.43485e+06	5.67681e+06	1.05996e+06	541673	2.91204e+06	2.43809e+06	1.14818e+06	4.04283e+06	2.15173e+06
Com_16934_pos	1-(3-methoxy-2-nitrostyryl)pyrrolidine	--	C13 H16 N2 O3	248.116	4.761	--	--	--	--	--	--	--	--	--	--	Full match	No results	Full match	249.123	5.97862e+06	5.47306e+06	3.01241e+06	7.36996e+06	4.14085e+06	5.40747e+06	7.08784e+06	8.12207e+06	5.85513e+06	1.77881e+06	4.7519e+06	3.61304e+06	2.56952e+06	9.38425e+06	5.98369e+06	1.1134e+07	1.39489e+07	6.66535e+06	8.42598e+06	9.35437e+06	7.11742e+06	8.29664e+06	9.08922e+06	1.39421e+07	5.07444e+06	7.98478e+06	1.07033e+07	3.65334e+06	1.29085e+07	6.97747e+06
Com_6513_pos	RNH	--	C16 H27 N9 O5	425.216	5.169	--	--	--	--	--	--	--	--	--	--	Full match	No results	No results	426.223	6.6563e+06	6.99097e+06	7.39165e+06	4.90294e+06	4.41868e+06	7.19524e+06	1.24916e+07	9.93473e+06	6.59301e+06	7.33014e+06	1.32986e+07	5.42774e+06	2.85198e+06	1.6848e+07	3.55532e+07	3.16198e+07	4.00058e+07	1.3928e+07	1.11389e+07	3.04979e+07	2.19035e+07	3.05817e+07	1.3812e+07	1.1263e+07	4.96375e+06	2.88244e+07	1.60332e+07	7.55384e+06	5.85125e+07	1.66705e+07
Com_2581_pos	1-adamantyl(1,4-thiazinan-4-yl)methanone	--	C15 H23 N O S	265.152	1.403	--	--	--	--	--	--	--	--	--	--	Invalid mass	No results	No results	266.159	1.35579e+07	3.23654e+07	1.535e+07	2.7675e+07	9.46645e+06	1.49992e+07	1.89713e+07	1.81974e+07	1.12445e+07	2.00247e+07	6.48848e+07	1.05244e+07	7.93016e+06	2.47069e+07	8.01304e+07	8.64171e+07	1.11037e+08	3.62925e+07	3.76674e+07	1.58695e+08	4.3221e+07	8.90862e+07	4.66073e+07	1.76826e+07	7.96344e+06	8.91038e+07	8.35523e+07	1.78507e+07	1.21198e+08	7.46204e+07
Com_5015_pos	Methioninesulfoxide	--	C5 H11 N O3 S	165.046	1.325	--	--	--	--	--	--	--	--	--	--	No results	Full match	Full match	166.053	1.72363e+07	3.39229e+07	2.52635e+07	2.53086e+07	1.77512e+07	1.77633e+07	2.45654e+07	1.31816e+07	1.86924e+07	2.68056e+07	3.6088e+07	2.2822e+07	1.3206e+07	1.70062e+07	4.82139e+07	3.9478e+07	2.92805e+07	1.78447e+07	3.23045e+07	5.26267e+07	5.3638e+07	3.62632e+07	2.25536e+07	4.90656e+07	5.78337e+07	3.33877e+07	3.99144e+07	1.97707e+07	4.08927e+07	4.60838e+07
Com_6426_pos	N2-phenyl-4-(piperidinomethyl)-1,3-thiazol-2-amine	--	C15 H19 N3 S	273.132	1.428	--	--	--	--	--	--	--	--	--	--	Invalid mass	No results	No results	274.14	1.67498e+07	1.09199e+07	8.43346e+06	1.73527e+07	8.70483e+06	2.81093e+07	1.19913e+07	1.39441e+07	3.07738e+07	8.98842e+06	2.36202e+07	7.46632e+06	9.12127e+06	2.57189e+07	3.91789e+07	5.10456e+07	5.32753e+07	2.37452e+07	2.1423e+07	3.93003e+07	3.34513e+07	3.14546e+07	2.6128e+07	2.63941e+07	1.47277e+07	2.46069e+07	3.70237e+07	1.12296e+07	5.01373e+07	2.45326e+07
Com_13880_pos	(±)-Abscisic acid	--	C15 H20 O4	269.09	1.405	--	--	--	--	--	--	--	--	--	--	No results	Invalid mass	No results	270.097	7.81015e+06	5.86429e+06	5.32908e+06	1.11549e+07	7.0687e+06	9.58635e+06	1.20326e+07	5.42817e+06	8.81273e+06	4.53454e+06	8.51263e+06	4.5312e+06	3.48001e+06	9.88214e+06	1.50564e+07	1.69477e+07	1.87194e+07	1.10007e+07	8.21712e+06	1.73662e+07	1.0861e+07	1.37578e+07	1.19789e+07	1.77971e+07	8.31e+06	1.18796e+07	1.31273e+07	5.15244e+06	1.75633e+07	9.51945e+06
Com_3007_pos	6,8-di(tert-butyl)-4-oxo-4H-chromene-2-carboxylic acid	--	C18 H22 O4	320.158	1.406	--	--	--	--	--	--	--	--	--	--	Invalid mass	No results	No results	321.165	1.76143e+07	3.70824e+07	1.84744e+07	2.58563e+07	1.59538e+07	1.81879e+07	2.67221e+07	1.47602e+07	1.98857e+07	1.87131e+07	3.65937e+07	1.36922e+07	8.86707e+06	4.46417e+07	7.57781e+07	8.50915e+07	9.48257e+07	3.85935e+07	3.89907e+07	7.24907e+07	5.69945e+07	6.46245e+07	4.07448e+07	1.76139e+07	1.41522e+07	7.52742e+07	6.60564e+07	2.13477e+07	9.59535e+07	3.68127e+07
Com_6027_pos	8-(1,2-dihydroxy-3-methylbut-3-en-1-yl)-7-methoxy-2H-chromen-2-one	--	C15 H16 O5	276.095	1.358	--	--	--	--	--	--	--	--	--	--	Invalid mass	Invalid mass	No match	277.102	8.64598e+06	1.79799e+07	6.2017e+06	8.85165e+06	6.26904e+06	1.18066e+07	1.09698e+07	8.38447e+06	1.40447e+07	4.42311e+06	2.20416e+07	6.26494e+06	2.69702e+06	1.02849e+07	4.19248e+07	5.47139e+07	4.27284e+07	1.08066e+07	1.27598e+07	4.01721e+07	4.21195e+07	4.0881e+07	2.37112e+07	1.59043e+07	6.71028e+06	2.65232e+07	3.55622e+07	7.0015e+06	5.59329e+07	1.62243e+07
Com_7151_pos	L-Leucyl-L-Alanine	--	C9 H18 N2 O3	202.132	1.422	--	--	HMDB0304783	--	Organic acids and derivatives	Carboxylic acids and derivatives	Amino acids, peptides, and analogues	--	--	--	No results	No results	Full match	203.139	2.4753e+07	1.24734e+07	1.29274e+07	2.04962e+07	1.16852e+07	1.95691e+07	2.72087e+07	2.19877e+07	2.20884e+07	1.40218e+07	2.36698e+07	1.07654e+07	1.14984e+07	2.326e+07	3.48841e+07	2.78107e+07	3.83724e+07	1.99564e+07	2.59653e+07	4.10287e+07	3.10081e+07	3.4164e+07	2.22635e+07	2.70573e+07	2.40325e+07	2.14514e+07	4.12279e+07	1.36156e+07	5.20687e+07	3.31507e+07
Com_14475_pos	Cyclohexyl fentanyl-d5	--	C26 H29 [2]H5 N2 O	395.303	5.989	--	--	--	--	--	--	--	--	--	--	Invalid mass	No results	No results	396.31	3.47483e+06	2.25134e+06	1.1042e+06	2.25162e+06	1.33124e+06	1.26941e+06	2.28768e+06	2.22275e+06	1.38127e+06	298379	1.59064e+06	1.14416e+06	719309	1.85526e+06	6.05599e+06	6.28994e+06	1.05029e+07	2.34527e+06	3.03169e+06	7.96923e+06	3.91485e+06	6.5811e+06	4.7566e+06	1.92838e+06	672604	1.11714e+07	1.00209e+07	1.14825e+06	8.00898e+06	3.88622e+06
Com_5645_pos	methyl 3,4,5-trihydroxycyclohex-1-ene-1-carboxylate	--	C8 H12 O5	205.095	1.348	--	--	--	--	--	--	--	--	--	--	Invalid mass	No results	No results	206.102	2.7775e+07	1.94238e+07	1.34233e+07	1.8997e+07	1.44407e+07	1.93713e+07	2.4031e+07	1.33605e+07	1.11859e+07	1.1931e+07	2.55654e+07	6.73412e+06	7.60976e+06	2.29842e+07	3.5268e+07	5.93246e+07	3.77507e+07	1.98494e+07	1.92283e+07	6.37382e+07	4.07826e+07	4.61526e+07	3.02791e+07	3.52151e+07	1.50575e+07	2.94958e+07	2.55534e+07	1.19487e+07	6.10399e+07	2.28768e+07
Com_1584_pos	(4E)-1,7-bis(3,4-dihydroxyphenyl)hept-4-en-3-one	--	C19 H20 O5	345.158	4.927	--	--	--	--	--	--	--	--	--	--	Invalid mass	No results	No results	346.165	7.2109e+07	7.93442e+07	4.23586e+07	7.32523e+07	5.19122e+07	6.5705e+07	7.66543e+07	6.81681e+07	6.87826e+07	2.84722e+07	7.56317e+07	4.82874e+07	4.08788e+07	1.0492e+08	2.04246e+08	2.1063e+08	2.17573e+08	9.21104e+07	1.16965e+08	1.4668e+08	1.18875e+08	1.57048e+08	9.68798e+07	9.9375e+07	4.28851e+07	1.1023e+08	1.54083e+08	5.39353e+07	2.87993e+08	1.08511e+08
Com_3985_pos	1,7-bis(4-hydroxyphenyl)-5-methoxyheptan-3-one	--	C20 H24 O4	368.158	4.84	--	--	--	--	--	--	--	--	--	--	Invalid mass	No results	No results	369.165	1.10539e+07	1.7789e+07	9.53789e+06	1.99486e+07	7.56303e+06	1.6045e+07	1.73971e+07	1.38383e+07	1.02862e+07	7.85316e+06	3.12036e+07	7.95058e+06	5.3578e+06	3.50822e+07	6.16821e+07	4.16061e+07	7.8342e+07	2.36496e+07	2.69793e+07	4.56358e+07	4.33755e+07	6.28753e+07	3.80794e+07	2.41024e+07	9.39672e+06	4.49273e+07	6.66269e+07	1.35494e+07	1.02055e+08	1.14619e+07
Com_12405_pos	N1-methyl-2-({2-[(methylamino)carbonyl]phenyl}thio)-5-nitrobenzamide	--	C16 H15 N3 O4 S	345.082	1.251	--	--	--	--	--	--	--	--	--	--	Invalid mass	No results	No results	346.089	1.73683e+06	1.29283e+07	1.47193e+06	2.14682e+06	1.57689e+06	2.63138e+06	1.53741e+06	1.28358e+06	2.01883e+06	852454	5.23219e+06	1.57116e+06	884822	8.08339e+06	1.679e+07	1.85177e+07	1.56738e+07	4.05319e+06	5.94569e+06	1.41599e+07	8.02831e+06	1.13211e+07	6.91741e+06	3.44307e+06	844007	1.38623e+07	1.71397e+07	3.13927e+06	2.37549e+07	7.21215e+06
Com_11467_pos	N-(2,4-Dimethylphenyl)formamide	--	C9 H11 N O	149.084	5.7	--	--	--	--	--	--	--	--	--	--	Full match	Full match	No results	150.092	7.29061e+06	6.00717e+06	1.02015e+07	1.32553e+07	5.41204e+06	7.75097e+06	7.06351e+06	1.40454e+07	6.03483e+06	6.36561e+06	8.40511e+06	6.52495e+06	3.50916e+06	1.78727e+07	9.87943e+06	1.40194e+07	2.20305e+07	8.49662e+06	1.36333e+07	1.74879e+07	1.75086e+07	1.18255e+07	2.51247e+07	3.91404e+07	6.99325e+06	1.16663e+07	1.33265e+07	5.52716e+06	2.56736e+07	1.12422e+07
Com_5639_pos	RMH	--	C17 H30 N8 O4 S	221.105	5.885	--	--	--	--	--	--	--	--	--	--	Invalid mass	No match	No results	222.112	2.66813e+07	5.45091e+07	1.20907e+07	2.60177e+07	1.80965e+07	2.06872e+07	2.79565e+07	1.60745e+07	1.72989e+07	1.05989e+07	2.57743e+07	1.35865e+07	1.20781e+07	3.75388e+07	4.56062e+07	3.68443e+07	4.57296e+07	3.79333e+07	2.99449e+07	4.94784e+07	3.91785e+07	4.69833e+07	3.1092e+07	5.20633e+07	2.36826e+07	3.7281e+07	4.8453e+07	2.38777e+07	3.43816e+07	2.32271e+07
Com_5042_pos	5-Methylcytosine	5-Methylcytosine	C5 H7 N3 O	125.059	1.391	cpd:C02376	map00240 Pyrimidine metabolism	HMDB0002894	--	Organoheterocyclic compounds	Diazines	Pyrimidines and pyrimidine derivatives	--	--	--	No results	No results	Full match	273.108	1.1536e+07	1.74279e+07	8.01671e+06	9.444e+06	7.10615e+06	8.15522e+06	1.27174e+07	1.31199e+07	1.75438e+07	4.48205e+06	1.71036e+07	5.87463e+06	3.93253e+06	1.14568e+07	4.26017e+07	6.65691e+07	5.85185e+07	8.63845e+06	8.13007e+06	5.44405e+07	7.25685e+07	4.9558e+07	2.26146e+07	1.5705e+07	8.51715e+06	2.62002e+07	3.96356e+07	1.35154e+07	6.17738e+07	1.1635e+07
Com_14761_pos	1-morpholino-3-(4-nitrophenoxy)propan-2-ol	--	C13 H18 N2 O5	282.121	3.75	--	--	--	--	--	--	--	--	--	--	Full match	No results	No results	283.128	5.15597e+06	3.18421e+06	7.16892e+06	5.86046e+06	3.84e+06	7.19774e+06	2.61378e+06	6.35068e+06	2.91443e+06	3.06131e+06	2.80691e+06	4.80518e+06	3.76996e+06	6.09844e+06	1.29633e+07	1.00191e+07	1.66863e+07	5.15708e+06	8.08553e+06	1.11945e+07	1.01325e+07	1.26442e+07	8.10359e+06	1.00361e+07	3.63668e+06	1.08403e+07	1.01178e+07	2.50269e+06	1.47155e+07	6.84734e+06
Com_2547_pos	N-(2,5-diethoxy-4-morpholinophenyl)acetamide	--	C16 H24 N2 O4	308.174	5.057	--	--	--	--	--	--	--	--	--	--	Full match	No results	No results	309.181	4.54826e+07	3.80691e+07	4.12859e+07	8.62123e+07	5.38292e+07	5.97043e+07	6.74143e+07	7.2357e+07	5.90974e+07	1.43586e+07	6.6234e+07	5.75778e+07	2.66836e+07	9.68266e+07	6.20908e+07	1.25495e+08	1.47283e+08	7.80063e+07	9.46404e+07	1.15079e+08	8.83269e+07	8.40774e+07	1.07385e+08	1.3255e+08	5.40358e+07	6.68935e+07	9.84537e+07	3.20126e+07	1.68232e+08	6.45971e+07
Com_32114_pos	Anacardic acid	6-Pentadecylsalicylic acid; Anacardic acid	C22 H36 O3	348.266	6.191	cpd:C10759	--	HMDB0033896	LMPK15040001	Benzenoids	Benzene and substituted derivatives	Benzoic acids and derivatives	Polyketides [PK]	_	_	No results	Full match	No results	349.274	1.13946e+06	1.68693e+06	943566	1.39372e+06	809181	1.3431e+06	1.48472e+06	1.54931e+06	704230	1.12188e+06	1.34607e+06	953564	771157	1.94453e+06	2.56464e+06	3.59067e+06	4.05588e+06	2.20843e+06	1.71557e+06	3.22436e+06	1.96882e+06	2.11753e+06	1.22835e+06	2.36487e+06	1.87365e+06	1.90413e+06	1.9214e+06	708183	2.89458e+06	1.32959e+06
Com_10343_pos	8-(2,3-dihydroxy-3-methylbutyl)-7-methoxy-2H-chromen-2-one	--	C15 H18 O5	300.095	1.339	--	--	--	--	--	--	--	--	--	--	Invalid mass	No results	No results	301.102	1.07979e+07	1.54336e+07	5.49585e+06	7.1577e+06	6.87653e+06	1.07568e+07	8.96402e+06	5.89877e+06	1.02872e+07	3.5373e+06	8.67516e+06	4.74319e+06	2.4106e+06	8.15783e+06	1.39233e+07	1.98475e+07	2.03743e+07	7.39511e+06	9.24363e+06	2.59369e+07	1.69139e+07	1.56273e+07	1.18586e+07	1.91975e+07	6.43029e+06	1.75816e+07	1.75831e+07	5.1188e+06	2.47069e+07	9.49842e+06
Com_544_pos	Skatole	Skatole; 3-Methylindole	C9 H9 N	131.074	6.292	cpd:C08313	--	HMDB0000466	--	Organoheterocyclic compounds	Indoles and derivatives	Indoles	--	--	--	No results	Full match	Full match	132.081	1.04004e+07	3.87626e+08	3.60812e+08	1.546e+08	9.75604e+06	3.06718e+07	3.06346e+07	2.89906e+08	2.59593e+07	2.37361e+08	3.53668e+08	7.41162e+07	1.86e+07	2.49636e+08	1.49554e+08	1.16294e+08	5.7216e+08	2.42777e+08	4.17468e+08	5.38162e+08	3.00958e+08	2.5607e+08	1.69393e+08	9.84572e+07	6.52185e+08	3.76705e+08	6.13534e+08	2.34924e+08	2.14133e+08	9.02422e+08
Com_4601_pos	N1-(2-amino-2-oxoethyl)-2-(isopropylthio)acetamide	--	C7 H14 N2 O2 S	190.078	4.762	--	--	--	--	--	--	--	--	--	--	Full match	No results	No results	191.085	1.14654e+07	1.089e+06	742157	791681	1.08587e+07	7.41154e+06	1.77037e+07	611403	7.74306e+06	308822	1.01156e+07	4.06488e+06	206850	2.84153e+07	1.95365e+07	3.21503e+07	4.45243e+07	1.2171e+07	1.43134e+07	2.06469e+06	1.04347e+07	3.37846e+07	2.58525e+07	1.03118e+07	8.06338e+06	3.57772e+07	4.15997e+07	4.21192e+06	2.98078e+07	3.97258e+07
Com_7283_pos	4-methylphenyl 1-ethyl-3-methyl-1H-pyrazole-5-carbothioate	--	C14 H16 N2 O S	260.1	1.367	--	--	--	--	--	--	--	--	--	--	Invalid mass	No results	No results	261.107	1.831e+07	1.15103e+07	8.41034e+06	8.83012e+06	7.93092e+06	1.72659e+07	1.44889e+07	1.87613e+07	1.71717e+07	5.16533e+06	1.29103e+07	7.24312e+06	3.99695e+06	7.1503e+06	2.82336e+07	4.3706e+07	2.44529e+07	1.48787e+07	1.34215e+07	2.34259e+07	2.93026e+07	2.64084e+07	1.48429e+07	1.53807e+07	1.10911e+07	2.06862e+07	2.44757e+07	9.99089e+06	2.49229e+07	1.59252e+07
Com_3955_pos	LysoPC 10:0	--	C18 H38 N O7 P	411.237	5.251	--	--	--	--	--	--	--	--	--	--	No results	No results	Full match	412.244	1.12921e+07	3.206e+07	1.37728e+07	2.0562e+07	7.47654e+06	9.32406e+06	1.20065e+07	2.73257e+07	1.17603e+07	7.10979e+06	1.88033e+07	9.29717e+06	1.31889e+07	1.87859e+07	4.24048e+07	5.36e+07	8.08239e+07	1.67953e+07	8.99619e+06	8.16995e+07	5.4232e+07	5.25019e+07	6.32284e+07	1.82578e+07	6.97957e+06	5.54425e+07	6.49788e+07	1.43328e+07	8.28867e+07	2.29839e+07
Com_16617_pos	2-(1,3-benzodioxol-5-yl)-5-(3-methoxybenzyl)-1,3,4-oxadiazole	--	C17 H14 N2 O4	310.096	5.448	--	--	--	--	--	--	--	--	--	--	Full match	No results	No results	311.103	4.1059e+06	5.25821e+06	1.55906e+06	2.80615e+06	2.68611e+06	3.15262e+06	2.10523e+06	2.8379e+06	2.64478e+06	1.73203e+06	3.9514e+06	1.99111e+06	1.16965e+06	9.01477e+06	1.02752e+07	1.11972e+07	1.48988e+07	6.41231e+06	5.85124e+06	4.07431e+06	5.23568e+06	6.0828e+06	5.3698e+06	1.8835e+06	2.72638e+06	6.83385e+06	1.31793e+07	3.99608e+06	1.54256e+07	5.9976e+06
Com_4723_pos	GQH	--	C13 H20 N6 O5	362.132	1.64	--	--	--	--	--	--	--	--	--	--	Invalid mass	No results	No results	363.139	9.88669e+06	5.55819e+07	1.84623e+07	3.14632e+07	8.51722e+06	1.75047e+07	1.57091e+07	1.32981e+07	1.59418e+07	1.12527e+07	2.6405e+07	1.05747e+07	5.76713e+06	4.03357e+07	6.13077e+07	4.41883e+07	4.30757e+07	3.89232e+07	3.14281e+07	4.8905e+07	4.7323e+07	5.44455e+07	4.49862e+07	4.86282e+07	7.56123e+06	4.52005e+07	3.25348e+07	2.26846e+07	5.05077e+07	3.63389e+07
Com_7315_pos	Pyridoxine	Pyridoxine; Pyridoxol	C8 H11 N O3	169.074	5.604	cpd:C00314	map00750 Vitamin B6 metabolism;map01100 Metabolic pathways	HMDB0000239	--	Organoheterocyclic compounds	Pyridines and derivatives	Pyridoxines	--	--	--	No results	No results	Full match	170.081	1.00779e+07	1.68435e+07	5.91284e+06	9.1434e+06	5.7419e+06	5.68574e+06	5.83937e+06	1.35741e+07	7.00265e+06	6.94638e+06	9.99793e+06	6.04027e+06	5.48211e+06	9.40753e+06	1.08433e+07	1.0799e+07	1.64133e+07	1.1074e+07	9.62945e+06	1.74359e+07	1.07177e+07	1.43538e+07	1.12828e+07	1.43532e+07	1.25852e+07	2.72818e+07	1.27777e+07	4.93524e+06	1.43988e+07	8.79681e+06
Com_20234_pos	2-(3,4-dimethoxyphenyl)quinoline	--	C17 H15 N O2	287.093	3.611	--	--	--	--	--	--	--	--	--	--	Invalid mass	No results	No results	288.1	1.30961e+06	1.4097e+06	382013	989574	437531	408656	1.56394e+06	942243	1.05531e+06	555149	2.45029e+06	638103	556448	2.18541e+06	4.96344e+06	3.60654e+06	4.65845e+06	1.30163e+06	2.29527e+06	5.37267e+06	3.14944e+06	4.95704e+06	2.4046e+06	827650	424624	6.49094e+06	3.71199e+06	843790	6.01921e+06	1.95765e+06
Com_8812_pos	N-(2-hydroxyphenyl)acetamide	--	C8 H9 N O2	151.064	5.312	--	--	HMDB0061919	--	Benzenoids	Benzene and substituted derivatives	Anilides	--	--	--	Full match	Partial match	Full match	152.071	1.41231e+07	1.07904e+07	1.41852e+07	9.72893e+06	9.65323e+06	7.1048e+06	1.45263e+07	1.90422e+07	9.1645e+06	8.15847e+06	1.26139e+07	5.40855e+06	7.36518e+06	1.11361e+07	3.12415e+07	1.64772e+07	3.66029e+07	1.2942e+07	9.80123e+06	2.13766e+07	1.84893e+07	2.58754e+07	2.6669e+07	2.68934e+07	9.46265e+06	1.36112e+07	2.72172e+07	1.02824e+07	3.61102e+07	1.58843e+07
Com_14089_pos	3-Methylindole	Skatole; 3-Methylindole	C9 H9 N	131.074	5.142	cpd:C08313	--	HMDB0000466	--	Organoheterocyclic compounds	Indoles and derivatives	Indoles	--	--	--	No results	No results	Full match	132.081	5.5921e+06	3.897e+06	4.90851e+06	2.13765e+06	4.5788e+06	6.03279e+06	5.70996e+06	9.11727e+06	4.5338e+06	5.4179e+06	6.34612e+06	7.30886e+06	6.09016e+06	9.30498e+06	4.93491e+06	9.6235e+06	1.14535e+07	7.60247e+06	9.31418e+06	6.77172e+06	7.61055e+06	4.24245e+06	9.99068e+06	1.89362e+07	1.59672e+07	8.13007e+06	7.9578e+06	4.20804e+06	6.40257e+06	8.68956e+06
Com_2856_pos	4-methyl-5-oxo-2-pentyl-2,5-dihydrofuran-3-carboxylic acid	--	C11 H16 O4	229.131	5.092	--	--	--	--	--	--	--	--	--	--	Invalid mass	No results	No results	230.138	8.71002e+06	1.0977e+07	7.62656e+06	8.48731e+06	5.58305e+06	7.34135e+06	8.55532e+06	2.65472e+06	7.19208e+06	5.50985e+06	1.58552e+07	5.30104e+06	2.83348e+06	1.93842e+07	1.82798e+07	2.60429e+07	2.82724e+07	8.69619e+06	1.30632e+07	1.58316e+08	1.41121e+07	2.12869e+07	1.5017e+07	1.61021e+07	3.59885e+06	1.81405e+07	2.8905e+07	7.47326e+06	3.60637e+07	1.29026e+07
Com_13046_pos	HPH	--	C17 H23 N7 O4	411.163	4.946	--	--	--	--	--	--	--	--	--	--	Invalid mass	No results	No results	412.17	3.541e+06	5.3784e+06	4.03205e+06	5.64362e+06	4.74446e+06	3.57405e+06	6.62036e+06	6.35918e+06	7.2766e+06	3.28489e+06	8.48054e+06	3.71923e+06	2.34029e+06	9.28667e+06	1.91895e+07	1.34109e+07	1.25503e+07	6.72795e+06	6.40357e+06	1.5885e+07	8.26723e+06	1.77356e+07	1.11987e+07	2.32787e+07	7.94922e+06	8.8548e+06	1.62217e+07	3.58611e+06	5.24383e+06	7.38208e+06
Com_5077_pos	GMH	--	C13 H21 N5 O4 S	343.137	1.37	--	--	--	--	--	--	--	--	--	--	Invalid mass	No results	No results	344.145	1.65567e+07	2.04448e+07	9.39567e+06	1.83965e+07	1.68357e+07	1.93889e+07	1.69709e+07	1.22729e+07	2.24084e+07	1.40708e+07	2.81234e+07	1.35604e+07	8.43928e+06	2.39959e+07	4.26368e+07	5.32957e+07	5.551e+07	2.01391e+07	2.54295e+07	6.18105e+07	4.39087e+07	3.84422e+07	4.27279e+07	3.56468e+07	1.0975e+07	4.14686e+07	1.99169e+07	1.43713e+07	5.28597e+07	1.36989e+07
Com_684_pos	1-hydroxy-2-phenyl-1,5,6,7-tetrahydro-4H-benzimidazol-4-one	--	C13 H12 N2 O2	228.09	5.343	--	--	--	--	--	--	--	--	--	--	Full match	No results	No results	229.097	6.09317e+07	3.71308e+06	4.75863e+06	4.88345e+06	7.95725e+07	3.52211e+07	7.06676e+07	1.78947e+06	3.82952e+07	1.09439e+07	3.76156e+06	4.15363e+07	3.7336e+07	2.54156e+06	8.11353e+06	4.01891e+08	2.07309e+07	4.04206e+08	4.23596e+07	1.59722e+07	1.12988e+07	1.70252e+07	2.62183e+08	3.46506e+08	1.10349e+08	1.23046e+08	3.86953e+07	6.98958e+06	4.36904e+08	3.93047e+07
Com_24031_pos	5-(tert-butyl)-2-methyl-N-(4-nitrophenyl)-3-furamide	--	C16 H18 N2 O4	302.126	4.792	--	--	--	--	--	--	--	--	--	--	Full match	No results	No results	303.134	2.14817e+06	1.80047e+06	1.40138e+06	2.05766e+06	1.99427e+06	2.05817e+06	4.33449e+06	1.46981e+06	3.42009e+06	846744	2.35607e+06	1.55029e+06	982037	2.70629e+06	6.47444e+06	7.54651e+06	4.5233e+06	2.44007e+06	4.98137e+06	4.05909e+06	5.20726e+06	5.04311e+06	2.77377e+06	5.28197e+06	1.35376e+06	3.32428e+06	4.0578e+06	1.55129e+06	5.68301e+06	2.71249e+06
Com_2812_pos	N-[(4-hydroxy-3-methoxyphenyl)methyl]-8-methylnonanamide	--	C18 H29 N O3	324.245	6.881	--	--	--	--	--	--	--	--	--	--	Invalid mass	No results	No results	325.252	4.19614e+06	3.97538e+06	7.81547e+06	1.13852e+07	4.56703e+06	7.20592e+06	4.32623e+06	6.6849e+06	4.45572e+06	2.76326e+07	3.18116e+07	5.94585e+06	9.874e+06	2.60963e+07	9.38639e+06	3.63617e+07	3.32291e+07	4.92464e+07	6.78164e+07	1.02955e+07	1.86744e+07	6.23011e+06	4.50329e+06	5.70166e+07	3.67099e+07	2.99337e+07	5.88025e+07	2.1263e+07	6.5691e+06	7.55924e+06
Com_984_pos	1-(2-methoxy-4-nitrophenyl)pyrrolidine	--	C11 H14 N2 O3	222.101	5.213	--	--	--	--	--	--	--	--	--	--	Full match	No results	Full match	223.108	4.92875e+07	8.84254e+07	8.83486e+07	1.26902e+08	7.41653e+07	8.09352e+07	8.63871e+07	1.02142e+08	8.89812e+07	5.18959e+07	1.31698e+08	6.33535e+07	3.85247e+07	1.04022e+08	2.83244e+08	3.168e+08	4.01064e+08	1.23076e+08	1.41615e+08	2.40898e+08	2.16211e+08	2.14664e+08	1.91452e+08	6.46857e+07	3.26227e+07	2.59053e+08	3.43925e+08	6.21621e+07	3.99105e+08	1.94188e+08
Com_18931_pos	6,6-dimethyl-4-piperidino-5,6-dihydro-2H-thiine-2-thione	--	C12 H19 N S2	259.105	3.757	--	--	--	--	--	--	--	--	--	--	Invalid mass	No results	No results	242.102	4.1397e+06	3.02233e+06	2.07777e+06	4.21025e+06	3.39437e+06	3.78869e+06	7.15502e+06	2.96108e+06	5.227e+06	2.25112e+06	5.18762e+06	2.72836e+06	1.85183e+06	5.46099e+06	9.01981e+06	5.76176e+06	8.32232e+06	3.94423e+06	4.97735e+06	8.37513e+06	6.21592e+06	1.03558e+07	6.66704e+06	6.29225e+06	3.63425e+06	5.83508e+06	8.88714e+06	2.49029e+06	8.92005e+06	5.85923e+06
Com_17441_pos	Indole-3-lactic acid	--	C11 H11 N O3	205.074	1.426	--	--	HMDB0000671	--	Organoheterocyclic compounds	Indoles and derivatives	Indolyl carboxylic acids and derivatives	--	--	--	No results	Full match	Full match	206.081	5.38603e+06	3.51185e+06	3.44135e+06	4.42655e+06	3.39123e+06	2.76116e+06	4.1876e+06	3.25229e+06	4.41113e+06	1.89223e+06	4.68662e+06	2.76526e+06	1.31272e+06	6.82441e+06	7.18995e+06	1.06491e+07	8.59634e+06	6.3557e+06	4.44949e+06	1.65039e+07	7.6016e+06	5.18146e+06	4.98597e+06	7.59798e+06	5.21062e+06	4.83744e+06	6.73657e+06	2.15699e+06	8.50502e+06	3.23575e+06
Com_7496_pos	Norbutorphanol	--	C16 H21 N O2	259.153	1.405	--	--	HMDB0041954	--	Benzenoids	Phenol esters	-	--	--	--	No results	Invalid mass	No results	243.133	1.61748e+07	1.11513e+07	1.01778e+07	1.55824e+07	1.40374e+07	1.60207e+07	8.3362e+06	1.59861e+07	1.15052e+07	8.8076e+06	1.56692e+07	6.06617e+06	9.74556e+06	1.96539e+07	2.87478e+07	3.34576e+07	3.60994e+07	1.26259e+07	1.50793e+07	3.12774e+07	1.31298e+07	2.13319e+07	1.94446e+07	3.73189e+07	1.20689e+07	2.64863e+07	2.17382e+07	1.03085e+07	3.57102e+07	1.38533e+07
Com_12216_pos	3-ethyl-4-hydroxy-1-methyl-1,2-dihydroquinolin-2-one	--	C12 H13 N O2	203.094	5.489	--	--	--	--	--	--	--	--	--	--	Full match	No results	No results	204.102	2.33754e+06	3.45387e+06	4.5365e+06	3.58978e+06	1.95168e+06	3.53234e+06	1.95466e+06	4.28037e+06	4.8348e+06	3.7385e+06	1.1313e+07	1.69054e+06	1.33316e+06	4.45638e+06	9.39636e+06	1.78487e+07	2.19294e+07	4.72567e+06	9.23704e+06	2.08726e+07	1.40795e+07	1.29125e+07	7.3393e+06	1.10934e+06	1.64544e+06	1.41232e+07	1.25664e+07	2.44073e+06	2.06875e+07	1.2296e+07
Com_11003_pos	Cortisone	Cortisone; 17alpha,21-Dihydroxy-4-pregnene-3,11,20-trione; Kendall's compound E; Reichstein's substance Fa	C21 H28 O5	343.162	4.846	cpd:C00762	map00140 Steroid hormone biosynthesis;map01100 Metabolic pathways;map04960 Aldosterone-regulated sodium reabsorption;map05200 Pathways in cancer;map05215 Prostate cancer	HMDB0002802	LMST02030090	Lipids and lipid-like molecules	Steroids and steroid derivatives	Hydroxysteroids	Sterols [ST]	Steroids [ST02]	C21 steroids (gluco/mineralocorticoids, progestogins) and derivatives [ST0203]	Invalid mass	No results	No results	344.171	6.13436e+06	8.62381e+06	6.54064e+06	9.43524e+06	7.24368e+06	1.09367e+07	1.17315e+07	7.98409e+06	9.65516e+06	6.71761e+06	1.20748e+07	6.59715e+06	4.39999e+06	1.55714e+07	2.1605e+07	2.29948e+07	2.74413e+07	1.33978e+07	1.21377e+07	1.85695e+07	1.55607e+07	1.7913e+07	1.18304e+07	2.27857e+07	5.56321e+06	1.47428e+07	1.63433e+07	6.42825e+06	2.41542e+07	8.79096e+06
Com_9082_pos	5,8-dihydroxy-10-methyl-5,8,9,10-tetrahydro-2H-oxecin-2-one	--	C10 H14 O4	215.115	1.411	--	--	--	--	--	--	--	--	--	--	Invalid mass	No results	No results	216.123	1.68215e+07	1.22781e+07	1.32749e+07	1.67117e+07	1.11134e+07	1.38593e+07	1.81789e+07	1.23494e+07	1.54197e+07	1.03042e+07	1.95098e+07	9.3044e+06	6.45231e+06	2.15466e+07	2.2364e+07	3.02246e+07	3.47239e+07	1.74858e+07	7.22225e+06	2.86327e+07	2.74262e+07	2.46658e+07	1.57508e+07	2.85675e+07	2.75001e+07	2.06802e+07	2.54822e+07	9.53275e+06	3.5698e+07	1.95272e+07
Com_4071_pos	4-Hydroxyisoleucine	--	C6 H13 N O3	147.09	1.338	--	--	--	--	--	--	--	--	--	--	No results	No results	Full match	148.097	3.87921e+07	4.67245e+07	1.62952e+07	2.08423e+07	1.50506e+07	2.47008e+07	3.41041e+07	1.37347e+07	2.37125e+07	1.55497e+07	3.47865e+07	1.52401e+07	5.69058e+06	4.08836e+07	4.15846e+07	6.46645e+07	6.74053e+07	4.293e+07	1.83767e+07	5.44235e+07	3.75056e+07	6.04055e+07	3.25415e+07	3.57582e+07	2.35839e+07	5.35979e+07	5.71479e+07	1.5223e+07	7.5748e+07	3.04884e+07
Com_6611_pos	Flurazepam-d10	--	C21 H13 [2]H10 Cl F N3 O	397.209	4.993	--	--	--	--	--	--	--	--	--	--	Invalid mass	No results	No results	398.217	9.97119e+06	1.41511e+07	5.256e+06	2.01378e+07	5.76358e+06	7.85777e+06	1.06699e+07	7.25112e+06	8.63012e+06	5.45658e+06	1.60108e+07	5.77966e+06	7.29852e+06	1.37453e+07	3.76644e+07	2.389e+07	2.54736e+07	1.53448e+07	1.57909e+07	2.74977e+07	6.56285e+07	2.72191e+07	1.46036e+07	1.57558e+07	7.08221e+06	2.46134e+07	2.53964e+07	4.53415e+06	3.47419e+07	1.37249e+07
Com_13765_pos	ethyl 5-methoxy-2-methyl-1-phenyl-1H-indole-3-carboxylate	--	C19 H19 N O3	309.14	5.249	--	--	--	--	--	--	--	--	--	--	Invalid mass	No results	No results	310.147	4.95306e+06	3.28634e+06	1.36473e+06	2.70686e+06	2.26264e+06	2.61622e+06	2.50313e+06	2.08357e+06	1.98302e+06	2.0526e+06	3.26532e+06	2.55072e+06	5.49734e+06	3.28647e+06	5.05766e+06	6.10023e+06	5.8287e+06	2.54966e+06	2.30964e+06	6.32661e+06	3.90304e+06	5.58741e+06	3.54044e+06	4.76329e+06	1.6521e+07	4.98241e+06	4.50636e+06	1.95321e+06	9.60449e+06	3.92612e+06
Com_3721_pos	Methyldopa	Methyldopa anhydrous; Methyldopa	C10 H13 N O4	211.084	3.839	cpd:C07194	--	HMDB0011754	--	Phenylpropanoids and polyketides	Phenylpropanoic acids	-	--	--	--	No results	No results	Full match	212.091	3.62299e+07	3.06939e+07	8.58671e+06	3.20351e+07	1.57946e+07	2.70735e+07	3.47688e+07	2.28998e+07	2.89416e+07	9.58335e+06	3.65177e+07	1.35882e+07	1.16286e+07	4.72913e+07	7.12574e+07	4.07226e+07	6.30614e+07	4.13518e+07	3.30824e+07	6.05282e+07	3.32693e+07	6.67135e+07	4.30199e+07	5.00684e+07	1.55225e+07	5.92903e+07	6.38002e+07	2.10682e+07	7.74798e+07	3.65122e+07
Com_29707_pos	Cytidine-5'-monophosphate	CMP; Cytidine-5'-monophosphate; Cytidylic acid	C9 H14 N3 O8 P	323.051	5.424	cpd:C00055	map00240 Pyrimidine metabolism;map01100 Metabolic pathways	HMDB0000095	--	Nucleosides, nucleotides, and analogues	Pyrimidine nucleotides	Pyrimidine ribonucleotides	--	--	--	No results	No results	Full match	324.059	631068	3.43026e+06	847026	967089	1.71253e+06	1.67896e+06	1.96442e+06	2.01875e+06	1.87031e+06	852487	1.58506e+06	861781	932650	1.13197e+06	1.23738e+06	2.15387e+06	1.95797e+06	2.57892e+06	2.07684e+06	3.74433e+06	1.63447e+06	2.87106e+06	2.34697e+06	1.14689e+06	1.02884e+06	2.40376e+06	3.63087e+06	2.22197e+06	1.43848e+06	1.62086e+06
Com_4101_pos	trans-Anethole	Anethole; t-Anethole; trans-Anethole	C10 H12 O	148.089	8.074	cpd:C10428	--	HMDB0248443	--	Benzenoids	Phenol ethers	Anisoles	--	--	--	No results	Full match	No results	149.096	2.2459e+07	8.57357e+07	2.36835e+07	2.6761e+07	1.15273e+07	2.19784e+07	1.73873e+07	2.88333e+07	1.97379e+07	1.77988e+07	3.32679e+07	1.83391e+07	1.08418e+07	2.56517e+07	2.49624e+07	3.39011e+07	5.6349e+07	4.02795e+07	5.68753e+07	5.05557e+07	4.54405e+07	3.57896e+07	3.23184e+07	2.13383e+07	1.47758e+07	4.66202e+07	7.53542e+07	2.59823e+07	3.17246e+07	3.11044e+07
Com_3671_pos	Amoxicillin	Amoxicillin; Amoxicillin anhydrous	C16 H19 N3 O5 S	365.104	5.247	cpd:C06827	--	HMDB0015193	--	Organoheterocyclic compounds	Lactams	Beta lactams	--	--	--	No results	Full match	No results	366.112	2.13168e+07	1.5582e+06	919338	1.97493e+06	3.32815e+07	1.04785e+07	2.10413e+07	2.21309e+06	9.7883e+06	1.69525e+06	9.33258e+06	6.04798e+06	1.37164e+06	8.41961e+07	1.30975e+07	5.43071e+07	5.14029e+07	1.10542e+07	1.27824e+07	6.97913e+06	1.56591e+07	3.21793e+07	1.92979e+07	2.92681e+07	1.45538e+07	2.98292e+07	3.06576e+07	5.90327e+06	3.78354e+07	2.7381e+07
Com_4996_pos	3,4-dihydroxy-4-(4-methoxyphenyl)-1,2,3,4-tetrahydroquinolin-2-one	--	C16 H15 N O4	302.127	5.418	--	--	--	--	--	--	--	--	--	--	Invalid mass	No results	No results	303.134	9.54304e+06	2.80999e+07	1.65262e+07	3.75751e+07	5.7073e+06	7.44733e+06	1.14297e+07	3.58129e+07	6.5864e+06	1.10588e+07	4.30302e+07	5.03135e+06	4.23665e+06	2.12504e+07	3.52441e+07	5.12721e+07	7.18191e+07	1.20902e+07	9.54216e+06	5.5569e+07	5.92201e+07	4.67369e+07	3.99967e+07	1.60194e+07	1.85537e+07	2.9271e+07	5.08896e+07	1.11405e+07	6.70052e+07	2.77505e+07
Com_6121_pos	L-Homocitrulline	L-Homocitrulline	C7 H15 N3 O3	189.111	1.411	cpd:C02427	--	HMDB0000679	--	Organic acids and derivatives	Carboxylic acids and derivatives	Amino acids, peptides, and analogues	--	--	--	No results	No results	Full match	190.118	1.70107e+07	1.5442e+07	1.30861e+07	1.79897e+07	1.98778e+07	1.59512e+07	2.86501e+07	2.08726e+07	1.7845e+07	1.77787e+07	2.18135e+07	9.48548e+06	1.60531e+07	1.40765e+07	3.59989e+07	2.32778e+07	5.45657e+07	1.20136e+07	2.36862e+07	3.41922e+07	4.04384e+07	3.65429e+07	2.42062e+07	4.23797e+07	1.71259e+07	2.28597e+07	4.0947e+07	1.05658e+07	6.26474e+07	2.87723e+07
Com_18183_pos	6,7-dihydro-5H-dibenzo[d,f][1,3]diazepin-6-one	--	C13 H10 N2 O	210.079	6.44	--	--	--	--	--	--	--	--	--	--	Full match	No results	No results	211.086	827554	750236	579597	755389	222383	261483	877851	1.16404e+06	471743	316729	1.62635e+06	372479	858411	4.06017e+06	4.91836e+06	8.41286e+06	1.1017e+07	961204	1.54287e+06	1.06067e+06	684903	3.1809e+06	3.47899e+06	1.13999e+06	709174	4.18569e+06	8.10151e+06	545631	1.44719e+07	927583
Com_31543_pos	4-Guanidinobutanoic acid	--	C5 H11 N3 O2	145.085	5.199	--	--	HMDB0003464	--	Organic acids and derivatives	Carboxylic acids and derivatives	Amino acids, peptides, and analogues	--	--	--	No results	No results	Full match	146.093	2.21614e+06	793037	1.74643e+06	1.9693e+06	1.81044e+06	1.29716e+06	1.98128e+06	1.42419e+06	1.63605e+06	527873	1.99698e+06	1.56559e+06	1.65109e+06	2.55653e+06	2.63523e+06	3.60389e+06	3.67907e+06	2.19185e+06	2.49898e+06	3.09703e+06	3.00937e+06	3.35338e+06	2.69192e+06	3.23078e+06	1.25602e+06	1.93676e+06	2.49212e+06	953302	4.68352e+06	1.7512e+06
Com_4595_pos	4-(1-adamantyl)-2-methyl-1,3-thiazole	--	C14 H19 N S	233.126	2.138	--	--	--	--	--	--	--	--	--	--	Invalid mass	No results	No results	234.133	1.96607e+07	3.37419e+07	1.34936e+07	2.99129e+07	1.59179e+07	2.34489e+07	2.75481e+07	2.56875e+07	2.34285e+07	9.68383e+06	2.97489e+07	2.31614e+07	9.96141e+06	3.44017e+07	6.36434e+07	5.33672e+07	4.98162e+07	2.19704e+07	4.27889e+07	4.12547e+07	3.72087e+07	5.83912e+07	3.74839e+07	3.88997e+07	1.47569e+07	4.67571e+07	4.26351e+07	1.47036e+07	8.40437e+07	3.9055e+07
Com_10390_pos	2-(tert-butyl)-6,7-dimethoxy-4H-3,1-benzoxazin-4-one	--	C14 H17 N O4	263.115	5.975	--	--	--	--	--	--	--	--	--	--	Full match	No results	No results	264.122	5.12889e+06	2.31073e+06	3.38826e+06	4.5507e+06	3.32678e+06	5.17998e+06	8.66852e+06	4.03163e+06	4.82968e+06	4.15088e+06	1.05833e+07	2.54314e+06	2.42633e+06	3.7811e+06	1.28599e+07	8.82358e+06	1.29513e+07	4.56078e+06	7.06683e+06	1.4048e+07	1.45568e+07	1.07967e+07	1.03966e+07	3.39693e+06	1.50583e+06	1.74888e+07	9.79778e+06	5.22871e+06	1.88438e+07	1.07104e+07
Com_12721_pos	ELK	--	C17 H32 N4 O6	371.205	5.359	--	--	--	--	--	--	--	--	--	--	Invalid mass	No results	No results	372.214	6.28901e+06	3.32371e+06	4.28688e+06	1.10171e+07	3.67942e+06	5.12104e+06	4.86261e+06	3.94616e+06	7.08394e+06	3.66166e+06	5.41896e+06	5.69228e+06	2.37379e+06	9.55422e+06	8.37908e+06	7.47603e+06	9.153e+06	6.84554e+06	1.87054e+07	9.21333e+06	7.20627e+06	8.04592e+06	8.75457e+06	1.40417e+07	3.55373e+06	6.00783e+06	5.95227e+06	4.68945e+06	8.57833e+06	1.0458e+07
Com_12111_pos	N-Acetyl-DL-phenylalanine	--	C11 H13 N O3	207.089	5.714	--	--	HMDB0255056	--	Organic acids and derivatives	Carboxylic acids and derivatives	Amino acids, peptides, and analogues	--	--	--	No results	No results	Full match	208.097	6.87982e+06	1.10925e+07	5.79454e+06	8.99349e+06	3.22314e+06	5.29666e+06	8.23329e+06	1.27339e+07	7.11492e+06	4.34393e+06	1.00882e+07	5.81708e+06	3.30358e+06	1.50079e+07	9.6489e+06	1.32211e+07	1.61057e+07	6.0576e+06	9.14076e+06	1.13493e+07	1.44431e+07	9.38137e+06	1.45722e+07	2.10453e+07	1.96214e+07	8.23801e+06	1.21319e+07	3.64889e+06	1.49531e+07	1.0966e+07
Com_7028_pos	2-ethyl-2-(3-methoxyphenyl)cyclohexanone oxime	--	C15 H21 N O2	247.157	5.125	--	--	--	--	--	--	--	--	--	--	Full match	No results	No results	248.164	1.19631e+07	6.09488e+06	4.81202e+06	7.60863e+06	7.75398e+06	7.47496e+06	1.87186e+07	8.16853e+06	7.05747e+06	1.18507e+06	4.64866e+06	9.00724e+06	3.01991e+06	4.03278e+07	6.61428e+06	1.42322e+07	1.23756e+07	2.1589e+07	1.88201e+07	1.77059e+07	6.56105e+06	7.92308e+06	1.95863e+07	6.20177e+07	2.01626e+07	6.94362e+06	1.02385e+07	7.12205e+06	3.08052e+07	1.22153e+07
Com_4373_pos	Zolpidem-d6	--	C19 H15 [2]H6 N3 O	313.2	5.119	--	--	--	--	--	--	--	--	--	--	Invalid mass	No results	No results	314.208	1.48285e+07	1.28048e+07	1.30898e+07	1.31938e+07	1.30687e+07	1.5082e+07	1.56252e+07	9.40621e+06	1.11234e+07	9.50373e+06	1.18939e+07	8.73474e+06	1.19138e+07	8.37275e+06	1.5477e+07	1.27603e+07	1.68826e+07	1.21163e+07	1.56143e+07	1.94253e+07	1.44728e+07	1.65305e+07	2.00051e+07	1.33892e+08	2.04955e+07	1.45895e+07	1.84406e+07	1.20091e+07	2.09043e+07	1.99205e+07
Com_13786_pos	QPH	--	C16 H24 N6 O5	179.101	5.407	--	--	--	--	--	--	--	--	--	--	Invalid mass	No results	No results	180.108	5.2564e+06	1.90929e+07	3.75785e+06	7.80314e+06	2.89573e+06	5.93111e+06	3.9905e+06	4.36004e+06	7.93278e+06	3.3802e+06	8.6131e+06	1.89165e+06	3.27726e+06	1.68523e+07	4.45226e+06	7.48368e+06	1.50072e+07	1.04459e+07	1.11325e+07	1.45433e+07	1.0768e+07	1.29216e+07	4.14037e+06	1.7735e+07	5.00428e+06	8.55406e+06	1.055e+07	5.21258e+06	9.62955e+06	7.13592e+06
Com_819_pos	N-Acetyl-D-galactosamine	N-Acetyl-D-galactosamine; N-Acetyl-D-chondrosamine; 2-Acetamido-2-deoxy-D-galactose	C8 H15 N O6	221.09	1.371	cpd:C01132	map00052 Galactose metabolism	HMDB0000853	--	Organic oxygen compounds	Organooxygen compounds	Carbohydrates and carbohydrate conjugates	--	--	--	No results	Full match	Full match	222.097	4.20053e+07	9.14574e+07	4.87603e+07	8.22909e+07	1.83726e+08	9.00544e+07	2.50107e+08	2.97465e+07	9.11958e+07	1.17055e+08	9.31783e+07	9.19719e+07	1.92418e+08	1.02662e+08	2.25599e+08	1.57546e+08	1.47369e+08	1.42506e+08	1.26397e+08	9.33106e+07	1.98702e+08	2.34695e+08	1.63055e+08	2.26742e+08	4.47269e+08	1.25542e+08	8.77488e+07	1.5159e+08	1.73766e+08	1.76571e+08
Com_1390_pos	N1-(2-piperidinophenyl)-3,4,5-trimethoxybenzamide	--	C21 H26 N2 O4	370.185	4.958	--	--	--	--	--	--	--	--	--	--	Invalid mass	No results	No results	371.193	2.56363e+07	1.7351e+08	6.33303e+07	1.09494e+08	3.85939e+07	6.53005e+07	5.02509e+07	1.09629e+08	6.46329e+07	4.84156e+07	1.00814e+08	5.06682e+07	3.38899e+07	1.07031e+08	2.14115e+08	2.69826e+08	2.9401e+08	1.06137e+08	1.24332e+08	2.29559e+08	1.69358e+08	2.07063e+08	1.60957e+08	6.93275e+07	1.85846e+07	1.51455e+08	1.68628e+08	5.944e+07	3.33669e+08	1.10179e+08
Com_13625_pos	2-[1,1'-biphenyl]-4-yl-6-phenyl-1,3-benzoxazole	--	C25 H17 N O	347.133	1.409	--	--	--	--	--	--	--	--	--	--	Invalid mass	No results	No results	348.14	3.9753e+06	9.1237e+06	2.36634e+06	3.70069e+06	3.04601e+06	5.47472e+06	4.89005e+06	4.39054e+06	5.25392e+06	2.71519e+06	7.89566e+06	2.91709e+06	1.94357e+06	4.44902e+06	1.33588e+07	1.65462e+07	1.39001e+07	4.01452e+06	4.05328e+06	1.00542e+07	1.46605e+07	1.05583e+07	7.94914e+06	5.92974e+06	2.96362e+06	1.21812e+07	1.13541e+07	2.65217e+06	1.7374e+07	3.88251e+06
Com_7789_pos	N1-[2-(2-pyridyl)ethyl]-2-aminobenzamide	--	C14 H15 N3 O	263.1	1.387	--	--	--	--	--	--	--	--	--	--	Invalid mass	No results	No results	264.108	1.89762e+07	1.66777e+07	1.00131e+07	1.7805e+07	2.02252e+07	1.77249e+07	1.42825e+07	1.01296e+07	2.00213e+07	6.0708e+06	1.47142e+07	1.34561e+07	1.02395e+07	1.51986e+07	2.92162e+07	3.19289e+07	3.28628e+07	1.73645e+07	1.83728e+07	2.56095e+07	1.55516e+07	2.99766e+07	2.38861e+07	6.74735e+07	9.57778e+06	2.38538e+07	2.75403e+07	9.8815e+06	4.6759e+07	1.30824e+07
Com_15399_pos	Thromboxane B2	Thromboxane B2; TXB2	C20 H34 O6	408.189	4.89	cpd:C05963	map00590 Arachidonic acid metabolism;map01100 Metabolic pathways;map04726 Serotonergic synapse;map04976 Bile secretion	HMDB0003252	LMFA03030002	Lipids and lipid-like molecules	Fatty Acyls	Eicosanoids	Fatty Acyls [FA]	Eicosanoids [FA03]	Thromboxanes [FA0303]	Invalid mass	No results	No results	409.196	2.37267e+06	3.26574e+06	1.08484e+06	2.48787e+06	1.18358e+06	4.58889e+06	2.52002e+06	4.84232e+06	1.77255e+06	2.52906e+06	3.24127e+06	1.45267e+06	590398	2.97869e+06	7.25617e+06	7.84034e+06	9.01133e+06	2.61561e+06	5.5401e+06	5.18524e+06	6.28668e+06	6.6314e+06	4.85939e+06	2.23343e+06	941019	5.04445e+06	6.3045e+06	1.41752e+06	1.88636e+07	3.72294e+06
Com_5285_pos	2-Deoxyuridine	Deoxyuridine; 2-Deoxyuridine; 2'-Deoxyuridine	C9 H12 N2 O5	228.074	1.407	cpd:C00526	map00240 Pyrimidine metabolism	HMDB0000012	--	Nucleosides, nucleotides, and analogues	Pyrimidine nucleosides	Pyrimidine 2'-deoxyribonucleosides	--	--	--	No results	No results	Full match	229.082	1.46273e+07	4.59227e+07	1.1103e+07	1.34386e+07	9.45843e+06	1.33719e+07	1.5171e+07	1.84473e+07	1.52258e+07	1.16458e+07	2.0482e+07	9.03394e+06	9.41103e+06	8.88295e+06	2.34541e+07	1.75563e+07	3.71889e+07	1.78809e+07	1.48795e+07	3.17708e+07	3.81468e+07	2.21382e+07	2.6414e+07	1.46283e+07	1.16202e+07	3.31771e+07	3.25675e+07	8.90179e+06	3.97775e+07	1.6426e+07
Com_7244_pos	Cortodoxone	11-Deoxycortisol; Cortodoxone	C21 H30 O4	346.214	6.811	cpd:C05488	map00140 Steroid hormone biosynthesis;map01100 Metabolic pathways;map04927 Cortisol synthesis and secretion;map04934 Cushing's syndrome	HMDB0257139	--	Lipids and lipid-like molecules	Steroids and steroid derivatives	Hydroxysteroids	--	--	--	No results	No results	Full match	347.221	7.06184e+06	5.11617e+06	3.9173e+06	7.67511e+06	5.55808e+06	8.80851e+06	1.08059e+07	7.43709e+06	1.00391e+07	7.27366e+06	8.75652e+06	6.92724e+06	1.03353e+07	7.52484e+06	8.15608e+06	7.39797e+06	1.33007e+07	8.87723e+06	1.08914e+07	9.27195e+06	8.79335e+06	6.48223e+06	1.19269e+07	1.38174e+07	3.79773e+07	9.18964e+06	8.69798e+06	6.24717e+06	9.41576e+06	1.29315e+07
Com_15659_pos	Pyrogallol	1,2,3-Trihydroxybenzene; Pyrogallol; Pyrogallic acid; 1,2,3-Benzenetriol	C6 H6 O3	126.031	5.24	cpd:C01108	--	HMDB0013674	--	Benzenoids	Phenols	Benzenetriols and derivatives	--	--	--	No results	No results	Full match	270.097	2.08859e+06	6.01954e+06	4.39093e+06	5.34118e+06	1.23744e+06	1.65879e+06	1.34589e+06	7.03044e+06	1.90278e+06	5.4162e+06	9.04242e+06	888720	767762	6.16538e+06	1.00389e+07	1.227e+07	1.67855e+07	5.95315e+06	9.1762e+06	7.69918e+06	1.15466e+07	9.26765e+06	9.58886e+06	1.64066e+06	683746	7.00433e+06	9.8431e+06	3.79368e+06	1.49228e+07	8.56166e+06
Com_1181_pos	Lysope 18:1	--	C23 H46 N O7 P	479.301	5.93	--	--	--	--	--	--	--	--	--	--	No results	No results	Full match	502.291	2.47437e+07	9.04289e+07	3.15921e+07	2.7481e+07	2.04979e+07	1.74157e+07	3.45069e+07	3.4659e+07	2.2029e+07	6.76933e+07	1.13672e+08	2.64228e+07	2.18333e+07	5.17728e+07	1.04592e+08	6.87456e+07	8.79704e+07	7.13464e+07	5.70219e+07	1.61373e+08	9.74854e+07	1.12268e+08	5.66855e+07	1.41354e+07	1.44136e+07	2.09134e+08	1.39772e+08	5.33764e+07	7.10955e+07	1.15949e+08
Com_16860_pos	2-(morpholinomethyl)quinazolin-4-ol	--	C13 H15 N3 O2	245.116	5.046	--	--	--	--	--	--	--	--	--	--	Full match	No results	No results	246.124	2.17071e+06	553257	4.43527e+06	4.43187e+06	3.54184e+06	3.38638e+06	5.55984e+06	2.40279e+06	5.04471e+06	1.65469e+06	4.08422e+06	2.79848e+06	1.39976e+06	6.01682e+06	9.63133e+06	9.50219e+06	1.48725e+07	3.82002e+06	7.07745e+06	8.12328e+06	7.15997e+06	1.00719e+07	8.75404e+06	1.03176e+07	533357	6.84359e+06	1.01931e+07	2.23942e+06	1.13522e+07	5.50503e+06
Com_3121_pos	Ergosta-5,7,9(11),22-Tetraen-3-beta-Ol	--	C28 H42 O	394.323	7.19	--	--	--	--	--	--	--	--	--	--	No results	No results	Full match	395.331	5.8624e+06	3.0617e+07	1.85531e+07	1.9474e+07	3.33472e+07	9.8969e+06	8.14938e+06	4.06024e+07	9.65312e+06	8.22735e+06	5.31907e+07	9.4052e+06	3.28418e+06	3.68043e+07	2.78114e+07	5.25574e+07	7.15591e+07	2.53466e+07	1.74854e+07	8.78435e+07	7.70997e+07	1.01727e+08	1.51707e+07	1.13754e+07	1.13323e+07	6.01711e+07	7.51339e+07	6.43785e+06	6.57257e+07	2.6319e+07
Com_647_pos	2-(3,5-dimethyl-1H-pyrazol-4-yl)-5-methoxybenzoic acid	--	C13 H14 N2 O3	246.1	5.16	--	--	--	--	--	--	--	--	--	--	Full match	Partial match	Full match	247.107	1.14683e+08	1.45141e+07	2.29095e+07	4.30303e+07	1.09422e+08	7.53859e+07	1.25667e+08	9.94126e+06	7.95019e+07	2.5224e+07	9.35936e+06	6.45078e+07	6.3053e+07	2.06578e+07	2.36224e+07	4.41036e+08	3.44869e+07	4.30059e+08	7.61101e+07	2.42057e+07	3.11548e+07	3.58167e+07	2.88829e+08	4.00761e+08	1.17933e+08	1.48877e+08	5.49858e+07	1.56562e+07	4.58635e+08	7.47035e+07
Com_15369_pos	(4-benzoylpiperidino)[4-(tert-butyl)phenyl]methanone	--	C23 H27 N O2	387.163	4.815	--	--	--	--	--	--	--	--	--	--	Invalid mass	No results	No results	388.17	3.65805e+06	2.8523e+06	5.25869e+06	7.12363e+06	4.24235e+06	3.09381e+06	5.41972e+06	5.49341e+06	4.27443e+06	3.62979e+06	7.71604e+06	2.52727e+06	1.45952e+06	3.95524e+06	1.50915e+07	1.21564e+07	1.48725e+07	5.74356e+06	3.80776e+06	8.5508e+06	1.62693e+07	4.36282e+06	1.09085e+07	5.72552e+06	1.97539e+06	7.93627e+06	9.62027e+06	4.55231e+06	1.03306e+07	6.45149e+06
Com_3881_pos	2-hydroxy-3,6-diphenylcyclohexyl acetate	--	C20 H22 O3	292.142	5.003	--	--	--	--	--	--	--	--	--	--	Invalid mass	No results	No results	293.149	3.0874e+07	3.27132e+07	3.64631e+07	4.06346e+07	3.13183e+07	2.54305e+07	3.8899e+07	3.31169e+07	2.55969e+07	2.78711e+07	4.7473e+07	2.5101e+07	2.20928e+07	4.35837e+07	8.14702e+07	7.7918e+07	7.20547e+07	4.98993e+07	3.54831e+07	9.39756e+07	5.43471e+07	5.65062e+07	3.54326e+07	3.84712e+07	1.48971e+07	5.33486e+07	6.21365e+07	2.44512e+07	1.05159e+08	6.36779e+07
Com_27651_pos	Cyanidin	Cyanidin; 3,3',4',5,7-Pentahydroxyflavylium chloride; Chlorure de 3,3',4',5,7-pentahydroxyflavylium; 3,3',4',5,7-Pentahydroxyflavyliumchlorid; 2-(3,4-Dihydroxyphenyl)-3,5,7-trihydroxy-1-benzopyrylium chloride; 3,3',4',5,7-Pentahydroxy-2-phenylbenzopyrylium chloride; Cyanidin chloride; Cyanidine; Cyanidol; Cyanidol chloride; IdB 1027	C15 H10 O6	286.05	1.176	cpd:C05905	--	HMDB0002708	LMPK12010002	Phenylpropanoids and polyketides	Flavonoids	Hydroxyflavonoids	Polyketides [PK]	Flavonoids [PK12]	Anthocyanidins [PK1201]	No results	Invalid mass	No results	287.057	423666	394173	216375	476571	178661	244758	529783	221456	318202	356997	296660	172124	553671	438669	569745	470437	565291	329739	638968	639439	322787	486629	475141	3.02785e+06	4.83669e+06	254783	346050	413545	494850	534555
Com_24174_pos	Lipoic acid	Lipoate; Lipoic acid; Thioctic acid; dl-alpha-Lipoic acid; DL-Thioctic acid	C8 H14 O2 S2	206.043	1.213	cpd:C00725	--	HMDB0251530	LMFA01130001	Organoheterocyclic compounds	Dithiolanes	Lipoic acids and derivatives	Fatty Acyls [FA]	Fatty Acids and Conjugates [FA01]	Thia fatty acids [FA0113]	No results	No results	Full match	207.051	800788	345737	1.00857e+06	2.44783e+06	1.87257e+06	4.50151e+06	1.98556e+06	1.3423e+06	6.84163e+06	891788	732762	4.18612e+06	1.17252e+06	1.12207e+06	2.60739e+06	1.80884e+06	2.81665e+06	1.03121e+06	3.79407e+06	3.33571e+06	2.31213e+06	2.95731e+06	5.56558e+06	1.20729e+07	6.44024e+06	1.9432e+06	3.06436e+06	942167	3.19909e+06	4.00489e+06
Com_9915_pos	4-oxo-4-[(1-phenylethyl)amino]but-2-enoic acid	--	C12 H13 N O3	219.089	5.554	--	--	--	--	--	--	--	--	--	--	Full match	No results	No results	220.096	5.3925e+06	1.24685e+07	8.1992e+06	1.04326e+07	4.62397e+06	8.99316e+06	4.57616e+06	1.23473e+07	9.4335e+06	8.43233e+06	1.81633e+07	3.76145e+06	4.93654e+06	7.90766e+06	1.92165e+07	1.69566e+07	3.14684e+07	7.46669e+06	7.57423e+06	1.84265e+07	2.07818e+07	2.22282e+07	9.40488e+06	9.78403e+06	5.20053e+06	1.45916e+07	2.00552e+07	5.35699e+06	3.04293e+07	1.17242e+07
Com_6690_pos	Simvastatin	--	C25 H38 O5	418.272	6.516	--	--	HMDB0005007	--	Organoheterocyclic compounds	Lactones	Delta valerolactones	--	--	--	No results	Full match	No results	419.279	5.26436e+06	1.15811e+07	5.25717e+06	5.14692e+06	2.39174e+06	4.14833e+06	4.31681e+06	7.2378e+06	3.97421e+06	3.6666e+06	7.07195e+06	3.1184e+06	5.60491e+06	5.28258e+06	7.52289e+06	8.14905e+06	6.91318e+06	5.57459e+06	6.42474e+06	1.35222e+07	8.72047e+06	1.14051e+07	5.5976e+06	3.591e+06	3.03653e+06	9.74719e+06	8.51788e+06	2.28999e+07	7.46879e+06	5.36968e+06
Com_4766_pos	Ergosterol	Ergosterol; Provitamin D2	C28 H44 O	396.339	8.875	cpd:C01694	map00100 Steroid biosynthesis;map01100 Metabolic pathways	HMDB0000878	LMST01030093	Lipids and lipid-like molecules	Steroids and steroid derivatives	Ergostane steroids	Sterols [ST]	Sterols [ST01]	Ergosterols and C24-methyl derivatives [ST0103]	No results	No results	Full match	397.346	2.52794e+07	3.14276e+07	6.5837e+06	1.83651e+07	8.44217e+06	2.45953e+07	2.75863e+07	3.63869e+07	2.28029e+07	2.35578e+07	5.57189e+07	1.24077e+07	2.91002e+06	4.68098e+07	2.34705e+07	4.53356e+07	6.377e+07	1.95615e+07	2.05394e+07	8.1074e+07	5.37083e+07	2.40348e+07	5.3939e+07	1.20821e+08	2.3649e+07	3.8031e+07	3.96004e+07	7.00176e+06	6.34328e+07	2.66162e+07
Com_9046_pos	6-cyclohex-3-enyl-5-nitropiperidin-2-one	--	C11 H16 N2 O3	224.116	5.458	--	--	--	--	--	--	--	--	--	--	Full match	No results	No results	225.123	8.15852e+06	8.32753e+06	9.10802e+06	8.66913e+06	5.53072e+06	8.67134e+06	1.84253e+07	1.54581e+07	8.09646e+06	7.07478e+06	9.21466e+06	4.27997e+06	2.62786e+06	1.1975e+07	1.09321e+07	3.30532e+07	2.82239e+07	8.74956e+06	1.06777e+07	1.51269e+07	2.0465e+07	1.32812e+07	1.35656e+07	2.03607e+07	3.86239e+06	1.12075e+07	1.39172e+07	4.10735e+06	2.6512e+07	1.08579e+07
Com_1160_pos	3,4,5-trihydroxy-6-methyloxan-2-yl 2-(methylamino)benzoate	--	C14 H19 N O6	297.121	4.816	--	--	--	--	--	--	--	--	--	--	Full match	No results	No results	298.127	3.61384e+07	1.0403e+08	3.61763e+07	3.05381e+07	2.64823e+07	1.52317e+08	4.7718e+07	1.00892e+08	3.4252e+07	1.5937e+07	1.20745e+08	2.11689e+07	1.01605e+07	1.01429e+08	2.20093e+08	2.83289e+08	3.4948e+08	6.51843e+07	2.31621e+07	2.10292e+08	1.88775e+08	1.46799e+08	2.09362e+08	7.50713e+07	8.58858e+06	2.08763e+08	3.12423e+08	2.78108e+07	3.45392e+08	9.56973e+07
Com_13234_pos	1,7-bis(4-hydroxyphenyl)heptan-3-one	--	C19 H22 O3	336.114	5.673	--	--	--	--	--	--	--	--	--	--	Invalid mass	No results	No results	337.122	8.16482e+06	3.12677e+06	1.38296e+06	2.6571e+06	2.60452e+06	2.09079e+06	4.93013e+06	2.38154e+06	1.8865e+06	2.9366e+06	2.02569e+06	1.47666e+06	3.16363e+06	3.3328e+06	3.12523e+06	2.65333e+06	2.16829e+06	5.07457e+06	3.1369e+06	4.66533e+06	2.63044e+06	4.71144e+06	2.66804e+06	9.06219e+06	1.74723e+07	5.34885e+06	3.35909e+06	5.62017e+06	2.11487e+06	3.51074e+06
Com_4219_pos	N-Acetyl-D-lactosamine	--	C14 H25 N O11	383.142	1.363	--	--	--	--	--	--	--	--	--	--	No results	Full match	No results	384.149	1.58212e+07	6.87036e+06	4.91441e+06	1.4877e+07	1.2687e+07	1.77989e+07	3.54072e+07	6.90314e+06	2.09711e+07	7.44146e+06	1.01717e+07	2.00253e+07	1.15203e+07	1.38504e+07	2.22177e+07	3.35317e+07	2.37638e+07	1.15916e+07	1.20443e+07	1.54359e+07	1.69191e+07	1.91651e+07	4.91439e+07	4.04946e+07	7.10418e+07	1.24704e+07	1.25465e+07	9.04914e+06	3.69357e+07	1.35482e+07
Com_2460_pos	Lysopc 16:1	--	C24 H48 N O7 P	493.315	5.89	--	--	--	--	--	--	--	--	--	--	No results	No results	Full match	494.323	3.31431e+07	9.56192e+06	2.07425e+07	5.16227e+07	1.70525e+07	3.47672e+07	5.10716e+07	3.80686e+07	2.67035e+07	2.11847e+07	6.01143e+07	2.62857e+07	1.76503e+07	2.69909e+07	1.02621e+08	9.02065e+07	1.22902e+08	3.13056e+07	1.13106e+08	7.02741e+07	5.26794e+07	8.22814e+07	3.3993e+07	3.31378e+07	8.8295e+06	7.44067e+07	1.38153e+08	1.12198e+07	8.43935e+07	8.11557e+07
Com_24674_pos	FPK	--	C20 H30 N4 O4	390.227	5.319	--	--	--	--	--	--	--	--	--	--	Full match	No results	No results	391.234	1.66034e+06	1.62051e+06	4.66504e+06	2.69892e+06	980356	958758	714855	2.11226e+06	938499	2.94113e+06	1.97365e+06	893850	1.35115e+06	3.62335e+06	2.97392e+06	3.58515e+06	4.38612e+06	2.97876e+06	2.22021e+06	3.96599e+06	2.42299e+06	3.15779e+06	2.65045e+06	2.54289e+06	467879	2.92526e+06	3.12841e+06	1.32112e+06	4.98999e+06	7.85788e+06
Com_25831_pos	Phylloquinone	Phylloquinone; Vitamin K1; Phytonadione; 2-Methyl-3-phytyl-1,4-naphthoquinone	C31 H46 O2	450.352	7.466	cpd:C02059	map00130 Ubiquinone and other terpenoid-quinone biosynthesis;map01100 Metabolic pathways;map04977 Vitamin digestion and absorption	HMDB0304722	LMPR02030028	Lipids and lipid-like molecules	Glycerolipids	Triradylcglycerols	Prenol Lipids [PR]	Quinones and hydroquinones [PR02]	Vitamin K [PR0203]	No results	No results	Full match	939.666	474409	647161	2.80579e+06	468268	653358	1.362e+06	631624	485202	2.45273e+06	4.8659e+06	2.48552e+06	315671	300580	1.48527e+06	1.72829e+06	6.50699e+06	2.33632e+06	1.26193e+06	2.87823e+06	5.71974e+06	6.57923e+06	1.89123e+06	486988	3.91323e+06	782846	2.01299e+06	5.05534e+06	446515	3.54735e+06	381400
Com_28437_pos	Phytosphingosine	Phytosphingosine; 4-D-Hydroxysphinganine	C18 H39 N O3	317.293	6.67	cpd:C12144	map00600 Sphingolipid metabolism;map01100 Metabolic pathways	HMDB0004610	LMSP01030001	Organic nitrogen compounds	Organonitrogen compounds	Amines	Sphingolipids [SP]	Sphingoid bases [SP01]	4-Hydroxysphinganines (Phytosphingosines) [SP0103]	No results	Full match	No results	318.3	447411	1.36709e+06	468801	404088	518111	815761	726465	1.40984e+06	1.17998e+06	1.16768e+06	836871	623037	543327	698714	521718	714779	624283	1.4172e+06	699892	929503	808179	750146	1.17103e+06	4.69371e+06	4.53279e+06	1.17235e+06	904106	1.29845e+06	723949	556835
Com_4493_neg	TPP	Thiamin diphosphate; Thiamine diphosphate; Thiamin pyrophosphate; TPP; ThPP	C12 H19 Cl N4 O7 P2 S	460.013	5.773	cpd:C00068	map00010 Glycolysis / Gluconeogenesis;map00020 Citrate cycle (TCA cycle);map00280 Valine, leucine and isoleucine degradation;map00620 Pyruvate metabolism;map00640 Propanoate metabolism;map00730 Thiamine metabolism;map01100 Metabolic pathways;map04977 Vitamin digestion and absorption	HMDB0259262	--	Organic acids and derivatives	Organic phosphoric acids and derivatives	Phosphate esters	--	--	--	No results	No results	Full match	459.006	1.30281e+07	2.44877e+06	2.63316e+07	4.5341e+07	2.90465e+06	1.08787e+07	1.33715e+07	3.27733e+07	1.36192e+07	2.40039e+07	1.20577e+07	6.30179e+06	6.42039e+06	690596	4.28102e+06	2.07625e+06	4.20992e+06	1.17562e+06	4.46744e+06	1.07633e+06	9.29307e+06	1.27663e+06	3.53492e+06	2.57928e+06	650781	1.27899e+06	2.53736e+06	2.444e+06	3.52129e+06	9.67528e+06
Com_4973_neg	O-Phospho-L-serine	O-Phospho-L-serine; L-O-Phosphoserine; 3-Phosphoserine; Dexfosfoserine	C3 H8 N O6 P	185.009	1.295	cpd:C01005	map00260 Glycine, serine and threonine metabolism;map00270 Cysteine and methionine metabolism;map00970 Aminoacyl-tRNA biosynthesis;map01100 Metabolic pathways;map01200 Carbon metabolism;map01230 Biosynthesis of amino acids	HMDB0001721	--	Organic acids and derivatives	Carboxylic acids and derivatives	Amino acids, peptides, and analogues	--	--	--	No results	No results	Full match	184.002	2.4453e+07	2.76251e+06	7.02077e+06	1.6515e+07	1.2861e+07	1.694e+07	1.82483e+07	2.00267e+07	1.09555e+07	2.841e+07	3.6275e+07	2.40868e+07	2.84914e+06	1.37083e+07	8.39768e+06	5.74738e+06	1.30591e+06	505223	1.32266e+06	1.61474e+07	1.08188e+06	915916	3.64153e+07	2.14188e+07	1.80292e+06	1.63595e+06	6.35763e+06	830827	6.40359e+06	1.39937e+07
Com_6817_neg	3-Methylglutaric acid	--	C6 H10 O4	146.058	5.365	--	--	HMDB0000752	--	Lipids and lipid-like molecules	Fatty Acyls	Fatty acids and conjugates	--	--	--	No results	Full match	Full match	145.051	3.0779e+07	4.19611e+06	4.78832e+06	1.40533e+07	6.63915e+06	1.51762e+07	2.28986e+07	7.26635e+06	1.49747e+07	6.31264e+06	5.40863e+06	9.18838e+06	5.86803e+06	6.69509e+06	8.10845e+06	5.71304e+06	6.97668e+06	2.48867e+06	3.21348e+06	3.4509e+06	6.43201e+06	4.46412e+06	5.23828e+06	1.14728e+06	1.05859e+07	3.89272e+06	9.36109e+06	2.78217e+06	1.09788e+07	5.00739e+06
Com_1585_neg	1-(2,4-dihydroxyphenyl)-2-(3,5-dimethoxyphenyl)propan-1-one	--	C17 H18 O5	302.115	5.229	--	--	--	--	--	--	--	--	--	--	Full match	No results	No results	301.107	2.06853e+07	5.88754e+07	6.7531e+06	1.66254e+07	4.59792e+07	8.74843e+07	1.55415e+07	7.20729e+07	9.33367e+07	5.18739e+06	9.32942e+07	5.41052e+07	7.95562e+06	5.50918e+06	8.27228e+06	6.2833e+06	2.84881e+06	1.04748e+07	7.63048e+06	1.63372e+08	9.35662e+06	6.65923e+06	9.1053e+06	1.56811e+07	3.98973e+06	3.90717e+06	7.26187e+06	3.97371e+06	5.47887e+06	1.09272e+07
Com_3772_neg	1-[6-(benzyloxy)-3-(tert-butyl)-2-hydroxyphenyl]ethan-1-one	--	C19 H22 O3	298.157	6.146	--	--	--	--	--	--	--	--	--	--	Full match	No results	No results	297.15	1.08028e+07	1.81296e+07	2.75971e+07	5.57691e+07	6.64272e+06	2.13943e+07	2.15386e+07	3.25254e+07	2.01153e+07	7.02867e+06	2.27747e+07	1.21134e+07	1.55793e+07	2.4898e+07	6.58001e+06	6.19285e+06	2.63829e+07	1.05391e+07	1.16795e+07	5.02929e+06	1.67115e+07	9.94349e+06	1.68145e+07	9.50242e+06	5.10459e+06	1.79197e+06	1.01198e+07	8.53249e+06	8.37871e+06	1.09392e+07
Com_1901_neg	Oleic Acid	(9Z)-Octadecenoic acid; (Z)-Octadec-9-enoic acid; Oleate; Oleic acid	C18 H34 O2	282.256	9.197	cpd:C00712	map00061 Fatty acid biosynthesis;map01040 Biosynthesis of unsaturated fatty acids	HMDB0000207	LMFA01030002	Lipids and lipid-like molecules	Fatty Acyls	Fatty acids and conjugates	Fatty Acyls [FA]	Fatty Acids and Conjugates [FA01]	Unsaturated fatty acids [FA0103]	Full match	No results	No results	281.248	2.09376e+07	2.13005e+07	3.08071e+07	4.4433e+07	1.19716e+07	6.11874e+07	1.22061e+08	4.23688e+07	5.52672e+07	1.91264e+07	1.1433e+08	2.03282e+07	5.30351e+06	2.40779e+07	3.37227e+07	6.58515e+06	1.23358e+07	6.19912e+06	2.81762e+07	1.71224e+07	5.93533e+07	1.11407e+07	5.20954e+07	2.9671e+07	6.4558e+06	2.68204e+06	1.34595e+07	5.41803e+06	1.29004e+07	2.07633e+07
Com_408_neg	PA (2:0/15:0)	--	C20 H39 O8 P	438.231	8.68	--	--	--	--	--	--	--	--	--	--	No results	Invalid mass	No results	437.222	3.48012e+08	1.74061e+08	2.32005e+08	3.81415e+08	1.22256e+08	4.08763e+08	2.14887e+08	5.82074e+08	4.2957e+08	1.69883e+08	3.88255e+08	1.785e+08	6.83372e+07	1.9061e+08	2.17613e+08	1.6966e+08	1.57213e+08	7.57478e+07	1.08454e+08	2.11538e+08	2.3298e+08	1.61425e+08	2.62881e+08	3.36848e+07	2.10219e+07	1.11353e+08	1.8636e+08	5.25572e+07	2.14835e+08	3.5491e+08
Com_6086_neg	13,14-dihydro Prostaglandin E1	--	C20 H36 O5	356.256	5.872	--	--	--	--	--	--	--	--	--	--	Full match	No results	No results	355.249	1.10378e+07	2.68721e+07	6.93432e+06	8.43479e+06	9.7737e+06	1.28018e+07	1.09198e+07	3.02173e+06	1.32683e+07	4.38805e+06	4.00495e+06	6.87979e+06	4.69231e+06	2.17548e+06	2.8391e+06	2.02069e+06	3.3468e+06	3.84343e+06	2.67879e+06	4.71935e+06	4.29335e+06	7.94987e+06	4.60036e+06	3.60735e+06	1.83773e+06	1.05994e+07	2.80852e+06	5.70472e+06	2.74383e+06	4.85623e+06
Com_4154_neg	(+/-)-Equol	--	C15 H14 O3	242.094	5.427	--	--	--	--	--	--	--	--	--	--	No results	No results	Full match	241.087	5.29407e+07	4.78452e+06	5.25597e+06	8.73878e+06	3.74275e+07	4.29455e+07	2.3933e+07	5.13715e+06	4.46737e+07	6.49995e+06	1.0372e+07	2.79068e+07	2.72839e+07	5.29907e+06	7.5867e+06	5.04687e+06	4.35648e+06	4.37068e+06	4.86444e+06	9.40923e+06	4.12621e+06	5.38533e+06	5.35465e+06	7.35771e+07	2.84096e+07	2.05098e+06	5.22586e+06	2.57991e+06	4.68885e+06	9.50608e+06
Com_885_neg	Mag (18:1)	--	C21 H40 O4	356.293	8.773	--	--	--	--	--	--	--	--	--	--	No results	No results	Full match	401.291	4.27689e+07	3.62456e+07	6.73103e+07	8.74954e+07	6.21762e+07	9.33213e+06	4.81319e+07	1.57318e+08	9.81306e+06	2.93353e+07	9.72453e+07	1.37503e+08	2.33779e+06	4.34847e+06	9.51816e+06	4.70184e+07	4.0689e+06	3.15343e+06	2.11345e+07	1.46119e+07	6.67037e+07	3.59897e+06	8.93353e+07	1.21212e+07	2.57847e+06	4.52112e+06	1.16017e+07	1.27751e+06	1.71097e+07	8.47873e+06
Com_129_neg	2,8-Quinolinediol	--	C9 H7 N O2	161.048	5.525	--	--	HMDB0240311	--	Organoheterocyclic compounds	Quinolines and derivatives	Quinolones and derivatives	--	--	--	No results	Full match	No results	160.04	1.72583e+09	5.28719e+06	1.47248e+07	1.6095e+08	2.56816e+09	1.88744e+09	3.60785e+08	9.6395e+07	2.21197e+09	1.47821e+07	1.74791e+07	1.09761e+09	1.01115e+08	3.99448e+07	1.27193e+07	8.87525e+07	2.3842e+07	3.19692e+07	6.93404e+07	1.24691e+07	9.63113e+06	1.30194e+07	3.3543e+07	3.1736e+07	8.81901e+08	1.04033e+07	3.08861e+07	3.0371e+07	1.69829e+07	4.42912e+07
Com_1185_neg	10-Hydroxydecanoic acid	10-Hydroxydecanoic acid; 10-Hydroxydecanoate	C10 H20 O3	188.141	6.026	cpd:C02774	--	HMDB0244272	--	Organic acids and derivatives	Hydroxy acids and derivatives	Medium-chain hydroxy acids and derivatives	--	--	--	No results	No results	Full match	187.134	2.12753e+08	3.3376e+07	8.58027e+07	1.58474e+08	1.2524e+08	1.77478e+08	2.00819e+08	1.11035e+08	1.91152e+08	4.7712e+07	6.36051e+07	1.34777e+08	7.62985e+07	3.63289e+07	4.08863e+07	6.87047e+07	1.05446e+08	4.23144e+07	1.00619e+08	4.06839e+07	8.81606e+07	2.11515e+07	1.05257e+08	5.97175e+07	2.29184e+07	2.75066e+07	7.81932e+07	3.61308e+07	9.83626e+07	1.13327e+08
Com_7064_pos	Cholecalciferol	Vitamin D3; Cholecalciferol; Calciol	C27 H44 O	384.339	9	cpd:C05443	map00100 Steroid biosynthesis;map01100 Metabolic pathways;map04977 Vitamin digestion and absorption;map05323 Rheumatoid arthritis	HMDB0000876	--	Lipids and lipid-like molecules	Steroids and steroid derivatives	Vitamin D and derivatives	--	--	--	No results	Full match	No results	385.346	1.63058e+07	6.71209e+07	2.8965e+07	1.43279e+07	8.3458e+06	2.47014e+07	1.17081e+07	1.07488e+07	2.35885e+07	3.51121e+07	1.00559e+07	2.47188e+07	1.83489e+07	2.41626e+07	1.03695e+07	8.89378e+06	5.53671e+06	1.48061e+07	1.65527e+07	5.64024e+06	1.09147e+07	8.33846e+06	9.4037e+06	9.87687e+06	1.50674e+07	5.85648e+06	1.88695e+07	4.2069e+06	4.93156e+06	1.62872e+07
Com_277_pos	Coumarin	Coumarin; Coumarine; Cumarin; 2H-1-Benzopyran-2-one; 1,2-Benzopyrone; 2-Propenoic acid, 3-(2-hydroxyphenyl)-, delta-lactone; 5,6-Benzo-2-pyrone; Benzo-alpha-pyrone; cis-o-Coumarinic acid lactone; Coumarinic anhydride; o-Hydroxycinnamic acid lactone; Rattex; Tonka bean camphor	C9 H6 O2	146.037	5.205	cpd:C05851	--	HMDB0001218	--	Phenylpropanoids and polyketides	Coumarins and derivatives	-	--	--	--	No results	Full match	Full match	147.044	9.99911e+08	7.63291e+06	9.71864e+07	5.0954e+08	1.42056e+09	8.33524e+08	8.72173e+08	1.88651e+08	9.56064e+08	1.47471e+08	3.78061e+07	1.37613e+09	1.03049e+09	4.01261e+07	5.38601e+07	3.91031e+07	2.36501e+07	6.01714e+07	4.43967e+08	6.52645e+06	1.99976e+07	1.1522e+07	1.7283e+07	3.46556e+07	3.58705e+08	1.76486e+07	4.57166e+07	2.46325e+07	2.50535e+07	1.94972e+08
Com_17469_pos	7-Hydroxy-4-chromone	--	C9 H6 O3	162.031	4.924	--	--	--	--	--	--	--	--	--	--	No results	No results	Full match	163.039	2.78382e+06	1.46564e+06	1.76589e+06	3.67821e+06	2.38444e+06	3.39121e+06	3.98229e+06	1.64659e+06	4.63137e+06	1.41683e+07	2.86838e+06	1.7552e+06	1.08629e+06	927361	1.47845e+06	1.44617e+06	1.32489e+06	736123	762192	1.56166e+06	4.34513e+06	1.1286e+06	1.82315e+06	1.24616e+06	1.05395e+06	667255	821873	660562	1.27745e+06	1.43763e+06
Com_1630_pos	tetranor-12(R)-HETE	--	C16 H26 O3	248.177	8.735	--	--	--	--	--	--	--	--	--	--	Invalid mass	Invalid mass	No results	249.185	9.33392e+07	1.6152e+08	2.45859e+08	9.9967e+07	1.08293e+08	8.63928e+07	1.05746e+08	8.19954e+07	1.01201e+08	2.55633e+08	9.71139e+07	1.80645e+08	6.41067e+07	1.5218e+08	1.00221e+08	1.01171e+08	7.89743e+07	4.9827e+07	1.31818e+08	5.13879e+07	1.26736e+08	6.95209e+07	8.78913e+07	3.20429e+07	3.45299e+07	7.25552e+07	6.5221e+07	3.25107e+07	7.80282e+07	1.39489e+08
Com_99_pos	2-Thio-acetyl MAGE	--	C21 H42 O3 S	396.264	8.692	--	--	--	--	--	--	--	--	--	--	Invalid mass	No results	No results	397.272	2.48091e+09	9.68126e+08	2.81638e+09	4.31016e+09	1.27797e+09	3.86094e+09	2.80619e+09	4.3324e+09	4.06666e+09	1.8492e+09	3.74922e+09	1.4498e+09	7.76346e+08	1.99407e+09	1.82936e+09	1.50789e+09	1.5794e+09	4.51053e+08	1.19231e+09	6.06405e+08	2.42114e+09	1.33699e+09	2.12619e+09	1.69401e+08	2.27053e+08	8.49936e+08	1.0844e+09	3.99522e+08	1.92273e+09	3.29894e+09
Com_11918_pos	ethyl 5-ethoxy-1H-indole-2-carboxylate	--	C13 H15 N O3	216.079	5.421	--	--	--	--	--	--	--	--	--	--	Invalid mass	No results	No match	217.086	2.72948e+07	3.35241e+06	2.14947e+06	8.38302e+06	1.08368e+07	9.64966e+06	3.25365e+07	2.49593e+06	9.76301e+06	1.13527e+06	2.21996e+06	6.52234e+06	5.52247e+06	2.17411e+06	2.43851e+06	1.10957e+06	3.50273e+06	1.255e+06	2.61775e+06	3.0141e+06	3.32811e+06	2.66797e+06	2.49442e+06	3.15162e+06	1.71417e+06	1.86487e+06	2.0763e+06	424437	3.08016e+06	2.91802e+06
Com_12464_pos	Ethyl chrysanthemumate	--	C12 H20 O2	196.146	8.706	--	--	--	--	--	--	--	--	--	--	No results	No results	Full match	197.153	4.52523e+06	3.00418e+07	7.39408e+06	1.14607e+07	2.53927e+06	6.76545e+06	6.18971e+06	5.77412e+06	7.54966e+06	7.38808e+06	3.98665e+06	9.89477e+06	1.40417e+07	6.29068e+06	6.48955e+06	5.49113e+06	6.48018e+06	2.72289e+06	5.48494e+06	3.16719e+06	6.03432e+06	3.34118e+06	4.13848e+06	2.90843e+06	8.22611e+06	3.3095e+06	2.80748e+06	2.19967e+06	4.63293e+06	7.38494e+06
Com_2849_pos	2-(2,6-dimethoxyphenyl)-5,6-dimethoxy-4H-chromen-4-one	--	C19 H18 O6	342.11	5.508	--	--	--	--	--	--	--	--	--	--	Full match	No results	No results	325.107	6.77813e+07	2.33552e+07	9.03966e+07	6.94774e+07	3.70461e+07	7.61998e+07	1.00239e+08	5.02057e+07	9.37434e+07	1.05454e+08	1.25216e+08	3.88773e+07	8.1668e+07	1.02154e+07	6.32073e+07	3.37366e+07	3.66968e+07	1.50025e+07	3.57929e+07	5.43771e+07	9.67177e+07	3.22146e+07	3.11101e+07	2.34493e+07	1.62579e+07	1.40032e+07	3.56739e+07	1.20045e+07	3.80968e+07	5.43202e+07
Com_8784_pos	(2R,3S,4S,5R,6R)-2-(hydroxymethyl)-6-(2-phenylethoxy)oxane-3,4,5-triol	--	C14 H20 O6	266.113	5.753	--	--	--	--	--	--	--	--	--	--	Invalid mass	No results	No results	267.12	3.75568e+07	1.87412e+07	4.31055e+06	6.21246e+06	3.83279e+06	5.00937e+06	4.9536e+06	7.93671e+06	7.50506e+06	4.76599e+06	4.36094e+06	2.53106e+07	2.20977e+07	4.76543e+06	2.93457e+06	3.95998e+06	4.35411e+06	3.16522e+06	3.74082e+06	5.36543e+06	3.7519e+06	2.93625e+06	3.6713e+06	5.87774e+06	5.61137e+06	3.00878e+06	3.46461e+06	2.15877e+06	3.91711e+06	6.87172e+06
Com_12765_pos	16-Heptadecyne-1,2,4-triol	--	C17 H32 O3	306.217	8.469	--	--	--	--	--	--	--	--	--	--	No results	Invalid mass	No results	307.224	9.81213e+06	4.76247e+06	6.44083e+06	1.34906e+07	2.66901e+06	5.28558e+06	2.96878e+07	3.89756e+06	4.86773e+06	4.80367e+06	7.68269e+06	2.97712e+06	2.81792e+06	4.45604e+06	4.94978e+06	2.19803e+06	4.47854e+06	2.38454e+06	5.64196e+06	3.7118e+06	4.04495e+06	1.86583e+06	5.15165e+06	4.41621e+06	2.35052e+06	1.50981e+06	3.12934e+06	2.46784e+06	2.68769e+06	6.80563e+06
Com_2973_pos	1,4-dihydroxy-1,4-dimethyl-7-(propan-2-ylidene)-decahydroazulen-6-one	--	C15 H24 O3	234.161	8.729	--	--	--	--	--	--	--	--	--	--	Invalid mass	Invalid mass	No results	235.169	4.05097e+07	2.22868e+07	1.21735e+08	6.76384e+07	5.20696e+07	6.01216e+07	5.61467e+07	5.83829e+07	6.4604e+07	8.78318e+07	6.56054e+07	8.58414e+07	2.89101e+07	8.21806e+07	5.62294e+07	5.43079e+07	4.46663e+07	2.06243e+07	6.10875e+07	2.54313e+07	5.57788e+07	4.0347e+07	4.27618e+07	8.39706e+06	1.73287e+07	4.24882e+07	3.40824e+07	1.95509e+07	4.31628e+07	8.62568e+07
Com_22833_pos	Prostaglandin J2	Prostaglandin J2; PGJ2	C20 H30 O4	351.247	7.983	cpd:C05957	map00590 Arachidonic acid metabolism;map01100 Metabolic pathways;map04726 Serotonergic synapse	HMDB0002710	LMFA03010019	Lipids and lipid-like molecules	Fatty Acyls	Eicosanoids	Fatty Acyls [FA]	Eicosanoids [FA03]	Prostaglandins [FA0301]	Invalid mass	No results	No results	352.254	3.65021e+06	3.67754e+06	1.08786e+06	9.75837e+06	830702	3.94326e+06	4.15802e+06	3.83207e+06	3.90782e+06	1.07165e+06	5.40937e+06	1.16425e+06	1.75578e+06	1.21266e+06	1.46973e+06	641291	1.66972e+06	495851	1.19414e+06	1.84518e+06	2.35979e+06	1.51315e+06	3.64142e+06	1.67018e+06	839268	941138	1.56796e+06	891496	1.12429e+06	1.24119e+06
Com_1702_pos	1,4-dihydroxyheptadec-16-en-2-yl acetate	--	C19 H36 O4	350.244	7.684	--	--	--	LMFA05000641	--	--	--	Fatty Acyls [FA]	Fatty alcohols [FA05]	_	Invalid mass	No match	No match	351.251	3.21173e+07	4.71551e+07	8.36684e+07	8.69012e+07	8.73048e+07	5.85917e+07	1.71053e+08	5.61692e+07	6.17295e+07	2.6473e+07	5.67159e+07	6.04415e+07	7.31919e+07	3.50879e+07	2.0699e+07	5.34048e+07	2.06531e+07	2.15184e+07	5.44973e+07	1.38759e+07	4.76548e+07	8.49222e+06	5.55498e+07	3.26135e+07	1.9465e+08	1.37516e+07	2.331e+07	3.13167e+07	8.74579e+06	1.98378e+07
Com_21060_pos	3-(4-nitrophenyl)[1,2,3]triazolo[1,5-a]quinazolin-5-amine	--	C15 H10 N6 O2	306.085	4.909	--	--	--	--	--	--	--	--	--	--	Invalid mass	No results	No results	307.092	1.16911e+07	1.47471e+06	2.68248e+06	4.89449e+06	4.66992e+06	7.79193e+06	1.27642e+07	4.25018e+06	9.33992e+06	1.6835e+06	5.56161e+06	4.11959e+06	2.11027e+06	1.93237e+06	7.79336e+06	2.18745e+06	2.17217e+06	2.08359e+06	3.0368e+06	2.59329e+06	5.78722e+06	4.84844e+06	2.07772e+06	2.00218e+06	979603	2.24123e+06	2.53087e+06	1.28774e+06	3.15395e+06	3.36258e+06
Com_22883_pos	1-{[5-(4-chlorophenyl)-4H-1,2,4-triazol-3-yl]thio}acetone	--	C11 H10 Cl N3 O S	267.02	8.298	--	--	--	--	--	--	--	--	--	--	Invalid mass	No match	No results	268.027	3.31418e+06	1.04038e+06	2.86355e+06	4.22412e+06	4.03766e+06	3.4936e+06	4.53967e+06	2.48588e+06	3.07512e+06	1.95072e+06	2.21585e+06	6.76887e+06	1.10616e+06	1.31441e+06	2.56902e+06	2.04705e+06	1.58817e+06	631414	3.56729e+06	1.41859e+06	2.68189e+06	1.58315e+06	2.2271e+06	1.44219e+06	738633	1.17246e+06	1.19278e+06	680871	2.47324e+06	3.11734e+06
Com_28105_pos	Diacetoxyscirpenol	Diacetoxyscirpenol	C19 H26 O7	366.168	7.301	cpd:C09662	--	HMDB0035104	--	Lipids and lipid-like molecules	Prenol lipids	Sesquiterpenoids	--	--	--	No results	Full match	No results	367.175	5.08109e+06	594737	4.3704e+06	4.96646e+06	3.48139e+06	4.78071e+06	7.55275e+06	822358	4.60802e+06	913223	1.11734e+06	3.63905e+06	1.77943e+06	1.49579e+06	1.35717e+06	712989	1.80619e+06	893456	2.15688e+06	840004	1.86497e+06	583894	1.58528e+06	2.3918e+06	1.20479e+06	743766	935270	830677	1.13118e+06	2.63339e+06
Com_11214_pos	Homo-Gamma-Linolenic Acid (C20:3)	--	C20 H34 O2	306.256	7.674	--	--	--	--	--	--	--	--	--	--	No results	No results	Full match	307.263	1.37082e+07	1.26721e+07	9.46669e+06	1.58592e+07	1.91701e+07	1.54933e+07	2.42469e+07	1.31027e+07	1.9114e+07	5.61694e+06	8.44878e+06	1.68043e+07	1.61117e+07	6.52879e+06	5.33799e+06	8.24388e+06	1.18723e+07	8.92613e+06	1.47433e+07	7.33845e+06	7.60557e+06	3.33648e+06	7.84879e+06	1.59318e+07	2.96083e+06	3.97191e+06	9.56863e+06	5.87049e+06	8.96326e+06	1.01176e+07
Com_8826_pos	6-methyl-7-nitro-2,3-dihydro-1,4-benzodioxine	--	C9 H9 N O4	177.043	5.121	--	--	--	--	--	--	--	--	--	--	Invalid mass	No results	No match	178.05	1.91415e+07	4.29846e+06	9.23336e+06	2.26188e+07	3.10609e+07	2.11992e+07	3.25013e+07	5.97557e+06	2.36288e+07	3.76826e+06	5.68179e+06	9.26285e+06	5.25641e+06	4.6709e+06	5.37809e+06	4.76169e+06	5.92763e+06	5.20844e+06	5.75714e+06	7.39712e+06	1.01396e+07	4.86677e+06	7.18551e+06	6.85733e+06	2.71731e+06	3.73181e+06	6.54642e+06	5.26357e+06	5.09639e+06	6.10375e+06
Com_571_pos	methyl 2,5-dimethyl-1H-pyrrole-3-carboxylate	--	C8 H11 N O2	175.063	5.224	--	--	--	--	--	--	--	--	--	--	Invalid mass	No match	No match	176.071	9.34003e+08	3.80471e+06	4.62516e+06	2.37923e+07	3.17417e+08	4.67288e+07	1.51249e+07	9.21575e+06	5.05835e+07	3.71162e+06	4.94235e+06	1.32741e+08	1.7707e+08	5.45606e+06	5.55604e+06	5.2779e+06	5.46086e+06	5.06675e+06	8.81917e+06	4.68658e+06	5.07436e+06	4.1795e+06	6.5479e+06	1.64996e+07	5.22759e+07	3.61158e+06	6.87257e+06	2.78404e+06	4.28606e+06	2.70894e+06
Com_17704_pos	Triptolide	Triptolide	C20 H24 O6	378.168	6.507	cpd:C09204	--	HMDB0259270	--	Organoheterocyclic compounds	Oxepanes	-	--	--	--	No results	Invalid mass	No results	379.175	8.97559e+06	3.92921e+06	3.73724e+06	1.52061e+07	5.79951e+06	9.23456e+06	9.96478e+06	6.34161e+06	7.84849e+06	3.44746e+06	4.14455e+06	5.02591e+06	3.48062e+06	1.43286e+06	4.09236e+06	3.26478e+06	4.8373e+06	1.7867e+06	5.41126e+06	2.80018e+06	5.88475e+06	3.18793e+06	4.03434e+06	3.14372e+06	954313	2.14191e+06	2.48979e+06	2.36445e+06	4.18343e+06	6.35294e+06
Com_2390_pos	Maleamic acid	Maleamate; Maleamic acid	C4 H5 N O3	115.042	5.524	cpd:C01596	map00760 Nicotinate and nicotinamide metabolism	HMDB0254310	--	Lipids and lipid-like molecules	Fatty Acyls	Fatty acids and conjugates	--	--	--	No results	Invalid mass	No results	116.05	8.65351e+07	2.71846e+06	2.80695e+06	4.01077e+06	1.40192e+08	1.13319e+08	4.94765e+06	4.78424e+06	1.135e+08	5.52611e+06	3.90782e+06	5.09056e+07	3.20858e+06	1.76279e+06	404767	5.63042e+06	1.0388e+06	1.92648e+06	3.82669e+06	1.53633e+06	993445	871913	1.58976e+06	4.49952e+06	3.38352e+07	636449	2.41335e+06	1.84254e+06	1.66183e+06	3.48375e+06
Com_12402_pos	L-Methionine sulfoxide	--	C5 H11 N O3 S	165.046	1.651	--	--	HMDB0250776	--	Organic acids and derivatives	Carboxylic acids and derivatives	Amino acids, peptides, and analogues	--	--	--	No results	Full match	Full match	166.053	1.09963e+07	1.1128e+06	4.06309e+06	9.76491e+06	9.01399e+06	2.16288e+07	1.83251e+07	2.28513e+07	2.99843e+07	5.93684e+06	8.00425e+06	1.6383e+07	5.31469e+06	7.58029e+06	1.5291e+07	2.16173e+06	2.95793e+06	957952	6.13149e+06	4.1656e+06	2.10614e+06	1.72256e+06	1.38762e+07	2.30698e+07	9.84915e+06	3.96279e+06	4.59798e+06	1.14652e+06	8.07478e+06	1.03483e+07
Com_13746_pos	di{4-[(2-hydroxyethyl)(methyl)amino]phenyl}methanone	--	C19 H24 N2 O3	328.177	9.776	--	--	--	--	--	--	--	--	--	--	Invalid mass	No results	No results	329.184	6.73298e+06	5.30537e+06	1.58122e+07	1.09362e+07	7.93377e+06	1.79573e+07	8.97862e+06	1.46882e+07	1.62722e+07	1.13289e+07	1.35729e+07	1.25042e+07	1.87502e+06	7.92664e+06	6.16297e+06	5.31795e+06	5.89268e+06	2.2308e+06	6.73104e+06	8.43321e+06	1.30718e+07	3.01824e+06	1.45669e+07	1.07013e+07	2.04011e+06	3.67932e+06	4.79349e+06	1.51233e+06	7.22037e+06	7.18543e+06
Com_5937_pos	cis-gondoic acid	--	C20 H38 O2	310.287	9.448	--	--	HMDB0033022	LMFA01030085	Lipids and lipid-like molecules	Fatty Acyls	Fatty acids and conjugates	Fatty Acyls [FA]	Fatty Acids and Conjugates [FA01]	Unsaturated fatty acids [FA0103]	No results	No results	Full match	311.294	1.8336e+06	662005	1.30496e+06	2.85083e+06	2.21241e+06	1.72489e+06	1.81136e+07	7.5631e+06	1.51622e+07	4.09833e+06	4.11318e+06	2.37782e+06	772647	1.69618e+06	732703	1.162e+06	836790	333464	2.05761e+06	776761	2.29225e+06	775474	2.96482e+06	1.15663e+07	1.42063e+06	152541	381240	705494	1.20534e+06	1.06085e+06
Com_16232_pos	Prostaglandin I2	Prostaglandin I2; (5Z,13E)-(15S)-6,9alpha-Epoxy-11alpha,15-dihydroxyprosta-5,13-dienoate; Prostacyclin; PGI2; Epoprostenol	C20 H32 O5	352.225	5.8	cpd:C01312	map00590 Arachidonic acid metabolism;map01100 Metabolic pathways;map04024 cAMP signaling pathway;map04080 Neuroactive ligand-receptor interaction;map04270 Vascular smooth muscle contraction;map04370 VEGF signaling pathway;map04611 Platelet activation	HMDB0001335	LMFA03010087	Lipids and lipid-like molecules	Fatty Acyls	Eicosanoids	Fatty Acyls [FA]	Eicosanoids [FA03]	Prostaglandins [FA0301]	No results	Full match	Full match	353.232	1.09626e+07	3.6742e+06	6.91242e+06	1.05816e+07	7.97539e+06	1.78343e+07	1.84744e+07	5.19963e+06	1.9915e+07	3.12175e+06	4.62591e+06	6.87666e+06	5.76985e+06	4.96414e+06	4.0102e+06	3.48958e+06	6.42511e+06	3.61827e+06	9.30358e+06	4.2635e+06	5.88486e+06	3.11885e+06	7.04281e+06	7.24078e+06	2.7287e+06	2.58637e+06	5.17245e+06	2.79166e+06	4.49895e+06	8.37022e+06
Com_4549_pos	Menadione	Menadione; Vitamin K3; 2-Methyl-1,4-naphthoquinone	C11 H8 O2	172.053	5.667	cpd:C05377	map04977 Vitamin digestion and absorption	HMDB0001892	--	Benzenoids	Naphthalenes	Naphthoquinones	--	--	--	No results	Full match	No results	173.06	6.68717e+07	2.6178e+07	2.86735e+07	6.96131e+07	1.16554e+07	4.33306e+07	1.05696e+08	8.04875e+06	5.23126e+07	1.14856e+07	6.26761e+06	2.34738e+07	2.03488e+07	1.951e+07	2.64203e+07	1.53307e+07	1.20158e+07	8.78909e+06	3.56964e+07	1.53693e+07	3.13566e+07	9.43989e+06	2.8173e+07	1.67028e+07	9.00301e+06	6.39463e+06	6.16875e+06	1.77427e+06	2.47147e+07	2.90207e+07
Com_6962_pos	Monoolein	--	C21 H40 O4	356.291	8.365	--	--	HMDB0254854	--	Lipids and lipid-like molecules	Glycerolipids	Monoradylglycerols	--	--	--	No results	Full match	Full match	357.299	1.06399e+07	1.322e+07	3.98318e+07	1.36834e+07	2.11368e+07	8.08728e+06	7.87809e+06	9.77813e+06	1.10726e+07	2.05309e+07	1.20117e+07	1.64971e+07	8.01686e+06	4.07811e+07	1.22752e+07	7.63283e+06	1.80454e+07	9.10507e+06	1.42891e+07	4.30456e+06	1.43548e+07	1.29065e+07	1.48148e+07	2.33617e+06	6.74726e+06	8.04313e+06	6.85462e+06	9.12271e+06	1.02876e+07	1.65634e+07
Com_1194_pos	(12Z)-9,10,11-trihydroxyoctadec-12-enoic acid	--	C18 H34 O5	352.223	6.718	--	--	--	--	--	--	--	--	--	--	Invalid mass	Invalid mass	No results	353.23	4.02599e+08	4.77941e+07	1.48386e+08	1.55533e+08	1.24801e+08	1.96677e+08	2.57698e+08	1.16342e+08	2.29833e+08	6.98913e+07	7.40003e+07	1.271e+08	7.93605e+07	4.69444e+07	1.6818e+07	7.21275e+07	6.84066e+07	3.32387e+07	1.40857e+08	2.44801e+07	4.23021e+07	1.95628e+07	1.78812e+08	1.86452e+08	5.16217e+07	2.00952e+07	6.70663e+07	1.55537e+07	1.57077e+08	6.43794e+07
Com_12928_pos	16,16-Dimethyl prostaglandin A2	--	C22 H34 O4	344.235	5.634	--	--	--	--	--	--	--	--	--	--	No results	Invalid mass	No match	345.242	1.26188e+07	1.60726e+07	3.22444e+06	3.60782e+06	4.11418e+06	8.2927e+06	2.924e+07	1.39324e+07	1.71052e+07	4.4456e+06	8.50062e+06	1.26793e+07	7.82643e+06	5.31857e+06	4.69194e+06	6.49563e+06	5.57671e+06	3.46641e+06	6.94399e+06	8.49351e+06	4.95765e+06	6.21653e+06	3.98433e+06	1.01358e+07	5.3172e+06	6.22991e+06	3.40075e+06	3.21966e+06	5.32782e+06	5.16259e+06
Com_7832_pos	farensyl diphosphate	--	C15H25O7P2---	379.302	5.773	--	--	--	--	--	--	--	--	--	--	No results	No results	Full match	380.309	3.59234e+07	5.09539e+06	2.49182e+07	4.66946e+07	1.89681e+07	2.61699e+07	3.77071e+07	1.21063e+07	2.97612e+07	5.53477e+06	8.48884e+06	2.05941e+07	1.7862e+07	1.30805e+07	1.65271e+07	1.00261e+07	1.30398e+07	8.08563e+06	1.55445e+07	7.62151e+06	9.59322e+06	5.58927e+06	5.28038e+06	5.18756e+07	1.81573e+07	2.85707e+06	8.23009e+06	2.77952e+06	1.422e+07	2.92011e+07
Com_8064_pos	mesityl (4-methylphenyl) sulfone	--	C16 H18 O2 S	292.11	5.667	--	--	--	--	--	--	--	--	--	--	Invalid mass	No results	No results	293.117	3.30622e+07	1.56352e+07	1.33224e+07	4.49238e+07	1.4565e+06	2.76144e+07	5.35795e+07	2.15159e+06	2.91823e+07	807140	2.01748e+06	1.29675e+07	3.72971e+06	9.13298e+06	1.69541e+07	4.48469e+06	1.23606e+06	3.08945e+06	1.59819e+07	2.70915e+06	1.64515e+07	4.49318e+06	1.68173e+07	2.19196e+06	998903	2.09774e+06	1.31632e+06	650977	9.78841e+06	9.67341e+06
[truncated: 6 more columns]
