# Supplementary material for: Unveiling the Metabolic Trajectory of Pig Feces Across Different Ages and Senescence
Source: Metabolites. 2024 Oct 17;14(10):558. doi: 10.3390/metabo14100558 (PMC11509300; doi:10.3390/metabo14100558)
Supplement: Supplementary file 1 [file metabolites-14-00558-s001.zip › Table S3.xlsx]

## Sheet: Sheet1
ID	Name	Other_name(Kegg_name)	Formula	Molecular Weight	RT [min]	Kegg_ID	KEGG_pathway	HMDB_ID	Lipidmaps_ID	SuperClass(HMDB)	Class(HMDB)	SubClass(HMDB)	CATEGORY(Lipidmaps)	MAIN_CLASS(Lipidmaps)	SUB_CLASS(Lipidmaps)	mzCloud_Results	mzVault_Results	MassList_Results	m/z	neg_OaFemetab1	neg_OaFemetab2	neg_OaFemetab3	neg_OaFemetab4	neg_OaFemetab5	neg_OaFemetab6	neg_OaFemetab7	neg_OaFemetab8	neg_OaFemetab9	neg_OaFemetab10	neg_OaFemetab11	neg_OaFemetab12	neg_OaFemetab13	neg_OaFemetab14	neg_OaFemetab15	neg_MaFemetab1	neg_MaFemetab2	neg_MaFemetab3	neg_MaFemetab4	neg_MaFemetab5	neg_MaFemetab6	neg_MaFemetab7	neg_MaFemetab8	neg_MaFemetab9	neg_MaFemetab10	neg_MaFemetab11	neg_MaFemetab12	neg_MaFemetab13	neg_MaFemetab14	neg_MaFemetab15
Com_689_neg	13,14-dihydro-15-keto-tetranor Prostaglandin E2	--	C16 H26 O5	298.178	6.177	--	--	--	--	--	--	--	--	--	--	Full match	Partial match	No results	297.171	3.76273e+07	7.57039e+07	2.92211e+07	3.02925e+07	2.46414e+07	3.31036e+07	3.59758e+07	1.0337e+08	4.6854e+07	5.79103e+07	3.97429e+07	6.16634e+07	1.76378e+07	2.56545e+07	2.97956e+07	1.26222e+08	8.13139e+07	1.07088e+08	9.27182e+07	4.28013e+07	7.45926e+07	1.75338e+08	1.30357e+08	1.27203e+08	1.03777e+08	1.63736e+08	2.31029e+08	2.72372e+08	1.44537e+08	1.29814e+08
Com_6756_neg	N4-Acetylcytidine	--	C11 H15 N3 O6	285.1	6.254	--	--	HMDB0005923	--	Nucleosides, nucleotides, and analogues	Pyrimidine nucleosides	-	--	--	--	No results	Invalid mass	No results	284.092	1.25799e+06	565003	786594	676453	465404	733659	774833	1.38172e+07	738052	397821	1.04609e+06	509666	410215	492595	445984	754677	2.62504e+06	3.74767e+06	1.12539e+06	3.72599e+06	3.49862e+06	4.20662e+06	1.28988e+06	3.06108e+06	2.19881e+07	5.63418e+06	1.5595e+07	1.65662e+07	4.9957e+06	6.16956e+06
Com_5576_neg	Lysops 22:6	--	C28 H44 N O9 P	569.274	7.264	--	--	--	--	--	--	--	--	--	--	No results	No results	Full match	568.268	3.49022e+06	5.62269e+06	5.15844e+06	3.48946e+06	2.5893e+06	2.07348e+06	1.59326e+06	4.65367e+06	2.04532e+06	6.39671e+06	4.28947e+06	3.07181e+06	4.52273e+06	2.66991e+06	3.6838e+06	7.33129e+06	7.93361e+06	5.5503e+06	7.6711e+06	2.74141e+07	1.68066e+07	1.23651e+07	8.16708e+06	3.37828e+06	7.64148e+06	5.54286e+06	6.38308e+06	5.93023e+06	8.0203e+06	4.6152e+06
Com_45_neg	Stercobilin	L-Urobilin; L-Stercobilin; Stercobilin	C33 H46 N4 O6	594.342	5.492	cpd:C05793	map00860 Porphyrin and chlorophyll metabolism	HMDB0240259	--	Organoheterocyclic compounds	Tetrapyrroles and derivatives	Bilirubins	--	--	--	No results	Full match	No results	593.334	1.9271e+09	5.07136e+09	1.34866e+09	1.59921e+09	1.60549e+09	1.18787e+09	1.46813e+09	2.38812e+09	1.33301e+09	1.59756e+09	1.1223e+09	1.24708e+09	1.51087e+09	9.89118e+08	6.13544e+08	4.94956e+09	2.52834e+09	3.59211e+09	2.18641e+09	1.40179e+09	3.59505e+09	2.31735e+09	2.06232e+09	6.23901e+09	3.48139e+09	2.33356e+09	5.43671e+09	2.97711e+09	2.46768e+09	3.39245e+09
Com_23205_neg	Uridine	Uridine	C9 H12 N2 O6	244.069	4.873	cpd:C00299	map00240 Pyrimidine metabolism;map01100 Metabolic pathways	HMDB0000296	--	Nucleosides, nucleotides, and analogues	Pyrimidine nucleosides	-	--	--	--	No results	No results	Full match	243.062	502569	1.37618e+06	529208	697390	363619	508050	495463	2.61972e+06	470635	495167	1.36128e+06	367064	267490	717554	1.26649e+06	1.24002e+06	1.80335e+06	1.69355e+06	945145	929555	1.57936e+06	1.11535e+06	1.41346e+06	1.92766e+06	3.03431e+06	1.33304e+06	2.09331e+06	1.73129e+06	1.14934e+06	1.65727e+06
Com_598_neg	2,3-dinor Prostaglandin E1	--	C18 H30 O5	326.209	6.595	--	--	--	--	--	--	--	--	--	--	Full match	No results	No results	325.202	4.74186e+07	1.24893e+07	1.95046e+07	9.91241e+07	2.53887e+07	5.14291e+07	4.62865e+07	1.90159e+08	4.12301e+07	3.67731e+07	4.39059e+07	1.51422e+08	5.41265e+07	1.7725e+07	7.08693e+07	6.45343e+07	1.38637e+08	1.68525e+08	7.31962e+07	5.28051e+07	6.22342e+07	1.74651e+08	5.64374e+07	2.10228e+08	1.5681e+08	2.98375e+08	9.77025e+07	3.22411e+08	2.12977e+08	2.25187e+08
Com_8868_neg	(+/-)12(13)-DiHOME	--	C18 H34 O4	314.245	5.692	--	--	--	--	--	--	--	--	--	--	No results	Full match	Full match	351.193	4.21348e+06	3.55591e+06	1.23135e+06	2.98787e+06	1.15227e+06	3.10774e+06	3.63859e+06	3.93355e+06	4.33151e+06	2.11528e+06	3.45361e+06	1.94509e+06	730696	1.82438e+06	3.20368e+06	5.93628e+06	6.08143e+06	9.50446e+06	1.226e+07	6.57945e+06	5.11126e+06	1.33761e+06	3.35424e+06	4.6012e+06	2.6689e+06	4.12318e+06	1.17188e+07	1.29214e+07	4.77978e+06	4.80477e+06
Com_22764_neg	N-(4-chlorophenyl)-N'-(2-phenoxyphenyl)urea	--	C19 H15 Cl N2 O2	338.077	1.402	--	--	--	--	--	--	--	--	--	--	Invalid mass	No results	No results	337.07	339986	1.39801e+06	902895	2.20394e+06	220982	264559	307283	1.70912e+06	440624	604215	1.60875e+06	124388	122867	1.07114e+06	1.83204e+06	1.08041e+06	1.64008e+06	2.13324e+06	1.45356e+06	1.53495e+06	1.95468e+06	1.01159e+06	1.72699e+06	1.90221e+06	1.83519e+06	1.23823e+06	2.28964e+06	1.27985e+06	1.98358e+06	1.49058e+06
Com_2367_neg	trans-10-Heptadecenoic Acid	--	C17 H32 O2	268.24	8.133	--	--	HMDB0244268	--	Lipids and lipid-like molecules	Fatty Acyls	Fatty acids and conjugates	--	--	--	Full match	No results	No results	267.232	1.30843e+06	3.95559e+07	766047	7.58701e+06	800382	9.94562e+06	964531	4.48652e+07	9.99637e+06	311240	1.93172e+07	1.25235e+07	321802	2.0911e+06	1.90412e+06	3.82121e+07	5.26101e+06	2.31115e+07	4.65018e+07	2.01423e+07	3.62092e+06	1.58446e+06	4.67913e+07	2.70178e+07	7.63322e+07	4.47103e+07	2.19442e+07	6.73236e+07	8.78321e+06	6.74107e+07
Com_531_neg	N-Oleoyl Glycine	--	C20 H37 N O3	339.277	9.224	--	--	HMDB0241916	LMFA08020082	Organoheterocyclic compounds	Diazines	Pyrimidines and pyrimidine derivatives	Fatty Acyls [FA]	Fatty amides [FA08]	N-acyl amines [FA0802]	No results	No results	Full match	338.27	1.64758e+07	5.51016e+07	862181	2.87786e+07	2.93186e+07	1.6062e+08	1.10948e+07	2.50362e+08	1.12792e+08	3.45975e+07	3.11077e+06	8.84933e+07	4.26711e+06	1.08156e+07	2.79844e+07	1.64317e+08	6.08871e+07	8.06389e+07	2.38416e+08	1.54653e+07	7.57028e+07	1.84405e+07	2.62518e+08	2.64366e+08	2.34448e+08	2.85466e+08	5.25317e+08	2.00706e+08	9.05652e+07	1.71429e+08
Com_9681_neg	(±)8(9)-DiHET	--	C20 H34 O4	338.245	8.471	--	--	--	--	--	--	--	--	--	--	Full match	No results	No results	337.238	2.20342e+06	991522	568540	1.10509e+06	504107	3.35155e+06	1.15498e+06	6.2504e+06	2.89777e+06	482880	1.73566e+06	3.41848e+06	965970	499498	670857	6.09268e+06	1.00197e+06	3.89078e+06	4.05624e+06	2.89385e+06	878364	1.57285e+06	5.09499e+06	3.16506e+06	9.28771e+06	4.95973e+06	4.80162e+06	1.18663e+07	1.13707e+06	5.09013e+06
Com_14278_neg	Sildenafil-d3	--	C22 H27 [2]H3 N6 O4 S	477.227	6.373	--	--	--	--	--	--	--	--	--	--	Invalid mass	No results	No results	476.219	526534	3.55023e+06	798104	811123	399425	507867	496492	671760	481690	2.09598e+06	1.29141e+06	390770	284520	1.06262e+06	967119	4.21019e+06	2.95897e+06	1.46568e+06	3.56244e+06	627068	2.48241e+06	791587	3.05554e+06	728995	1.42016e+06	1.19233e+06	1.08509e+06	1.12384e+06	2.12105e+06	985204
Com_7492_neg	Prostaglandin A1	(13E)-(15S)-15-Hydroxy-9-oxoprosta-10,13-dienoate; Prostaglandin A1; PGA1	C20 H32 O4	318.219	7.174	cpd:C04685	--	HMDB0002656	LMFA03010005	Lipids and lipid-like molecules	Fatty Acyls	Eicosanoids	Fatty Acyls [FA]	Eicosanoids [FA03]	Prostaglandins [FA0301]	Invalid mass	No results	No results	317.212	3.80881e+06	2.52794e+06	1.78739e+06	3.09076e+06	3.02789e+06	6.40584e+06	3.27826e+06	6.98171e+06	7.08394e+06	1.43126e+06	1.68261e+06	2.59588e+06	2.37964e+06	2.99267e+06	2.79909e+06	2.88447e+06	5.21231e+06	5.47973e+06	3.16938e+06	1.34988e+07	5.37426e+06	6.47296e+06	2.40335e+06	1.40019e+07	2.34633e+06	1.70699e+07	8.37041e+06	9.58728e+06	3.48586e+06	9.66452e+06
Com_1077_neg	23-Norcholic acid	--	C23 H38 O5	394.272	6.312	--	--	--	--	--	--	--	--	--	--	No results	No results	Full match	393.265	2.7645e+07	6.61014e+07	4.887e+07	3.46846e+07	5.06278e+07	6.71812e+07	2.0109e+07	5.80757e+07	7.14902e+07	5.95108e+07	4.3964e+07	3.56572e+07	4.70713e+07	3.51566e+07	4.77296e+07	1.48727e+08	9.15392e+07	3.07765e+07	5.64392e+07	6.72514e+07	7.17533e+07	1.15879e+08	5.65749e+07	4.68821e+07	5.83847e+07	6.83721e+07	1.02096e+08	6.46922e+07	6.09581e+07	6.07689e+07
Com_423_neg	(±)19(20)-DiHDPA	--	C22 H34 O4	362.246	6.513	--	--	--	--	--	--	--	--	--	--	Full match	No results	No results	361.238	1.85158e+08	9.76501e+06	1.42559e+08	1.31059e+08	1.97727e+08	2.99268e+08	1.07827e+08	3.44623e+08	2.32933e+08	9.67431e+07	9.04793e+07	7.67512e+07	1.05996e+08	1.16963e+08	8.61149e+07	2.93569e+08	3.31408e+08	9.70822e+07	1.00623e+08	2.97669e+08	2.24252e+08	3.7096e+08	9.64955e+07	5.80794e+08	2.69316e+08	4.64295e+08	3.48085e+08	3.42726e+08	1.98109e+08	3.4031e+08
Com_107_neg	Corchorifatty acid F	--	C18 H32 O5	328.225	6.637	--	--	HMDB0035919	--	Lipids and lipid-like molecules	Fatty Acyls	Lineolic acids and derivatives	--	--	--	No results	Full match	No results	327.217	1.84886e+09	3.87695e+08	7.01574e+08	2.17059e+09	3.80787e+08	9.6618e+08	2.26672e+09	2.71886e+09	9.70513e+08	2.38889e+08	1.37732e+09	9.55087e+08	5.14076e+08	5.7694e+08	3.09216e+08	1.13517e+09	1.574e+09	1.37457e+09	1.55081e+09	9.35014e+08	7.63981e+08	1.60021e+09	1.45142e+09	1.95907e+09	3.16046e+09	2.3406e+09	2.14165e+09	2.46645e+09	1.18636e+09	1.72358e+09
Com_3313_neg	Arachidic acid	Icosanoic acid; Eicosanoic acid; Arachidic acid	C20 H40 O2	312.303	11.206	cpd:C06425	map01040 Biosynthesis of unsaturated fatty acids	HMDB0002212	LMFA01010020	Lipids and lipid-like molecules	Fatty Acyls	Fatty acids and conjugates	Fatty Acyls [FA]	Fatty Acids and Conjugates [FA01]	Straight chain fatty acids [FA0101]	No results	Full match	Full match	311.296	200591	490114	101791	156106	50782.5	2.71449e+06	253485	2.48451e+07	3.15198e+06	537653	8.16344e+06	3.50537e+06	39956.4	83093.5	114302	1.59053e+07	178519	7.30841e+06	1.55125e+07	830217	347971	96402.8	1.12616e+07	9.29198e+06	1.94272e+07	9.25811e+06	6.24609e+07	1.80995e+07	312698	7.8611e+06
Com_16738_neg	S-(5-Adenosy)-L-Homocysteine	--	C14 H20 N6 O5 S	384.123	5.836	--	--	--	--	--	--	--	--	--	--	No results	No results	Full match	383.114	1.14106e+06	4.60886e+06	613844	1.10072e+06	1.67549e+06	1.06037e+06	718634	1.48593e+06	1.29011e+06	1.18014e+06	831144	853257	1.03608e+06	794814	790247	4.83445e+06	1.17602e+06	1.93442e+06	1.56861e+06	941669	2.70373e+06	3.05311e+06	999187	2.27179e+06	1.42326e+06	1.04425e+06	5.79398e+06	4.54682e+06	1.0408e+06	1.58023e+06
Com_3097_neg	11(E)-Eicosenoic Acid	--	C20 H38 O2	310.287	11.18	--	--	--	--	--	--	--	--	--	--	Full match	Partial match	Full match	309.28	933557	4.18623e+06	822676	550600	1.30814e+06	1.31858e+07	888002	2.28592e+07	4.68983e+06	5.03404e+06	2.86233e+06	1.15087e+07	181988	308109	1.17888e+06	4.62434e+07	1.39119e+06	1.00577e+07	2.70051e+07	1.33309e+06	930639	894720	2.39094e+07	2.28442e+07	2.05624e+07	1.58194e+07	2.26996e+07	3.693e+07	1.58956e+06	2.0325e+07
Com_9640_neg	Glu-Gln	--	C10 H17 N3 O6	275.112	1.383	--	--	HMDB0028817	--	Organic acids and derivatives	Carboxylic acids and derivatives	Amino acids, peptides, and analogues	--	--	--	No results	Full match	No results	274.105	2.626e+06	1.49806e+06	3.01448e+06	3.21436e+06	3.93605e+06	4.65942e+06	3.246e+06	9.50388e+06	4.24629e+06	4.19561e+06	5.25632e+06	2.47893e+06	1.44266e+06	1.1962e+06	5.93081e+06	8.9002e+06	4.48788e+06	7.64823e+06	9.2047e+06	1.87077e+06	6.12944e+06	2.44625e+06	1.05776e+07	4.26796e+06	1.2244e+07	3.50606e+06	5.85139e+06	8.201e+06	9.36519e+06	2.96457e+06
Com_6241_neg	2-Hydroxymyristic acid	--	C14 H28 O3	198.198	8.492	--	--	HMDB0002261	LMFA01050484	Lipids and lipid-like molecules	Fatty Acyls	Fatty acids and conjugates	Fatty Acyls [FA]	Fatty Acids and Conjugates [FA01]	Hydroxy fatty acids [FA0105]	No results	Invalid mass	No results	197.191	5.08103e+06	4.72953e+06	5.91443e+06	7.90779e+06	3.70682e+06	1.2963e+07	7.29837e+06	2.04718e+07	1.26755e+07	6.7547e+06	1.07313e+07	6.08073e+06	1.92978e+06	1.40701e+06	6.53583e+06	1.16138e+07	9.12311e+06	7.22412e+06	1.77262e+07	4.03155e+06	3.92627e+06	6.00229e+06	1.79824e+07	1.61935e+07	1.89073e+07	2.00105e+07	2.90709e+07	1.39404e+07	9.21966e+06	1.77282e+07
Com_6060_neg	FAHFA (5:0/16:0)	--	C21 H40 O4	356.292	11.188	--	--	--	--	--	--	--	--	--	--	No results	Full match	Full match	355.285	245458	4.06593e+06	634287	261581	794100	1.4052e+06	300610	2.32746e+06	1.04251e+06	3.59764e+06	1.07102e+06	592652	134352	171494	994166	2.0565e+07	1.07407e+06	211389	1.3058e+07	373646	761047	801755	1.4131e+07	6.53324e+06	2.92249e+06	2.64981e+06	4.64471e+06	1.4241e+06	902500	4.53495e+06
Com_14120_neg	N-(4-phenyl-1,3-thiazol-2-yl)-2-furamide	--	C14 H10 N2 O2 S	270.041	2.138	--	--	--	--	--	--	--	--	--	--	Invalid mass	No results	No results	269.033	2.34011e+06	3.47746e+06	861836	2.80811e+06	1.38715e+06	3.24905e+06	2.17498e+06	3.35059e+06	2.87593e+06	1.07305e+06	2.84643e+06	1.91234e+06	769636	1.18358e+06	4.35379e+06	3.61731e+06	2.32136e+06	2.6728e+06	3.64472e+06	2.77458e+06	2.88651e+06	1.00276e+06	6.08805e+06	3.48537e+06	5.26885e+06	2.88491e+06	6.54864e+06	3.0659e+06	3.56722e+06	2.91097e+06
Com_7804_neg	11(Z),14(Z)-Eicosadienoic Acid	--	C20 H36 O2	308.272	10.6	--	--	--	--	--	--	--	--	--	--	Full match	No results	No results	307.264	891039	173810	280961	417250	506553	8.30121e+06	509813	1.17038e+07	2.60702e+06	1.8267e+06	2.53262e+06	9.64279e+06	56757	370566	151411	1.26364e+07	389208	9.07098e+06	6.63003e+06	2.75641e+06	422289	126314	6.48078e+06	1.12569e+07	9.7438e+06	9.90502e+06	4.21535e+06	1.58388e+07	596624	9.96401e+06
Com_22023_neg	Docosatrienoic Acid	--	C22 H38 O2	334.287	10.911	--	--	HMDB0002823	--	Lipids and lipid-like molecules	Fatty Acyls	Fatty acids and conjugates	--	--	--	Full match	No results	No results	333.28	179695	110497	76838.6	102881	134846	1.33175e+06	176862	2.96192e+06	480837	570255	995710	2.1669e+06	67058.8	89413.5	169693	2.74203e+06	90581.4	2.18723e+06	2.55005e+06	740371	105080	82748.8	1.94733e+06	1.96838e+06	2.05778e+06	2.83068e+06	1.35114e+06	2.98457e+06	127895	2.00265e+06
Com_3371_neg	Picolinic acid	Picolinic acid; 2-Pyridinecarboxylic acid	C6 H5 N O2	123.032	4.964	cpd:C10164	map00380 Tryptophan metabolism;map01100 Metabolic pathways	HMDB0002243	--	Organoheterocyclic compounds	Pyridines and derivatives	Pyridinecarboxylic acids and derivatives	--	--	--	No results	Full match	Full match	122.025	1.20714e+07	5.7346e+06	5.42664e+06	1.98291e+07	4.21343e+06	1.20626e+07	7.07142e+06	1.03812e+07	5.01493e+06	1.32331e+07	5.93622e+06	3.49803e+06	7.56589e+06	2.58321e+06	5.08845e+07	1.25309e+07	2.24621e+07	1.48872e+07	4.92405e+06	2.94831e+07	8.78898e+06	4.48133e+07	7.23765e+06	1.99369e+07	1.45646e+07	1.69719e+07	2.6859e+07	9.16231e+06	6.89409e+06	1.12064e+07
Com_452_neg	Palmitic Acid	Hexadecanoic acid; Hexadecanoate; Hexadecylic acid; Palmitic acid; Palmitate; Cetylic acid	C16 H32 O2	256.24	10.163	cpd:C00249	map00061 Fatty acid biosynthesis;map00062 Fatty acid elongation;map00071 Fatty acid degradation;map01040 Biosynthesis of unsaturated fatty acids;map01100 Metabolic pathways;map01212 Fatty acid metabolism	HMDB0000220	LMFA01010001	Lipids and lipid-like molecules	Fatty Acyls	Fatty acids and conjugates	Fatty Acyls [FA]	Fatty Acids and Conjugates [FA01]	Straight chain fatty acids [FA0101]	Full match	Partial match	No results	255.233	1.09084e+07	1.14885e+07	2.44085e+07	1.14602e+07	1.20444e+07	1.45636e+08	1.79054e+07	2.98529e+08	6.15336e+07	5.29531e+07	4.15527e+07	8.67786e+07	2.13877e+06	6.84036e+06	8.05115e+06	1.50057e+08	1.49284e+07	8.53701e+07	2.145e+08	9.46241e+06	5.81053e+06	5.32266e+06	1.98054e+08	1.15651e+08	2.71714e+08	1.30539e+08	6.2196e+08	2.90494e+08	3.36163e+07	1.24496e+08
Com_631_neg	17(S)-HpDHA	--	C22 H32 O4	360.23	6.435	--	--	--	--	--	--	--	--	--	--	Full match	No results	No results	359.223	2.16877e+07	2.19643e+06	4.26567e+06	1.99767e+07	4.93185e+06	3.16088e+07	8.90542e+06	6.44042e+07	1.83736e+07	7.30776e+06	1.09222e+07	1.92147e+06	3.88214e+06	2.99108e+06	7.92488e+06	1.3098e+07	1.60778e+07	5.83966e+06	3.12108e+06	1.83912e+07	7.75878e+06	1.58033e+07	3.55066e+06	3.52889e+08	1.75573e+07	1.3281e+08	1.15455e+08	1.46962e+08	9.94387e+06	5.42268e+07
Com_19943_neg	PE (18:0e/18:3)	--	C41 H78 N O7 P	727.54	10.272	--	--	--	--	--	--	--	--	--	--	No results	Invalid mass	No results	726.533	145453	135765	77914.2	109431	92439.7	844309	180317	334125	637634	462005	344261	362199	76416.6	99803.6	208384	927132	98081.3	674695	1.50732e+06	114260	88687.2	85775	1.3315e+06	1.11055e+06	295458	657978	1.53852e+06	3.70254e+06	96327.9	775897
Com_856_neg	methadone-d9	--	C21 H18 [2]H9 N O	317.955	1.22	--	--	--	--	--	--	--	--	--	--	Invalid mass	No results	No results	316.948	348405	200137	1.62344e+06	4.97709e+06	1.93002e+06	2.53058e+07	637146	871698	3.29431e+07	243640	308991	2.01627e+06	789741	235771	3.85382e+06	353852	3.67329e+06	6.83937e+07	1.28271e+06	3.94065e+06	186050	3.86746e+07	958601	1.89803e+07	877532	581174	7.49706e+07	2.03696e+08	7.20339e+06	8.37035e+07
Com_14548_pos	3-[(5-nitropyridin-2-yl)oxy]-1H-indazole	--	C12 H8 N4 O3	256.055	3.31	--	--	--	--	--	--	--	--	--	--	Invalid mass	No results	No results	257.062	383577	527934	1.06756e+06	363869	273540	724219	403139	2.37039e+06	738119	306941	1.29932e+06	233518	180598	242092	245008	4.61386e+06	2.94541e+06	717118	5.41363e+06	302146	914764	3.20009e+06	7.40234e+06	5.44036e+06	4.62438e+06	2.16057e+06	1.46441e+07	4.0386e+06	1.43917e+06	2.25243e+06
Com_6_pos	Milbemycin A4 oxime	--	C32 H45 N O7	577.314	5.493	--	--	--	--	--	--	--	--	--	--	Invalid mass	No results	No results	595.348	2.16433e+10	4.68727e+10	1.36351e+10	2.04858e+10	1.75591e+10	1.53626e+10	1.88986e+10	2.44012e+10	1.59524e+10	1.47787e+10	1.51636e+10	1.51049e+10	1.55509e+10	1.00421e+10	1.17344e+10	4.25651e+10	3.48298e+10	3.77816e+10	2.87948e+10	1.55707e+10	4.03695e+10	2.55018e+10	2.99684e+10	4.73735e+10	3.96212e+10	2.55815e+10	5.56613e+10	3.07233e+10	2.976e+10	3.46283e+10
Com_16964_pos	Amlexanox	--	C16 H14 N2 O4	298.096	5.887	--	--	HMDB0015160	--	Organoheterocyclic compounds	Benzopyrans	1-benzopyrans	--	--	--	No results	Full match	No results	299.103	1.57434e+06	1.98868e+06	888244	2.20078e+06	1.47068e+06	2.05127e+06	2.87297e+06	7.75339e+06	1.55215e+06	1.047e+06	1.95156e+06	1.15937e+06	627509	1.35782e+06	2.46849e+06	2.83299e+06	3.10369e+06	2.76748e+06	5.40261e+06	2.16995e+06	4.93895e+06	2.31872e+06	6.20058e+06	3.03693e+06	6.85486e+06	5.34224e+06	2.1344e+06	9.54497e+06	7.56077e+06	8.54729e+06
Com_2170_pos	5-[(8Z,11Z)-pentadeca-8,11-dien-1-yl]benzene-1,3-diol	--	C21 H32 O2	316.24	7.723	--	--	--	--	--	--	--	--	--	--	Full match	Partial match	Full match	317.248	1.10403e+07	1.7585e+07	3.38629e+06	8.46934e+06	2.27864e+06	7.9828e+06	5.47355e+06	2.19148e+07	6.36773e+06	2.801e+06	5.10972e+06	4.44097e+06	2.55499e+06	5.6987e+06	4.68174e+06	5.65956e+06	9.82281e+06	3.72288e+07	8.03774e+06	4.0007e+07	2.29268e+07	6.49995e+06	7.9418e+06	1.49054e+07	1.10021e+07	1.31739e+08	3.10314e+07	1.89329e+07	1.67174e+07	1.51438e+07
Com_1483_pos	RKK	--	C18 H38 N8 O4	430.308	7.285	--	--	--	--	--	--	--	--	--	--	Invalid mass	No results	No results	431.316	3.42483e+07	8.01823e+07	7.86753e+07	5.56447e+07	6.13201e+07	3.68462e+07	2.56714e+07	7.44403e+07	3.86193e+07	1.02746e+08	3.81576e+07	8.17069e+07	1.49981e+08	5.52611e+07	5.64465e+07	5.08698e+07	9.94251e+07	7.18404e+07	1.6313e+08	1.37545e+08	1.38603e+08	1.16888e+08	1.88254e+08	7.59646e+07	9.27769e+07	1.115e+08	6.54469e+07	1.15478e+08	1.27495e+08	9.72839e+07
Com_23929_pos	5 methyl THF	--	C20 H25 N7 O6	459.186	5.433	--	--	--	--	--	--	--	--	--	--	No results	No results	Full match	460.193	1.25257e+06	4.93027e+06	1.66905e+06	1.8411e+06	1.6364e+06	1.85877e+06	1.92631e+06	2.88345e+06	1.83397e+06	1.6666e+06	1.93572e+06	981967	1.58936e+06	1.57801e+06	4.0191e+06	5.18518e+06	3.15132e+06	3.00193e+06	2.09106e+06	3.94177e+06	3.71991e+06	2.03607e+06	3.4123e+06	2.20383e+06	3.71637e+06	2.989e+06	5.18871e+06	3.00562e+06	2.30241e+06	3.35316e+06
Com_600_pos	Lysopa 18:0	--	C21 H43 O7 P	438.274	5.684	--	--	--	--	--	--	--	--	--	--	No results	No results	Full match	439.281	8.28134e+06	3.1146e+08	1.92161e+08	3.34868e+08	6.20912e+06	1.02665e+07	1.05632e+07	4.6922e+08	7.89407e+06	7.71583e+07	3.04616e+08	7.53003e+06	6.81592e+06	6.6481e+07	2.93381e+08	3.31266e+08	5.08941e+08	2.87928e+08	3.60972e+08	1.85799e+08	1.56043e+08	2.16091e+08	5.05248e+08	2.87276e+08	4.73994e+08	3.0191e+08	3.43161e+08	2.63113e+08	3.56688e+08	3.66608e+08
Com_5285_pos	2-Deoxyuridine	Deoxyuridine; 2-Deoxyuridine; 2'-Deoxyuridine	C9 H12 N2 O5	228.074	1.407	cpd:C00526	map00240 Pyrimidine metabolism	HMDB0000012	--	Nucleosides, nucleotides, and analogues	Pyrimidine nucleosides	Pyrimidine 2'-deoxyribonucleosides	--	--	--	No results	No results	Full match	229.082	1.46273e+07	4.59227e+07	1.1103e+07	1.34386e+07	9.45843e+06	1.33719e+07	1.5171e+07	1.84473e+07	1.52258e+07	1.16458e+07	2.0482e+07	9.03394e+06	9.41103e+06	8.88295e+06	2.34541e+07	4.51483e+07	1.85526e+07	2.66711e+07	1.85602e+07	1.6076e+07	1.68544e+07	1.84692e+07	2.88227e+07	2.0476e+07	2.66987e+07	3.11209e+07	1.97301e+07	3.10367e+07	1.96106e+07	2.76653e+07
Com_10044_pos	5-Methoxytryptamine	5-Methoxytryptamine; 5-MeOT	C11 H14 N2 O	190.11	5.097	cpd:C05659	map00380 Tryptophan metabolism	HMDB0004095	--	Organoheterocyclic compounds	Indoles and derivatives	Tryptamines and derivatives	--	--	--	No results	Full match	Full match	191.118	1.3725e+06	2.76143e+06	1.94471e+06	1.00349e+06	1.49147e+06	1.88305e+06	2.65452e+06	8.19848e+06	1.73639e+06	966330	2.07836e+06	1.55045e+06	1.40991e+06	1.582e+06	4.98449e+06	2.93537e+06	7.8886e+06	5.54226e+06	9.31728e+06	3.0885e+06	2.23542e+06	2.66293e+06	8.8427e+06	3.12433e+06	9.41681e+06	3.15143e+06	2.03582e+07	3.12757e+06	1.59614e+06	2.53736e+06
Com_10197_pos	5-amino-2-(dimethylamino)benzoic acid	--	C9 H12 N2 O2	180.09	5.259	--	--	--	--	--	--	--	--	--	--	Full match	No results	No results	181.097	7.89851e+06	9.58464e+06	5.40828e+06	6.04691e+06	4.47783e+06	5.15677e+06	5.10716e+06	8.24669e+06	4.609e+06	3.81836e+06	4.40701e+06	8.79202e+06	4.53019e+06	1.0749e+07	7.63387e+06	7.46941e+06	1.5128e+07	7.11774e+06	8.442e+06	1.6197e+07	1.75774e+07	1.25017e+07	8.33464e+06	5.49623e+06	5.27868e+06	9.4642e+06	1.84202e+07	8.24123e+06	9.1703e+06	7.24984e+06
Com_759_pos	5-(6-hydroxy-6-methyloctyl)-2,5-dihydrofuran-2-one	--	C13 H22 O3	208.146	5.684	--	--	--	--	--	--	--	--	--	--	Invalid mass	No results	No results	209.154	2.72742e+07	3.13594e+08	9.2193e+06	3.47354e+08	8.68655e+06	2.22945e+07	1.81812e+07	4.74667e+08	2.04629e+07	8.22623e+07	3.08596e+08	1.24964e+07	1.131e+07	6.81124e+07	2.94143e+08	3.34157e+08	5.18178e+08	2.93644e+08	3.64959e+08	1.85964e+08	1.57845e+08	2.24379e+08	1.21823e+07	2.89188e+08	4.75642e+08	3.01899e+08	3.48041e+08	2.63192e+08	3.62498e+08	3.69908e+08
Com_4313_pos	gamma-Nonanolactone	--	C9 H16 O2	156.115	8.053	--	--	--	--	--	--	--	--	--	--	No results	No results	Full match	157.122	6.93178e+06	3.53327e+07	7.15713e+06	1.95393e+07	3.04765e+06	2.23404e+07	4.21375e+06	4.51426e+07	3.42376e+06	1.44558e+06	2.3204e+07	1.76015e+07	3.10225e+06	1.06448e+07	6.2196e+06	4.03349e+07	1.67595e+07	2.16469e+07	3.82083e+07	1.91557e+07	9.24846e+06	9.36257e+06	3.77622e+07	2.32788e+07	6.8359e+07	3.82514e+07	2.27257e+07	5.55267e+07	1.07232e+07	5.30208e+07
Com_1615_pos	Acetanilide	Acetanilide; N-Phenylacetamide; N-Acetylarylamine	C8 H9 N O	135.069	5.775	cpd:C07565	--	HMDB0001250	--	Benzenoids	Benzene and substituted derivatives	-	--	--	--	No results	Full match	No results	136.076	6.10747e+07	1.14398e+08	2.46126e+07	2.80656e+07	3.74711e+07	3.52995e+07	4.74956e+07	6.42178e+07	4.06146e+07	5.41235e+07	5.5009e+07	5.32348e+07	3.43263e+07	5.94483e+07	5.20002e+07	1.28281e+08	6.95439e+07	9.33704e+07	1.03631e+08	7.66189e+07	1.31428e+08	4.23928e+07	8.6132e+07	7.58772e+07	8.33705e+07	4.11716e+07	1.16464e+08	6.00242e+07	6.64703e+07	3.75726e+07
Com_796_pos	Phenylethanolamine	Phenylethanolamine; 2-Amino-1-phenylethanol	C8 H11 N O	137.084	6.606	cpd:C02735	--	HMDB0062626	--	Organic nitrogen compounds	Organonitrogen compounds	Amines	--	--	--	No results	Full match	Full match	138.091	4.48558e+07	2.04092e+08	2.85619e+07	3.36211e+07	8.08507e+07	4.90265e+07	4.79037e+07	4.4676e+07	4.5556e+07	7.21652e+07	7.1265e+07	1.11042e+08	5.35963e+07	9.3869e+07	6.28382e+07	2.29003e+08	1.07152e+08	1.62908e+08	1.51587e+08	9.17543e+07	2.86689e+08	6.46765e+07	1.67073e+08	1.14012e+08	1.07252e+08	5.64885e+07	1.37545e+08	4.11389e+07	1.30777e+08	6.80539e+07
Com_6460_pos	Estradiol	Estradiol-17beta; Estradiol; beta-Estradiol	C18 H24 O2	272.177	6.585	cpd:C00951	map00140 Steroid hormone biosynthesis;map01100 Metabolic pathways;map01522 Endocrine resistance;map04913 Ovarian steroidogenesis;map04915 Estrogen signaling pathway;map04917 Prolactin signaling pathway;map04961 Endocrine and other factor-regulated calcium reabsorption;map05200 Pathways in cancer;map05215 Prostate cancer;map05224 Breast cancer	HMDB0000151	--	Lipids and lipid-like molecules	Steroids and steroid derivatives	Estrane steroids	--	--	--	No results	No results	Full match	273.184	9.50746e+06	8.43718e+06	1.21165e+07	2.26832e+07	1.02407e+07	1.49591e+07	1.1573e+07	2.80322e+07	1.4808e+07	9.18772e+06	9.5809e+06	1.53708e+07	2.16752e+07	6.89175e+06	1.29371e+07	1.11181e+07	2.08644e+07	1.91454e+07	1.37928e+07	1.13961e+07	9.86686e+06	2.78794e+07	3.06229e+07	2.63094e+07	3.03069e+07	3.39739e+07	1.56156e+07	3.49638e+07	3.08512e+07	2.47007e+07
Com_5231_pos	2-hydroxy-6-[(8Z,11Z)-pentadeca-8,11,14-trien-1-yl]benzoic acid	--	C22 H30 O3	342.219	6.23	--	--	--	--	--	--	--	--	--	--	Full match	Invalid mass	No results	343.226	6.58272e+06	2.39458e+07	8.73255e+06	6.25966e+06	1.39453e+07	1.04244e+07	8.44401e+06	1.63346e+07	6.42483e+06	1.29136e+07	1.37952e+07	1.06761e+07	1.2945e+07	1.21156e+07	1.34969e+07	1.94244e+07	2.62942e+07	1.0223e+07	9.70156e+06	2.26565e+07	1.25891e+07	2.09015e+07	1.23472e+07	1.358e+07	1.4404e+07	2.84252e+07	3.33247e+07	1.45789e+07	1.30509e+07	2.07855e+07
Com_10458_pos	DGMG (18:2)	--	C33 H58 O14	678.38	8.004	--	--	--	--	--	--	--	--	--	--	No results	No results	Full match	679.388	185555	6.36581e+06	147687	375716	115404	1.14344e+06	298863	8.05661e+06	1.24309e+06	140567	2.99963e+06	1.96658e+06	108258	201434	150837	6.26624e+06	643915	3.57654e+06	7.38441e+06	1.43042e+06	448118	145691	6.18269e+06	3.79948e+06	2.42067e+07	2.42127e+06	2.73236e+06	1.36691e+07	779534	8.17836e+06
Com_255_pos	13-HPODE	--	C18 H32 O4	312.23	8.015	--	--	HMDB0003871	LMFA02000034	Lipids and lipid-like molecules	Fatty Acyls	Lineolic acids and derivatives	Fatty Acyls [FA]	Octadecanoids [FA02]	Other Octadecanoids [FA0200]	No results	No results	Full match	313.237	1.36348e+08	1.00355e+09	1.21509e+08	2.98248e+08	8.03167e+07	3.54895e+08	6.6455e+07	1.22947e+09	3.02239e+08	2.87071e+07	5.34852e+08	4.22591e+08	4.60068e+07	1.60222e+08	8.95391e+07	7.71984e+08	3.24013e+08	5.67284e+08	8.44862e+08	4.59279e+08	1.69016e+08	1.60173e+08	8.66263e+08	5.06238e+08	1.60177e+09	9.10048e+08	4.34444e+08	1.19143e+09	2.05324e+08	1.33573e+09
Com_13587_pos	WKK	--	C23 H36 N6 O4	460.282	6.38	--	--	--	--	--	--	--	--	--	--	Invalid mass	No results	No results	461.29	5.17612e+06	9.48255e+06	4.00777e+06	7.39053e+06	5.67128e+06	4.16786e+06	5.4357e+06	6.96687e+06	6.12394e+06	2.50631e+06	1.12646e+07	5.25074e+06	5.90346e+06	6.73289e+06	5.06559e+06	4.84061e+06	9.13262e+06	1.40984e+07	5.60192e+06	1.63333e+07	7.5998e+06	1.3825e+07	7.26277e+06	6.31518e+06	1.12573e+07	1.06588e+07	1.47202e+07	6.17374e+06	9.9262e+06	5.14756e+06
Com_230_pos	(±)13-HpODE	--	C18 H32 O4	294.219	8.022	--	--	--	--	--	--	--	--	--	--	Invalid mass	No match	No match	295.227	2.53829e+08	8.94829e+08	1.50472e+08	2.02553e+08	2.31157e+08	3.20581e+08	2.08105e+08	1.10325e+09	3.66405e+08	7.45012e+07	4.69416e+08	4.05516e+08	7.81017e+07	1.43748e+08	7.37877e+07	9.23132e+08	2.78814e+08	5.30173e+08	9.39438e+08	4.70791e+08	1.95972e+08	1.44869e+08	1.00963e+09	5.11663e+08	1.70872e+09	1.0235e+09	4.4228e+08	1.42084e+09	2.4346e+08	1.43825e+09
Com_4996_pos	3,4-dihydroxy-4-(4-methoxyphenyl)-1,2,3,4-tetrahydroquinolin-2-one	--	C16 H15 N O4	302.127	5.418	--	--	--	--	--	--	--	--	--	--	Invalid mass	No results	No results	303.134	9.54304e+06	2.80999e+07	1.65262e+07	3.75751e+07	5.7073e+06	7.44733e+06	1.14297e+07	3.58129e+07	6.5864e+06	1.10588e+07	4.30302e+07	5.03135e+06	4.23665e+06	2.12504e+07	3.52441e+07	2.46585e+07	3.27868e+07	3.89697e+07	2.95537e+07	3.26527e+07	1.81085e+07	2.87471e+07	2.91749e+07	2.42315e+07	3.71952e+07	2.79005e+07	2.63438e+07	2.75917e+07	2.43232e+07	2.47279e+07
Com_3949_pos	TNK	--	C14 H27 N5 O6	361.199	5.496	--	--	--	--	--	--	--	--	--	--	Invalid mass	No results	No results	362.207	3.52826e+06	2.07265e+07	2.83772e+07	4.53648e+07	2.73108e+06	3.24776e+06	3.41212e+06	5.44065e+07	3.25748e+06	2.23027e+07	4.95431e+07	9.9935e+06	2.56943e+06	3.91272e+07	7.90921e+07	3.35124e+07	4.95191e+07	4.35751e+07	4.26766e+07	4.23287e+07	3.19457e+07	2.87312e+07	4.96174e+07	3.29514e+07	6.10174e+07	3.20634e+07	3.34015e+07	3.26023e+07	4.48935e+07	3.04508e+07
Com_15649_pos	(1R,2R)-trans-N-Boc-1,2-cyclohexanediamine	--	C11 H22 N2 O2	214.168	5.447	--	--	--	--	--	--	--	--	--	--	No results	No results	Full match	215.175	1.34269e+06	4.09014e+06	1.0058e+06	1.97356e+06	1.75413e+06	1.46508e+06	899689	1.4728e+06	910056	864275	1.83806e+06	828138	828087	966424	883723	3.88154e+06	3.37804e+06	1.02408e+06	1.48989e+06	1.21406e+06	1.68453e+06	2.18256e+06	2.08727e+06	1.60337e+06	2.73778e+06	1.99712e+06	4.87297e+06	1.48399e+06	2.46806e+06	1.36617e+06
Com_13375_pos	EKK	--	C17 H33 N5 O6	385.236	5.673	--	--	--	--	--	--	--	--	--	--	Invalid mass	No results	No results	386.243	1.46808e+06	3.93916e+06	1.68629e+06	1.48189e+06	834612	1.6858e+06	1.28046e+06	3.83078e+06	1.60729e+06	1.27374e+06	2.59527e+06	1.49709e+06	2.07916e+06	1.71321e+06	1.9862e+06	1.42274e+07	2.09192e+06	3.89241e+06	1.97279e+06	3.13162e+06	1.56281e+06	1.93645e+06	2.47423e+06	3.43342e+06	2.89946e+06	2.54934e+06	5.22977e+06	8.65162e+06	1.4424e+06	2.96494e+06
Com_5662_pos	Enrofloxacin	--	C19 H22 F N3 O3	359.158	4.981	--	--	HMDB0029861	--	Organoheterocyclic compounds	Quinolines and derivatives	Quinoline carboxylic acids	--	--	--	No results	Invalid mass	No results	342.154	3.67643e+06	1.59988e+07	5.20979e+06	1.18774e+07	1.92698e+06	2.78869e+06	5.54458e+06	3.25752e+06	3.5818e+06	6.11282e+06	1.82203e+07	2.29782e+06	3.93688e+06	1.79891e+07	2.29124e+07	6.13002e+06	1.94418e+07	1.40585e+07	1.48575e+07	1.42794e+07	8.69682e+06	1.2281e+07	9.00979e+06	1.40172e+07	1.60162e+07	7.28569e+06	1.2329e+07	1.48557e+07	1.64312e+07	9.98306e+06
Com_2953_pos	AKK	--	C15 H31 N5 O4	345.238	6.522	--	--	--	--	--	--	--	--	--	--	Full match	No results	No results	346.246	2.54796e+07	4.72148e+06	2.34039e+07	2.19761e+07	4.24685e+07	4.42392e+07	1.60072e+07	4.44176e+07	3.2468e+07	1.82016e+07	1.56403e+07	1.4474e+07	3.30477e+07	1.80257e+07	1.52442e+07	6.7774e+07	6.58103e+07	1.79888e+07	2.07584e+07	5.5766e+07	8.75622e+06	6.83944e+07	2.09632e+07	7.1023e+07	4.09559e+07	9.4471e+07	4.1325e+07	5.05572e+07	3.26333e+07	5.15468e+07
Com_2812_pos	N-[(4-hydroxy-3-methoxyphenyl)methyl]-8-methylnonanamide	--	C18 H29 N O3	324.245	6.881	--	--	--	--	--	--	--	--	--	--	Invalid mass	No results	No results	325.252	4.19614e+06	3.97538e+06	7.81547e+06	1.13852e+07	4.56703e+06	7.20592e+06	4.32623e+06	6.6849e+06	4.45572e+06	2.76326e+07	3.18116e+07	5.94585e+06	9.874e+06	2.60963e+07	9.38639e+06	4.278e+07	8.63963e+06	4.92401e+06	6.67783e+07	8.36185e+06	4.3101e+07	4.12534e+07	9.20035e+07	1.31965e+07	5.18848e+06	1.65357e+07	5.46042e+06	1.82104e+07	5.35723e+07	3.7564e+07
Com_14823_pos	Saxitoxin	Saxitoxin	C10 H17 N7 O4	321.117	1.409	cpd:C13757	--	HMDB0029368	--	Phenylpropanoids and polyketides	Saxitoxins, gonyautoxins, and derivatives	-	--	--	--	No results	Invalid mass	No results	322.125	2.70574e+06	1.44197e+06	689813	8.52727e+06	2.17074e+06	3.85473e+06	3.77358e+06	6.97246e+06	3.63725e+06	3.35163e+06	1.14953e+07	1.86286e+06	658161	3.32547e+06	9.49554e+06	989100	7.42211e+06	1.09442e+07	1.15856e+07	4.82054e+06	4.11003e+06	2.26626e+06	1.22018e+07	9.66723e+06	1.12285e+07	7.93145e+06	1.26883e+07	6.7481e+06	8.29816e+06	5.80889e+06
Com_3374_pos	15-OxoEDE	--	C20 H34 O3	322.25	8.817	--	--	--	--	--	--	--	--	--	--	Full match	Invalid mass	No results	323.258	2.54777e+07	3.59136e+07	1.30825e+07	2.40488e+07	1.39142e+07	2.82351e+07	1.71884e+07	5.69782e+07	2.81744e+07	1.01482e+07	2.82587e+07	2.82541e+07	8.2886e+06	1.40835e+07	1.60574e+07	3.38357e+07	1.72954e+07	3.08418e+07	6.21574e+07	2.50549e+07	1.63003e+07	1.32243e+07	7.37628e+07	2.30292e+07	5.76405e+07	3.94378e+07	3.12726e+07	5.49995e+07	1.82646e+07	4.98782e+07
Com_2695_pos	12,13-EODE	--	C18 H32 O3	296.235	10.198	--	--	--	--	--	--	--	--	--	--	No results	No results	Full match	297.242	5.21242e+06	1.94913e+06	1.43751e+06	2.24143e+06	1.84011e+06	1.6836e+07	3.6529e+06	5.12918e+07	2.24291e+07	2.20096e+06	9.18756e+06	3.00034e+07	954444	1.14651e+06	1.53869e+06	4.71257e+07	1.78767e+06	2.01315e+07	1.51915e+07	7.14457e+06	1.8747e+06	1.24474e+06	1.43392e+07	1.65531e+07	4.38933e+07	1.50573e+07	2.98159e+07	9.32403e+07	2.28722e+06	3.83459e+07
Com_11239_neg	N2-Acetyl- L-lysine	--	C8 H16 N2 O3	188.116	1.412	--	--	--	--	--	--	--	--	--	--	No results	Full match	Full match	187.109	1.57019e+07	3.02059e+06	2.97048e+06	1.00299e+07	3.50737e+06	6.28476e+06	6.96015e+06	5.51742e+06	4.03881e+06	2.90733e+06	2.37752e+06	3.60712e+06	6.0951e+06	5.21141e+06	3.57562e+06	2.30689e+06	3.09042e+06	1.87557e+06	1.26221e+06	3.3958e+06	1.84665e+06	3.78184e+06	1.49e+06	2.87647e+06	2.66546e+06	1.9125e+06	2.21916e+06	3.0276e+06	2.64667e+06	2.39976e+06
Com_10555_neg	Aflatoxin G2	Aflatoxin G2	C17 H14 O7	284.068	6.01	cpd:C16754	--	HMDB0030475	--	Phenylpropanoids and polyketides	Coumarins and derivatives	Furanocoumarins	--	--	--	No results	Invalid mass	No results	283.061	3.77249e+06	1.94864e+06	1.87777e+06	3.06241e+06	2.33463e+06	3.37303e+06	2.99183e+06	2.54777e+06	3.0432e+06	1.63892e+06	2.30044e+06	2.07686e+06	8.23676e+06	2.01132e+06	2.08462e+06	1.12952e+06	1.11535e+06	1.82293e+06	703659	1.20594e+06	893479	2.47171e+06	875027	1.60609e+06	1.92037e+06	1.92101e+06	2.19995e+06	1.80826e+06	1.74392e+06	1.4684e+06
Com_2344_neg	N'-(cyclohexylcarbonyl)-4-methyl-1,2,3-thiadiazole-5-carbohydrazide	--	C11 H16 N4 O2 S	268.098	5.476	--	--	--	--	--	--	--	--	--	--	Invalid mass	No results	No results	267.091	1.02363e+08	1.30554e+07	7.38698e+06	9.94461e+06	3.38617e+07	8.35747e+07	3.14874e+07	1.118e+07	7.0937e+07	5.87407e+06	1.89496e+07	5.49962e+07	5.32428e+07	7.80487e+06	1.10901e+07	8.78312e+06	6.46207e+06	9.93113e+06	6.20942e+06	1.20921e+07	6.56846e+06	7.75165e+06	7.41816e+06	2.86e+06	1.1451e+07	1.73691e+06	1.12141e+07	2.27385e+06	6.29054e+06	8.9724e+06
Com_3524_neg	LPE 14:0	--	C19 H40 N O7 P	425.254	8.288	--	--	--	LMGP02050033	--	--	--	Glycerophospholipids [GP]	Glycerophosphoethanolamines [GP02]	Monoacylglycerophosphoethanolamines [GP0205]	No results	Full match	Full match	424.247	2.75863e+07	1.99715e+06	6.74974e+06	1.91872e+07	1.33441e+07	4.29944e+07	6.9608e+07	7.1632e+06	5.83058e+07	9.79928e+06	1.26235e+07	1.49092e+07	3.39515e+06	4.55344e+06	5.58001e+06	1.18295e+06	5.16154e+06	4.24426e+06	2.09221e+06	7.70733e+06	671095	5.9774e+06	1.30189e+06	4.69873e+06	2.19559e+06	5.3043e+06	632337	3.76688e+06	8.17685e+06	4.22942e+06
Com_793_neg	Pantothenate	Pantothenate; Pantothenic acid; (R)-Pantothenate	C9 H17 N O5	219.111	5.021	cpd:C00864	map00410 beta-Alanine metabolism;map00770 Pantothenate and CoA biosynthesis;map01100 Metabolic pathways;map04977 Vitamin digestion and absorption	HMDB0250782	--	Organic acids and derivatives	Carboxylic acids and derivatives	Amino acids, peptides, and analogues	--	--	--	No results	Full match	Full match	218.103	7.25896e+07	4.29523e+07	2.51038e+07	4.14295e+07	6.33906e+07	9.65643e+07	9.59436e+07	5.65019e+07	9.77541e+07	3.12601e+07	4.49794e+07	6.28914e+07	2.48026e+07	6.78582e+07	4.87661e+07	2.08691e+07	3.91473e+07	3.08188e+07	2.56822e+07	5.40234e+07	3.38584e+07	1.97643e+07	2.31813e+07	4.39196e+07	2.50615e+07	2.86535e+07	2.54783e+07	2.75754e+07	5.37518e+07	2.7554e+07
Com_4154_neg	(+/-)-Equol	--	C15 H14 O3	242.094	5.427	--	--	--	--	--	--	--	--	--	--	No results	No results	Full match	241.087	5.29407e+07	4.78452e+06	5.25597e+06	8.73878e+06	3.74275e+07	4.29455e+07	2.3933e+07	5.13715e+06	4.46737e+07	6.49995e+06	1.0372e+07	2.79068e+07	2.72839e+07	5.29907e+06	7.5867e+06	4.04977e+06	4.96993e+06	4.9497e+06	6.52682e+06	6.9563e+06	3.68971e+06	6.85623e+06	7.04505e+06	4.34903e+06	4.93191e+06	3.91791e+06	5.24971e+06	3.6859e+06	5.57206e+06	4.58198e+06
Com_740_neg	3-Phenyllactic acid	--	C9 H10 O3	120.058	5.644	--	--	HMDB0000779	--	Phenylpropanoids and polyketides	Phenylpropanoic acids	-	--	--	--	No results	Invalid mass	No results	119.05	5.29603e+07	2.72445e+07	1.58601e+07	6.40367e+07	1.38595e+07	5.04029e+07	5.81852e+07	1.22158e+08	4.08999e+07	1.0758e+07	1.47462e+07	3.94356e+07	1.84236e+07	3.41448e+07	1.9037e+07	1.05199e+07	1.17438e+07	9.25898e+06	7.05811e+06	2.58037e+07	1.36218e+07	2.61037e+07	7.36025e+06	2.34618e+07	1.04278e+07	1.82055e+07	1.31564e+07	1.86537e+07	1.35352e+07	1.53026e+07
Com_2441_neg	Ethylmalonic acid	--	C5 H8 O4	132.042	4.981	--	--	HMDB0000622	LMFA01170105	Lipids and lipid-like molecules	Fatty Acyls	Fatty acids and conjugates	Fatty Acyls [FA]	Fatty Acids and Conjugates [FA01]	Dicarboxylic acids [FA0117]	No results	Full match	Full match	131.035	7.37146e+07	4.13234e+06	9.38077e+06	1.65709e+07	2.28664e+07	3.70251e+07	3.75762e+07	2.1159e+07	3.33384e+07	4.82391e+07	1.73902e+07	1.85768e+07	1.858e+07	2.03378e+07	1.64654e+07	6.7615e+06	1.1739e+07	1.19912e+07	5.29401e+06	1.47154e+07	7.31304e+06	3.13421e+07	5.19768e+06	1.17071e+07	6.33731e+06	1.65648e+07	5.08381e+06	1.15634e+07	1.06715e+07	1.02912e+07
Com_32082_neg	L-Arabinitol	L-Arabitol; L-Arabinol; L-Arabinitol; L-Lyxitol	C5 H12 O5	152.069	1.311	cpd:C00532	map00040 Pentose and glucuronate interconversions;map01100 Metabolic pathways	HMDB0001851	--	Organic oxygen compounds	Organooxygen compounds	Carbohydrates and carbohydrate conjugates	--	--	--	No results	No results	Full match	151.061	260097	114351	211533	263321	198054	413745	227684	978363	260909	189541	426813	234485	210088	259613	433110	80721.2	165131	145162	59572	320978	59614.8	228455	96743.3	274978	95852.1	159861	129360	201101	192707	174223
Com_71_neg	Deoxycholic Acid	Deoxycholic acid; Deoxycholate; 3alpha,12alpha-Dihydroxy-5beta-cholanate; 3alpha,12alpha-Dihydroxy-5beta-cholanic acid	C24 H40 O4	392.292	7.893	cpd:C04483	map04976 Bile secretion	HMDB0000626	LMST04010040	Lipids and lipid-like molecules	Steroids and steroid derivatives	Bile acids, alcohols and derivatives	Sterols [ST]	Bile acids and derivatives [ST04]	C24 bile acids, alcohols, and derivatives [ST0401]	Full match	Partial match	Full match	391.285	1.26733e+08	2.09965e+08	2.63955e+08	9.96599e+07	7.95256e+08	2.4198e+08	2.00782e+08	8.91262e+07	1.74827e+08	3.48093e+08	2.50835e+08	2.41461e+08	4.9337e+08	1.82662e+08	2.17649e+08	8.68956e+07	3.75465e+08	1.10291e+08	1.15642e+08	8.10211e+07	1.74426e+08	1.78685e+08	9.57172e+07	8.58212e+07	1.04701e+08	5.56155e+07	5.96764e+07	7.37581e+07	1.85837e+08	1.29041e+08
Com_219_neg	3,8,9-trihydroxy-10-propyl-3,4,5,8,9,10-hexahydro-2H-oxecin-2-one	--	C12 H20 O5	244.131	5.528	--	--	--	--	--	--	--	--	--	--	Full match	No results	No results	243.123	9.28262e+08	3.79383e+08	2.92425e+08	5.406e+08	5.3259e+08	6.01447e+08	7.3925e+08	2.73284e+08	6.05061e+08	2.215e+08	2.38347e+08	4.68765e+08	2.11397e+08	8.06221e+08	3.84276e+08	1.67408e+08	2.90922e+08	2.94081e+08	1.79851e+08	1.05666e+09	2.8695e+08	1.92955e+08	1.85055e+08	2.12031e+08	2.00425e+08	1.95253e+08	1.72596e+08	1.63339e+08	2.97954e+08	1.81422e+08
Com_1373_neg	LPE 16:0	--	C21 H44 N O7 P	453.286	9.161	--	--	--	LMGP02050036	--	--	--	Glycerophospholipids [GP]	Glycerophosphoethanolamines [GP02]	Monoacylglycerophosphoethanolamines [GP0205]	No results	Full match	Full match	452.278	3.13427e+07	2.02779e+06	4.53381e+06	1.34533e+07	7.96021e+06	2.36112e+07	5.89879e+07	5.69635e+06	1.78569e+07	2.59921e+07	4.55746e+06	8.35945e+06	3.70716e+06	6.73059e+06	8.99431e+06	1.39536e+06	5.69049e+06	7.05447e+06	2.60911e+06	8.34643e+06	634924	6.51342e+06	1.86334e+06	5.88942e+06	1.26306e+06	4.96829e+06	1.20082e+06	3.35404e+06	5.56858e+06	6.56609e+06
Com_10817_neg	lithocholic acid 3-sulfate	--	C24 H40 O6 S	456.255	11.931	--	--	--	LMST05020015	--	--	--	Sterols [ST]	Steroid conjugates [ST05]	Sulfates [ST0502]	No results	No results	Full match	455.247	3.37992e+06	4.81194e+06	3.74685e+06	3.84455e+06	3.2477e+06	6.29938e+06	6.81751e+06	3.03538e+06	4.02176e+06	2.52201e+06	7.15503e+06	2.57074e+06	6.03945e+06	5.17202e+06	7.81731e+06	2.68766e+06	4.36189e+06	2.17261e+06	2.52681e+06	4.11347e+06	2.98934e+06	3.83021e+06	2.63264e+06	2.41933e+06	2.91007e+06	2.53383e+06	3.24998e+06	2.49343e+06	2.95561e+06	3.34049e+06
Com_470_neg	Chenodeoxycholic Acid	Chenodeoxycholate; Chenodeoxycholic acid; 3alpha,7alpha-Dihydroxy-5beta-cholanic acid; Chenodiol	C24 H40 O4	438.298	7.824	cpd:C02528	map00120 Primary bile acid biosynthesis;map01100 Metabolic pathways;map04976 Bile secretion	HMDB0000518	LMST04010032	Lipids and lipid-like molecules	Steroids and steroid derivatives	Bile acids, alcohols and derivatives	Sterols [ST]	Bile acids and derivatives [ST04]	C24 bile acids, alcohols, and derivatives [ST0401]	Invalid mass	No results	No results	437.29	2.92298e+07	6.94927e+07	8.75881e+07	2.66502e+07	6.55733e+07	5.91791e+07	4.47231e+07	2.88945e+07	4.47347e+07	1.00173e+08	6.53916e+07	5.79516e+07	1.41312e+08	4.52331e+07	6.22687e+07	2.63449e+07	7.1496e+07	2.83117e+07	4.32167e+07	2.37241e+07	4.1373e+07	4.73069e+07	3.98743e+07	2.47329e+07	3.22498e+07	2.34358e+07	1.86262e+07	2.32787e+07	4.47364e+07	3.61632e+07
Com_3546_neg	5-Aminosalicylic Acid	--	C7 H7 N O3	153.043	5.595	--	--	HMDB0014389	--	Benzenoids	Benzene and substituted derivatives	Benzoic acids and derivatives	--	--	--	No results	No results	Full match	152.036	2.91941e+07	1.6741e+07	4.31249e+07	3.0719e+07	1.75729e+07	2.32503e+07	3.11311e+07	2.28256e+07	3.63799e+07	5.429e+07	3.10958e+07	1.4637e+07	1.03004e+07	1.86078e+07	1.32681e+07	1.19769e+07	1.95492e+07	1.5774e+07	1.33517e+07	1.46008e+07	9.77408e+06	1.74794e+07	1.13473e+07	2.0141e+07	1.64476e+07	1.67871e+07	1.48682e+07	1.46645e+07	1.22292e+07	1.74072e+07
Com_6350_neg	LPC 18:1	--	C26 H52 N O7 P	567.354	9.277	--	--	HMDB0002815	LMGP01050138	Lipids and lipid-like molecules	Glycerophospholipids	Glycerophosphocholines	Glycerophospholipids [GP]	Glycerophosphocholines [GP01]	Monoacylglycerophosphocholines [GP0105]	No results	Invalid mass	No results	566.347	3.186e+06	1.40677e+06	936846	4.01651e+06	3.23661e+06	5.12851e+06	1.65402e+07	306399	796394	2.37489e+06	783376	816457	2.9309e+06	2.84062e+06	1.01552e+07	284877	1.43208e+06	572715	237259	1.77863e+06	270307	2.00352e+06	270874	688328	197560	415816	491781	2.41349e+06	1.70942e+06	1.0008e+06
Com_2524_neg	Ethylmalonate	--	C5 H8 O4	132.042	1.393	--	--	HMDB0000622	--	Lipids and lipid-like molecules	Fatty Acyls	Fatty acids and conjugates	--	--	--	No results	No results	Full match	177.04	4.65295e+07	1.16892e+07	1.3689e+07	4.08038e+07	3.25148e+07	5.96488e+07	4.74338e+07	2.21985e+07	4.83504e+07	1.48831e+07	2.83035e+07	3.37161e+07	1.33752e+07	2.6644e+07	3.83088e+07	9.57094e+06	1.69999e+07	1.48315e+07	1.29552e+07	2.11353e+07	2.08966e+07	1.32153e+07	1.36876e+07	2.47935e+07	1.24214e+07	1.56386e+07	1.73174e+07	1.2455e+07	3.60452e+07	1.28654e+07
Com_2513_neg	D-Glucuronic acid	D-Glucuronic acid	C6 H10 O7	194.043	1.471	cpd:C16245	--	HMDB0000127	--	Organic oxygen compounds	Organooxygen compounds	Carbohydrates and carbohydrate conjugates	--	--	--	No results	No results	Full match	193.035	8.14231e+06	807866	4.4658e+06	1.00074e+07	9.37348e+06	2.23855e+07	3.70887e+07	7.03428e+06	2.14677e+07	4.27414e+06	8.30623e+06	1.632e+07	1.33864e+07	1.14382e+07	5.5565e+06	2.77248e+06	3.79186e+06	3.79284e+06	2.99424e+06	5.15649e+06	1.94274e+06	4.93259e+06	3.07597e+06	5.30456e+06	3.03426e+06	3.37584e+06	6.40045e+06	3.9928e+06	5.47408e+06	2.25427e+06
Com_4413_neg	Mestranol	Mestranol	C21 H26 O2	310.181	11.945	cpd:C07618	--	HMDB0015446	--	Lipids and lipid-like molecules	Steroids and steroid derivatives	Estrane steroids	--	--	--	No results	Invalid mass	No results	309.174	1.40122e+06	258465	164951	271427	3.06675e+06	2.5574e+07	2.52642e+06	247938	2.64398e+07	224329	195759	3.17794e+06	1.21999e+06	1.62162e+06	459006	190748	206051	266861	165857	661879	164107	170538	176768	233526	196549	170738	226132	231150	234140	188575
Com_2046_neg	3,3-Dimethylglutaric acid	--	C7 H12 O4	160.074	5.6	--	--	HMDB0002441	--	Lipids and lipid-like molecules	Fatty Acyls	Fatty acids and conjugates	--	--	--	No results	Full match	Full match	159.066	1.27332e+08	1.95999e+07	1.04556e+07	2.41342e+07	3.46518e+07	7.80153e+07	3.69861e+07	1.11129e+07	7.08755e+07	1.03457e+07	1.13287e+07	4.14083e+07	3.44433e+07	1.02163e+07	1.43992e+07	1.48182e+07	1.42719e+07	1.31902e+07	9.98261e+06	1.25137e+07	1.40151e+07	7.82759e+06	1.04978e+07	1.85016e+07	9.42738e+06	1.08831e+07	1.14945e+07	5.80594e+06	1.44013e+07	1.01676e+07
Com_108_neg	7-Hydroxy-3,4-dihydrocarbostyril	--	C9 H9 N O2	163.063	5.292	--	--	--	--	--	--	--	--	--	--	No results	No results	Full match	162.056	3.65999e+09	4.78522e+07	8.72063e+06	2.40457e+07	8.84354e+08	1.33829e+08	3.45762e+07	2.06168e+07	1.42504e+08	9.99201e+06	1.55387e+07	3.71338e+07	1.79758e+09	1.23276e+07	8.7349e+07	1.00253e+07	1.4962e+07	1.14845e+07	7.68464e+06	3.13186e+07	1.22373e+07	1.61981e+07	7.11308e+06	1.34594e+07	1.16586e+07	9.92828e+06	1.10423e+07	1.23279e+07	8.50717e+06	8.67808e+06
Com_5517_neg	4-Hydroxybutyric acid (GHB)	--	C4 H8 O3	104.047	3.306	--	--	--	--	--	--	--	--	--	--	No results	Full match	Full match	103.04	2.06151e+06	1.1466e+06	760406	1.60742e+06	1.07846e+07	2.98934e+06	1.1576e+07	4.52713e+06	2.76135e+06	896429	995788	4.38466e+06	2.80739e+06	889069	838746	784439	1.10665e+06	764712	711231	1.54504e+06	1.08567e+06	1.5823e+06	606480	1.06494e+06	705467	989862	866053	983057	782393	861794
Com_24935_neg	S-Adenosyl-L-methionine	S-Adenosyl-L-methionine; S-Adenosylmethionine; AdoMet; SAM	C15 H22 N6 O5 S	398.139	8.014	cpd:C00019	map00270 Cysteine and methionine metabolism;map00330 Arginine and proline metabolism;map01100 Metabolic pathways;map01230 Biosynthesis of amino acids;map04122 Sulfur relay system	HMDB0001185	--	Nucleosides, nucleotides, and analogues	5'-deoxyribonucleosides	5'-deoxy-5'-thionucleosides	--	--	--	No results	No results	Full match	397.132	1.27214e+06	728988	502718	1.35597e+06	949942	2.45698e+06	1.73041e+06	733092	1.88346e+06	686661	635263	2.04787e+06	1.08612e+06	866037	1.13998e+06	1.00717e+06	1.14966e+06	729911	472331	907877	761168	545097	454920	893025	566544	611564	792826	521665	579770	527205
Com_14619_neg	4-(hydroxymethyl)benzoic acid	--	C8 H8 O3	152.047	5.031	--	--	--	--	--	--	--	--	--	--	Full match	Partial match	Full match	151.04	1.05867e+07	3.39125e+06	1.78745e+06	2.98124e+06	3.61385e+06	2.831e+06	6.26624e+06	1.61493e+06	2.9732e+06	1.9406e+06	2.1667e+06	3.52659e+06	1.83188e+06	1.48102e+06	2.31117e+06	1.18255e+06	2.24707e+06	1.38597e+06	1.50311e+06	1.50863e+06	1.88104e+06	1.50881e+06	1.71476e+06	3.21876e+06	1.46304e+06	1.35472e+06	2.34331e+06	1.33567e+06	2.0932e+06	1.51345e+06
Com_3469_neg	Soyasaponin I	Soyasaponin I	C48 H78 O18	942.519	7.059	cpd:C08983	--	HMDB0034649	--	Lipids and lipid-like molecules	Prenol lipids	Terpene glycosides	--	--	--	No results	Full match	No results	941.512	7.78531e+06	1.34379e+07	1.16595e+07	6.1147e+06	1.01127e+07	1.15899e+07	1.25904e+07	1.28524e+07	8.99086e+06	1.49259e+07	1.50746e+07	9.05355e+06	7.86477e+06	1.00793e+07	1.89283e+07	7.57053e+06	1.44459e+07	4.83249e+06	7.89631e+06	1.98674e+07	8.67022e+06	8.34906e+06	8.78261e+06	3.22442e+06	5.18767e+06	4.02944e+06	6.99371e+06	4.61338e+06	5.44071e+06	3.38375e+06
Com_11341_neg	(1E,4Z,6E)-5-hydroxy-1,7-bis(4-hydroxyphenyl)hepta-1,4,6-trien-3-one	--	C19 H16 O4	308.102	5.888	--	--	--	--	--	--	--	--	--	--	Invalid mass	No results	No results	307.095	6.40301e+06	2.28946e+06	1.00462e+07	5.883e+06	4.57698e+06	4.77043e+06	5.67479e+06	5.88325e+06	6.62539e+06	1.22746e+07	8.57938e+06	2.23148e+06	4.32816e+06	3.14669e+06	3.40224e+06	2.88168e+06	5.29623e+06	3.5441e+06	2.8443e+06	2.64637e+06	1.63977e+06	5.25093e+06	2.55246e+06	3.47868e+06	4.63283e+06	2.59569e+06	3.38442e+06	3.27976e+06	1.76378e+06	3.24261e+06
Com_129_neg	2,8-Quinolinediol	--	C9 H7 N O2	161.048	5.525	--	--	HMDB0240311	--	Organoheterocyclic compounds	Quinolines and derivatives	Quinolones and derivatives	--	--	--	No results	Full match	No results	160.04	1.72583e+09	5.28719e+06	1.47248e+07	1.6095e+08	2.56816e+09	1.88744e+09	3.60785e+08	9.6395e+07	2.21197e+09	1.47821e+07	1.74791e+07	1.09761e+09	1.01115e+08	3.99448e+07	1.27193e+07	1.33396e+07	1.42377e+07	2.51272e+07	7.76888e+06	3.83381e+08	7.75069e+06	2.74345e+07	5.56643e+06	2.11272e+07	8.13045e+06	4.31433e+07	7.48422e+06	2.28393e+07	1.38019e+07	1.2108e+07
Com_26008_neg	Leucine-enkephalin	--	C28 H37 N5 O7	555.271	7.33	--	--	HMDB0001045	--	Organic acids and derivatives	Carboxylic acids and derivatives	Amino acids, peptides, and analogues	--	--	--	No results	No results	Full match	554.264	1.07792e+06	952447	335662	368741	1.52692e+06	2.16957e+06	1.27235e+06	378751	1.84383e+06	839667	384678	1.12486e+06	1.4973e+06	347401	442665	506723	401424	332674	468618	909945	385072	444230	400058	353585	404021	354851	463354	361308	424632	412941
Com_2775_neg	Pseudouridine	Pseudouridine	C9 H12 N2 O6	244.069	1.423	cpd:C02067	map00240 Pyrimidine metabolism	HMDB0000767	--	Nucleosides, nucleotides, and analogues	Nucleoside and nucleotide analogues	-	--	--	--	No results	Full match	Full match	243.062	1.55216e+07	2.73019e+06	4.64598e+06	1.17178e+07	1.3448e+07	1.99563e+07	3.67161e+07	9.48244e+06	1.52328e+07	8.55041e+06	7.72046e+06	1.99385e+07	1.11845e+07	1.25192e+07	8.44149e+06	3.29689e+06	6.4368e+06	5.22296e+06	2.82294e+06	1.61643e+07	7.21816e+06	4.78457e+06	2.87998e+06	1.0756e+07	6.41387e+06	4.6583e+06	4.74591e+06	5.16207e+06	1.1923e+07	7.27065e+06
Com_14045_neg	(±)18-HEPE	--	C20 H30 O3	318.219	7.763	--	--	--	--	--	--	--	--	--	--	Full match	No results	No results	317.212	9.35852e+06	3.29281e+06	3.20795e+06	6.10733e+06	2.50342e+06	3.39784e+06	8.68007e+06	5.23262e+06	3.42878e+06	2.40233e+06	5.04838e+06	4.45067e+06	2.87509e+06	7.23621e+06	4.17112e+06	1.50101e+06	3.56618e+06	2.45768e+06	1.30158e+06	6.64063e+06	4.17766e+06	2.72019e+06	2.41489e+06	3.29387e+06	2.94792e+06	2.93279e+06	2.25312e+06	1.91213e+06	3.41105e+06	2.65164e+06
Com_11066_neg	LPE 13:0	--	C18 H38 N O7 P	411.238	7.753	--	--	--	LMGP02050007	--	--	--	Glycerophospholipids [GP]	Glycerophosphoethanolamines [GP02]	Monoacylglycerophosphoethanolamines [GP0205]	No results	Full match	Full match	410.231	4.49729e+06	633385	350460	1.62145e+06	618042	1.0814e+07	1.14699e+07	1.64519e+06	1.7671e+07	618111	3.39401e+06	5.48473e+06	338857	929871	1.63903e+06	378556	519045	677411	274262	3.29125e+06	299298	433676	380571	666726	816339	950514	425002	614772	1.31837e+06	498352
Com_4943_neg	2-Hydroxy-4-methylthiobutanoic acid	--	C5 H10 O3 S	150.035	5.205	--	--	HMDB0037115	--	Lipids and lipid-like molecules	Fatty Acyls	Fatty acids and conjugates	--	--	--	No results	Full match	No results	149.028	1.41235e+07	1.96782e+06	364097	5.73269e+06	2.28099e+06	1.21183e+07	5.15429e+06	8.05053e+06	9.10033e+06	570133	1.51244e+06	9.23689e+06	885010	6.07038e+06	1.52935e+06	610792	654393	827773	647755	6.30935e+06	1.48699e+06	2.58807e+06	562832	1.91251e+06	679681	1.40569e+06	734944	1.43276e+06	808525	1.03822e+06
Com_2664_neg	δ-Gluconic acid δ-lactone	--	C6 H10 O6	178.048	1.397	--	--	--	--	--	--	--	--	--	--	No results	Full match	Full match	177.04	4.67691e+07	1.02178e+07	1.33829e+07	3.93856e+07	3.14319e+07	6.32797e+07	4.26302e+07	1.91936e+07	5.12175e+07	1.40723e+07	2.65179e+07	3.39873e+07	1.06342e+07	2.46493e+07	3.8834e+07	8.17161e+06	1.66984e+07	1.46516e+07	1.26125e+07	1.90679e+07	2.2432e+07	1.06553e+07	1.49383e+07	2.38257e+07	1.29505e+07	1.4643e+07	2.57024e+07	1.15426e+07	3.43379e+07	1.15611e+07
Com_552_neg	D-Gluconic acid	D-Gluconic acid; D-Gluconate; D-gluco-Hexonic acid	C6 H12 O7	196.058	1.342	cpd:C00257	map00030 Pentose phosphate pathway;map01100 Metabolic pathways;map01200 Carbon metabolism	HMDB0303730	--	Organic acids and derivatives	Hydroxy acids and derivatives	Medium-chain hydroxy acids and derivatives	--	--	--	No results	Full match	Full match	195.051	4.95685e+07	1.2316e+07	3.04824e+07	3.90906e+07	9.21746e+07	1.16613e+08	7.83259e+07	1.88832e+07	1.10835e+08	6.08481e+07	3.06624e+07	6.74834e+07	1.91162e+07	3.15465e+07	7.97828e+07	1.10682e+07	2.41592e+07	2.91751e+07	1.81781e+07	1.96836e+07	3.80279e+07	1.60967e+07	2.51489e+07	4.26942e+07	1.88905e+07	2.00185e+07	4.94256e+07	2.78191e+07	5.31193e+07	9.22015e+06
Com_15973_neg	LPE 17:0	--	C22 H46 N O7 P	467.301	9.54	--	--	--	LMGP02050030	--	--	--	Glycerophospholipids [GP]	Glycerophosphoethanolamines [GP02]	Monoacylglycerophosphoethanolamines [GP0205]	No results	Full match	Full match	466.294	1.60744e+06	156539	199754	863762	197935	1.75045e+06	2.27394e+06	412901	1.00571e+06	1.11676e+06	409424	291339	81745.6	470512	202661	140636	228353	252057	126116	421306	88837.8	122762	126979	429502	149644	329859	177264	250965	152534	449258
Com_6239_neg	Cinnamic acid	Cinnamic acid; Benzeneacrylic acid	C9 H8 O2	148.052	5.62	cpd:C10438	--	HMDB0000567	--	Phenylpropanoids and polyketides	Cinnamic acids and derivatives	Cinnamic acids	--	--	--	No results	Full match	No results	147.045	8.03179e+06	4.43021e+06	4.13426e+06	2.46268e+07	5.66989e+06	7.89158e+06	9.496e+06	1.60833e+07	7.52306e+06	4.41562e+06	9.17196e+06	5.61854e+06	3.58953e+06	5.66828e+06	1.16801e+07	4.18008e+06	5.82932e+06	5.3422e+06	3.01155e+06	5.1798e+06	3.21542e+06	5.60403e+06	4.24835e+06	5.38632e+06	4.87767e+06	3.83957e+06	5.79668e+06	6.02948e+06	5.25505e+06	4.65229e+06
Com_10221_neg	Orotic acid	Orotate; Orotic acid; Uracil-6-carboxylic acid	C5 H4 N2 O4	156.017	1.441	cpd:C00295	map00240 Pyrimidine metabolism;map01100 Metabolic pathways	HMDB0000226	--	Organoheterocyclic compounds	Diazines	Pyrimidines and pyrimidine derivatives	--	--	--	No results	Full match	Full match	155.01	6.98272e+06	384166	1.28228e+06	3.55887e+06	2.63526e+06	1.42715e+06	7.01992e+06	1.60573e+06	3.1104e+06	1.1185e+06	2.95116e+06	1.80579e+06	5.53538e+06	2.52873e+06	2.11941e+06	648356	1.88352e+06	959355	1.05807e+06	914367	852247	2.17783e+06	1.03889e+06	1.66041e+06	978269	1.21418e+06	1.81489e+06	1.1971e+06	3.12995e+06	586926
Com_5967_neg	4-Pyridoxic acid	4-Pyridoxate; 4-Pyridoxic acid	C8 H9 N O4	183.053	3.353	cpd:C00847	map00750 Vitamin B6 metabolism;map01100 Metabolic pathways	HMDB0000017	--	Organoheterocyclic compounds	Pyridines and derivatives	Pyridinecarboxylic acids and derivatives	--	--	--	No results	Full match	Full match	182.046	2.00872e+07	608859	362477	570945	6.57206e+06	455631	595059	2.95484e+06	502332	353707	414935	4.59414e+06	7.06161e+06	375331	815587	286219	517345	330290	475810	456880	371454	493353	435249	393978	440097	361750	461455	370195	387996	458883
Com_2735_neg	Asp-glu	--	C9 H14 N2 O7	262.08	1.406	--	--	HMDB0028752	--	Organic acids and derivatives	Carboxylic acids and derivatives	Amino acids, peptides, and analogues	--	--	--	No results	No results	Full match	261.072	1.67038e+07	3.75223e+06	5.442e+06	1.34148e+07	1.44388e+07	2.18727e+07	3.92332e+07	1.1418e+07	1.74859e+07	9.23258e+06	9.52028e+06	2.11231e+07	1.16719e+07	1.38426e+07	1.03773e+07	4.68485e+06	6.90157e+06	6.72533e+06	4.55245e+06	1.73341e+07	8.01406e+06	5.49811e+06	5.02465e+06	1.24258e+07	7.16467e+06	5.91728e+06	1.25618e+07	6.87548e+06	1.33143e+07	8.56694e+06
Com_577_neg	D-(-)-Arabinose	--	C5 H10 O5	150.053	1.402	--	--	--	--	--	--	--	--	--	--	No results	Full match	Full match	149.046	3.29566e+07	1.39007e+07	2.89606e+07	2.45883e+07	7.95367e+07	1.11517e+08	6.77806e+07	3.67516e+07	1.42011e+08	5.97077e+07	4.01782e+07	5.84117e+07	1.96614e+07	2.25273e+07	6.44117e+07	1.3435e+07	2.20796e+07	2.96121e+07	2.02192e+07	1.95998e+07	3.02429e+07	2.00126e+07	2.70318e+07	3.78055e+07	2.4006e+07	2.37965e+07	5.38632e+07	3.49513e+07	3.66025e+07	1.69424e+07
Com_1931_neg	2-Phenylpropionic acid	--	C9 H10 O2	150.068	6.016	--	--	HMDB0011743	--	Phenylpropanoids and polyketides	Phenylpropanoic acids	-	--	--	--	No results	No results	Full match	149.061	7.96346e+07	8.35713e+06	6.20999e+07	8.35984e+07	4.76368e+07	4.03156e+07	1.05381e+08	2.40323e+07	4.04252e+07	2.83468e+07	3.60571e+07	1.54606e+07	6.55569e+07	5.66052e+07	2.09691e+07	2.21643e+07	3.23602e+07	2.38195e+07	1.15942e+07	4.55927e+07	1.05166e+07	5.87247e+07	1.17585e+07	2.84621e+07	1.94e+07	2.07486e+07	1.75197e+07	1.38708e+07	3.7509e+07	1.53896e+07
Com_11565_neg	FAHFA (18:2/20:4)	--	C38 H62 O4	582.463	9.807	--	--	--	--	--	--	--	--	--	--	No results	Full match	No results	581.455	2.60347e+06	398849	640806	713147	5.36084e+06	3.93469e+06	2.53447e+06	217387	1.06914e+06	2.04043e+06	179357	2.37431e+06	88272.8	597975	99779.8	166552	556075	176455	217227	1.19176e+06	184095	80113.8	188461	193496	175712	166291	701819	184596	1.43446e+06	178746
Com_19330_neg	1-benzyl-3-(2-methylphenyl)-3,7-dihydro-1H-purine-2,6-dione	--	C19 H16 N4 O2	664.259	11.982	--	--	--	--	--	--	--	--	--	--	Invalid mass	No results	No results	331.122	4.99324e+06	2.38758e+06	1.59393e+06	1.97761e+06	2.35413e+06	6.14855e+06	3.11917e+06	1.11807e+06	5.04171e+06	1.42446e+06	1.72325e+06	1.47747e+06	1.39301e+06	1.8484e+06	2.08048e+06	1.2553e+06	1.57651e+06	1.07823e+06	1.31242e+06	3.66804e+06	1.41273e+06	2.01533e+06	1.11693e+06	1.62067e+06	1.29588e+06	1.38873e+06	1.81934e+06	1.28409e+06	1.70223e+06	824712
Com_1664_neg	2-Hydroxy-3-methylbutanoic acid	--	C5 H10 O3	118.063	5.257	--	--	HMDB0000407	LMFA01050478	Lipids and lipid-like molecules	Fatty Acyls	Fatty acids and conjugates	Fatty Acyls [FA]	Fatty Acids and Conjugates [FA01]	Hydroxy fatty acids [FA0105]	No results	No results	Full match	117.056	2.25372e+07	4.50129e+06	1.1389e+06	3.06189e+07	1.93472e+06	3.34017e+07	1.75789e+07	5.01715e+07	2.8165e+07	5.54301e+06	2.91167e+06	2.54538e+07	1.45926e+07	7.46395e+06	3.95164e+06	1.79585e+06	1.80456e+06	2.08985e+06	1.53099e+06	8.78905e+06	4.44721e+06	1.20182e+07	1.31962e+06	8.37771e+06	2.22766e+06	6.06815e+06	2.09911e+06	5.8846e+06	7.10515e+06	8.97105e+06
Com_5835_neg	LPE 18:1	--	C23 H46 N O7 P	479.302	9.37	--	--	--	LMGP02050064	--	--	--	Glycerophospholipids [GP]	Glycerophosphoethanolamines [GP02]	Monoacylglycerophosphoethanolamines [GP0205]	No results	Full match	Full match	478.294	1.25598e+07	1.25721e+06	3.11241e+06	9.99108e+06	7.71048e+06	9.76906e+06	2.77306e+07	4.96696e+06	5.69476e+06	1.5139e+07	2.8344e+06	4.61948e+06	2.76027e+06	3.77605e+06	1.58682e+07	1.1982e+06	5.17657e+06	4.56937e+06	1.79793e+06	8.61311e+06	623537	4.60404e+06	1.27366e+06	5.28181e+06	2.07296e+06	3.31353e+06	1.30707e+06	3.69625e+06	6.05844e+06	6.13932e+06
Com_6817_neg	3-Methylglutaric acid	--	C6 H10 O4	146.058	5.365	--	--	HMDB0000752	--	Lipids and lipid-like molecules	Fatty Acyls	Fatty acids and conjugates	--	--	--	No results	Full match	Full match	145.051	3.0779e+07	4.19611e+06	4.78832e+06	1.40533e+07	6.63915e+06	1.51762e+07	2.28986e+07	7.26635e+06	1.49747e+07	6.31264e+06	5.40863e+06	9.18838e+06	5.86803e+06	6.69509e+06	8.10845e+06	5.05499e+06	8.15919e+06	9.89022e+06	3.43878e+06	7.49671e+06	6.97244e+06	7.21565e+06	3.24287e+06	5.78293e+06	7.40053e+06	6.50434e+06	3.67624e+06	5.92885e+06	5.49093e+06	3.20633e+06
Com_680_neg	D-(+)-Mannose	--	C6 H12 O6	180.063	1.321	--	--	--	--	--	--	--	--	--	--	No results	Full match	Full match	179.056	2.64354e+07	2.05224e+07	3.05734e+07	4.39916e+07	8.68016e+07	8.11375e+07	1.47424e+08	3.59399e+07	8.27897e+07	4.00375e+07	4.02655e+07	8.01667e+07	3.7239e+07	6.41168e+07	6.63486e+07	2.77849e+07	3.40777e+07	4.19432e+07	2.76623e+07	1.05918e+08	2.54304e+07	2.96472e+07	2.61658e+07	3.2447e+07	3.64723e+07	2.51962e+07	2.36251e+07	3.11785e+07	5.04716e+07	2.29593e+07
Com_15498_neg	Catechol	Catechol	C6 H6 O2	110.037	5.236	cpd:C15571	--	HMDB0000957	--	Benzenoids	Phenols	Benzenediols	--	--	--	No results	Full match	Full match	109.03	6.32708e+06	2.14085e+06	2.76831e+06	5.6446e+06	4.84142e+06	4.18956e+06	9.73698e+06	2.34949e+06	4.01529e+06	2.31966e+06	2.68785e+06	1.87424e+06	3.02587e+06	3.85721e+06	1.60878e+06	1.10797e+06	6.88033e+06	2.577e+06	2.99809e+06	1.03491e+06	1.68555e+06	3.7147e+06	2.28665e+06	1.84233e+06	1.24186e+06	1.77119e+06	3.83955e+06	1.14683e+06	2.89669e+06	1.36165e+06
Com_2603_neg	DL-4-Hydroxyphenyllactic acid	--	C9 H10 O4	182.058	5.177	--	--	--	--	--	--	--	--	--	--	No results	Full match	Full match	181.051	4.14092e+07	1.19186e+07	4.76068e+06	2.49314e+07	1.24831e+07	2.54088e+07	2.9221e+07	8.20784e+07	2.52551e+07	6.58966e+06	8.69621e+06	2.63864e+07	8.91255e+06	6.78248e+06	8.6656e+06	6.99713e+06	1.07256e+07	7.30562e+06	8.18405e+06	1.23434e+07	1.00671e+07	8.05404e+06	7.79306e+06	9.91598e+06	8.22524e+06	9.24405e+06	1.13817e+07	9.04508e+06	1.0339e+07	7.64469e+06
Com_3018_neg	13,14-dihydro-15-keto Prostaglandin A2	--	C20 H30 O4	334.214	7.269	--	--	--	--	--	--	--	--	--	--	Full match	No results	Full match	333.207	1.59745e+07	2.76455e+06	1.71394e+07	8.12637e+06	2.1706e+07	1.62937e+07	1.1983e+07	1.07205e+07	1.6612e+07	1.3912e+07	7.04571e+06	1.11412e+07	3.85007e+07	1.38904e+07	7.17555e+06	8.90134e+06	1.11043e+07	8.27494e+06	4.43707e+06	9.57283e+06	9.04336e+06	2.32365e+07	4.13041e+06	7.68562e+06	5.14912e+06	8.84767e+06	2.96244e+06	5.40907e+06	1.1777e+07	5.68771e+06
Com_113_neg	Hippuric acid	Hippurate; Hippuric acid; N-Benzoylglycine; Benzoylaminoacetic acid	C9 H9 N O3	179.058	5.059	cpd:C01586	map00360 Phenylalanine metabolism	HMDB0000714	--	Benzenoids	Benzene and substituted derivatives	Benzoic acids and derivatives	--	--	--	No results	No results	Full match	178.051	4.3309e+09	2.54027e+07	2.22083e+07	1.01765e+08	8.03592e+08	5.73679e+07	7.00746e+07	5.1179e+07	5.11123e+07	1.40161e+07	1.90654e+07	3.46135e+08	1.15445e+09	2.09211e+07	4.77189e+07	1.28681e+07	3.53077e+07	4.6294e+07	1.91052e+07	7.56728e+07	1.3257e+07	4.09396e+07	1.83988e+07	4.06567e+07	2.36072e+07	3.33818e+07	1.78899e+07	4.58046e+07	1.81425e+07	3.65182e+07
Com_7825_neg	LPE 16:1	--	C21 H42 N O7 P	451.27	8.548	--	--	--	LMGP02050037	--	--	--	Glycerophospholipids [GP]	Glycerophosphoethanolamines [GP02]	Monoacylglycerophosphoethanolamines [GP0205]	No results	Full match	No results	450.262	7.68707e+06	1.09612e+06	1.30692e+06	3.22721e+06	3.15045e+06	7.28333e+06	1.82658e+07	6.27493e+06	7.60826e+06	4.2902e+06	3.78221e+06	3.51202e+06	992026	1.31238e+06	6.77716e+06	752371	2.07416e+06	1.74939e+06	1.71375e+06	4.72879e+06	539284	3.15223e+06	695105	5.01334e+06	363698	3.18364e+06	754747	2.43697e+06	4.0396e+06	4.14528e+06
Com_11589_neg	Tauroursodeoxycholic acid	Tauroursodeoxycholic acid	C26 H45 N O6 S	499.299	7.408	cpd:C16868	--	HMDB0000874	LMST05040015	Lipids and lipid-like molecules	Steroids and steroid derivatives	Bile acids, alcohols and derivatives	Sterols [ST]	Steroid conjugates [ST05]	Taurine conjugates [ST0504]	No results	No results	Full match	498.292	4.42525e+06	875395	2.28758e+06	5.16357e+06	7.33394e+06	5.49533e+06	2.92511e+06	1.76054e+06	8.04373e+06	7.53239e+06	1.79769e+06	4.10572e+06	2.03563e+06	1.01502e+07	4.67913e+06	1.32848e+06	6.07211e+06	3.23705e+06	3.91101e+06	4.929e+06	1.87697e+06	3.57528e+06	3.5587e+06	813716	2.44062e+06	2.07401e+06	584702	1.41708e+06	1.11837e+06	971434
Com_4831_neg	LPE 18:2	--	C23 H44 N O7 P	477.286	8.825	--	--	--	LMGP02050041	--	--	--	Glycerophospholipids [GP]	Glycerophosphoethanolamines [GP02]	Monoacylglycerophosphoethanolamines [GP0205]	No results	Full match	Full match	476.278	1.07513e+07	464097	3.03688e+06	6.7638e+06	5.71951e+06	7.62507e+06	1.24049e+07	3.01408e+06	6.1259e+06	6.92953e+06	2.69618e+06	6.84298e+06	1.10613e+06	3.58286e+06	9.48893e+06	1.12086e+06	4.06154e+06	3.16817e+06	875199	8.66385e+06	263483	3.83003e+06	1.02048e+06	4.67758e+06	448557	3.40999e+06	269597	2.33471e+06	5.16391e+06	4.12509e+06
Com_12642_neg	D-Glucosamine	D-Glucosamine; Chitosamine; 2-Amino-2-deoxy-D-glucose	C6 H13 N O5	179.079	1.322	cpd:C00329	map00520 Amino sugar and nucleotide sugar metabolism;map01100 Metabolic pathways	HMDB0030091	--	Organic oxygen compounds	Organooxygen compounds	Carbohydrates and carbohydrate conjugates	--	--	--	No results	No results	Full match	214.049	2.40333e+06	1.69283e+06	2.55812e+06	4.22685e+06	3.46526e+06	6.67505e+06	7.5397e+06	4.23259e+06	6.02202e+06	1.84211e+06	5.35255e+06	1.78923e+06	3.14394e+06	4.2304e+06	6.69799e+06	2.6496e+06	3.28442e+06	2.84762e+06	1.40705e+06	2.15332e+06	3.07295e+06	3.01632e+06	1.64329e+06	2.49728e+06	3.49676e+06	3.36014e+06	2.82709e+06	3.46097e+06	2.03935e+06	2.21917e+06
Com_8439_neg	Homogentisic Acid	Homogentisate; Homogentisic acid; 2,5-Dihydroxyphenylacetic acid; 2,5-Dihydroxyphenylacetate	C8 H8 O4	168.042	5.471	cpd:C00544	map00130 Ubiquinone and other terpenoid-quinone biosynthesis;map00350 Tyrosine metabolism;map01100 Metabolic pathways	HMDB0000130	--	Benzenoids	Benzene and substituted derivatives	Phenylacetic acids	--	--	--	No results	No results	Full match	167.035	2.2449e+07	1.07362e+07	7.37742e+06	1.53246e+07	1.60314e+07	1.28331e+07	2.04587e+07	2.07563e+06	1.15233e+07	4.36537e+06	7.95493e+06	7.82404e+06	7.2391e+06	9.99186e+06	8.45014e+06	4.28582e+06	1.31983e+07	9.9304e+06	6.0347e+06	3.71554e+06	8.39085e+06	8.853e+06	7.69439e+06	6.46093e+06	3.96977e+06	4.26568e+06	4.59437e+06	1.69537e+06	1.29459e+07	3.41409e+06
Com_2438_neg	4-Hydroxybenzylcyanide	4-Hydroxyphenylacetonitrile; 4-Hydroxybenzyl cyanide	C8 H7 N O	133.053	5.192	cpd:C03766	--	HMDB0029757	--	Benzenoids	Benzene and substituted derivatives	Benzyl cyanides	--	--	--	No results	Full match	Full match	132.045	9.64868e+07	4.11333e+06	3.87952e+06	6.92219e+06	8.21254e+06	8.96245e+06	1.02858e+07	7.39557e+06	8.92408e+06	2.71624e+06	4.38004e+06	9.99619e+06	5.09587e+07	4.36959e+06	5.5679e+06	3.11467e+06	7.44844e+06	4.63217e+06	4.05278e+06	6.71856e+06	4.6473e+06	4.66046e+06	4.54921e+06	4.70059e+06	4.48089e+06	4.56793e+06	4.05487e+06	4.13072e+06	4.65104e+06	4.11538e+06
Com_2426_neg	5-Hydroxyindole-2-carboxylic acid	--	C9 H7 N O3	177.043	5.01	--	--	--	--	--	--	--	--	--	--	No results	No results	Full match	176.035	1.06665e+08	2.96134e+06	1.05178e+06	2.96435e+06	4.63903e+06	3.00365e+06	2.56675e+06	2.30532e+06	2.936e+06	1.11551e+06	1.42967e+06	2.13413e+06	2.42585e+07	1.30813e+06	1.88811e+06	1.68447e+06	1.69795e+06	1.75876e+06	1.37996e+06	1.65407e+06	1.42146e+06	1.39055e+06	1.38992e+06	1.64789e+06	1.88755e+06	1.2201e+06	1.62192e+06	1.3941e+06	1.55701e+06	1.69511e+06
Com_3603_neg	Octopamine	Octopamine; 1-(4-Hydroxyphenyl)-2-aminoethanol; p-Hydroxyphenylethanolamine	C8 H11 N O2	153.079	5.375	cpd:C04227	map04080 Neuroactive ligand-receptor interaction	HMDB0004825	--	Benzenoids	Phenols	1-hydroxy-2-unsubstituted benzenoids	--	--	--	No results	No results	Full match	152.072	5.23273e+07	2.17493e+06	1.91337e+06	3.17968e+06	1.56834e+07	4.56983e+06	5.07715e+06	2.55913e+06	4.4478e+06	2.29007e+06	1.97209e+06	2.2858e+06	2.53277e+07	3.0939e+06	2.50614e+06	2.10697e+06	2.80998e+06	2.1555e+06	2.21182e+06	4.93928e+06	4.02127e+06	1.94811e+06	2.03456e+06	2.45815e+06	2.12337e+06	1.6787e+06	2.61669e+06	1.94157e+06	2.29849e+06	2.42434e+06
Com_4044_neg	Tyrosol	4-Hydroxyphenylethanol; Tyrosol	C8 H10 O2	138.068	5.369	cpd:C06044	map00350 Tyrosine metabolism	HMDB0004284	--	Benzenoids	Phenols	Tyrosols and derivatives	--	--	--	No results	Full match	No results	137.061	4.65081e+07	5.77327e+06	3.76298e+06	7.73522e+06	1.4629e+07	8.18316e+06	9.35278e+06	5.98389e+06	8.74462e+06	4.5434e+06	5.55368e+06	2.92164e+06	2.50087e+07	6.289e+06	6.43273e+06	4.81591e+06	4.8707e+06	5.50216e+06	4.88342e+06	8.34092e+06	4.18804e+06	5.67686e+06	5.26736e+06	4.81783e+06	4.78362e+06	4.24886e+06	5.8101e+06	4.89189e+06	5.74083e+06	5.26263e+06
Com_5388_neg	N-Acetylaspartic acid	--	C6 H9 N O5	175.048	1.49	--	--	HMDB0000812	--	Organic acids and derivatives	Carboxylic acids and derivatives	Amino acids, peptides, and analogues	--	--	--	No results	Full match	Full match	174.041	2.70843e+07	1.72692e+06	3.34828e+06	2.06048e+07	5.98469e+06	1.12143e+07	1.72428e+07	4.76832e+06	7.5481e+06	5.23542e+06	5.43502e+06	4.53814e+06	9.46345e+06	2.97474e+06	8.87321e+06	3.99206e+06	7.51928e+06	2.59842e+06	4.86186e+06	3.40306e+06	2.29625e+06	5.65972e+06	5.1751e+06	5.21952e+06	4.38922e+06	3.42276e+06	9.62639e+06	3.80173e+06	5.84064e+06	2.15018e+06
Com_33179_neg	Glutathione	Glutathione; 5-L-Glutamyl-L-cysteinylglycine; N-(N-gamma-L-Glutamyl-L-cysteinyl)glycine; gamma-L-Glutamyl-L-cysteinyl-glycine; GSH; Reduced glutathione	C10 H17 N3 O6 S	307.084	3.785	cpd:C00051	map00270 Cysteine and methionine metabolism;map00480 Glutathione metabolism;map01100 Metabolic pathways;map02010 ABC transporters;map04216 Ferroptosis;map04918 Thyroid hormone synthesis;map04976 Bile secretion	HMDB0000125	--	Organic acids and derivatives	Carboxylic acids and derivatives	Amino acids, peptides, and analogues	--	--	--	No results	No results	Full match	306.076	746072	27044.6	21578.4	40708.6	91990.5	93437.8	710108	30760.2	57215.6	23877.2	38680.9	83222.9	53961.6	26654.1	50816	19736.2	27896.6	28304.9	28659.8	194127	28638.8	23408	25110.8	36434.3	27072.5	23811.1	34824.6	24228.7	55472.9	25278.2
Com_9971_pos	4-ethoxy-6,7-dimethoxyquinazoline	--	C12 H14 N2 O3	234.1	5.326	--	--	--	--	--	--	--	--	--	--	Full match	No results	No results	235.108	2.31835e+07	9.48865e+06	6.63599e+06	1.75029e+07	1.41329e+07	1.62885e+07	3.55838e+07	8.86531e+06	1.89176e+07	1.18553e+07	7.56014e+06	1.3949e+07	1.01238e+07	1.90228e+07	1.10174e+07	4.59946e+06	6.3175e+06	4.55545e+06	4.69048e+06	1.77847e+07	4.49755e+06	4.67708e+06	4.98833e+06	4.34899e+06	5.86414e+06	4.14206e+06	3.53781e+06	4.00742e+06	6.65169e+06	4.74033e+06
Com_27979_pos	Pleuromutilin	Pleuromutilin; Pleuromulin	C22 H34 O5	416.203	8.764	cpd:C09169	--	--	--	--	--	--	--	--	--	Invalid mass	No match	No results	417.21	4.40785e+06	7.39282e+06	4.62431e+06	3.58049e+06	3.17415e+06	3.57063e+06	4.88665e+06	2.08492e+06	4.80793e+06	3.26151e+06	2.03381e+06	2.68967e+06	2.75745e+06	4.81415e+06	1.86347e+06	1.51173e+06	2.35722e+06	1.11885e+06	1.69891e+06	2.00513e+06	1.55529e+06	1.62411e+06	1.9833e+06	996143	2.04532e+06	1.91165e+06	622521	1.10888e+06	2.48436e+06	1.44466e+06
Com_19647_pos	Propionyl-L-carnitine	--	C10 H19 N O4	217.131	5.214	--	--	HMDB0000824	--	Lipids and lipid-like molecules	Fatty Acyls	Fatty acid esters	--	--	--	No results	No results	Full match	218.139	1.2755e+07	1.87014e+07	4.97464e+06	4.69665e+06	6.60418e+06	8.48843e+06	1.18451e+07	4.53351e+06	8.52582e+06	5.42517e+06	4.91324e+06	8.57739e+06	5.43343e+06	5.14962e+06	4.09097e+06	2.73936e+06	4.01421e+06	2.98565e+06	2.41233e+06	4.34509e+06	2.67543e+06	3.69388e+06	3.55292e+06	2.81886e+06	2.88904e+06	3.23562e+06	2.79861e+06	2.74179e+06	2.34045e+06	2.7903e+06
Com_19249_pos	N-Acetylhistidine	--	C8 H11 N3 O3	197.08	1.402	--	--	HMDB0032055	--	Organic acids and derivatives	Carboxylic acids and derivatives	Amino acids, peptides, and analogues	--	--	--	No results	Full match	Full match	198.087	7.89799e+06	3.75788e+06	3.26439e+06	6.21272e+06	3.88619e+06	5.28551e+06	7.80526e+06	3.60882e+06	4.82975e+06	3.08375e+06	3.80316e+06	3.4184e+06	2.42964e+06	4.91665e+06	4.85081e+06	2.26272e+06	3.56e+06	2.61707e+06	1.6596e+06	2.80261e+06	2.17662e+06	2.50512e+06	2.62752e+06	2.22262e+06	2.99038e+06	2.54034e+06	2.0094e+06	2.44187e+06	2.93992e+06	2.30103e+06
Com_3905_pos	2,4-Dimethylbenzaldehyde	--	C9 H10 O	134.073	6.337	--	--	HMDB0032142	--	Benzenoids	Benzene and substituted derivatives	Benzoyl derivatives	--	--	--	No results	Full match	No results	135.081	8.1739e+07	4.48934e+07	8.69124e+07	7.85659e+07	7.48864e+07	8.24698e+07	1.07097e+08	7.58246e+07	1.02008e+08	9.58771e+07	7.51595e+07	5.75742e+07	4.34651e+07	5.91083e+07	4.65864e+07	3.71767e+07	6.16076e+07	4.9987e+07	4.51822e+07	5.10341e+07	2.21269e+07	5.06129e+07	3.79134e+07	4.77067e+07	4.6459e+07	4.42127e+07	5.3229e+07	3.74186e+07	4.64491e+07	4.37526e+07
Com_2923_pos	N-(5-acetamidopentyl)acetamide	--	C9 H18 N2 O2	186.137	5.098	--	--	--	--	--	--	--	--	--	--	Full match	No results	No results	187.144	5.34104e+06	1.7615e+06	8.45686e+06	1.21187e+06	3.92663e+06	8.94721e+06	8.42187e+06	2.21996e+06	1.132e+07	6.38432e+06	1.85873e+06	5.84591e+06	6.92311e+06	2.06272e+06	6.3924e+06	1.16437e+06	1.6664e+06	1.59032e+06	944185	2.09473e+06	652599	2.23841e+06	930202	1.46805e+06	4.51968e+06	1.46259e+06	1.32817e+06	1.6858e+06	1.23379e+06	1.04675e+06
Com_7515_pos	Prostaglandin A3	--	C20 H28 O4	332.197	8.785	--	--	--	LMFA03010140	--	--	--	Fatty Acyls [FA]	Eicosanoids [FA03]	Prostaglandins [FA0301]	Invalid mass	Invalid mass	No results	333.204	3.37659e+07	1.65359e+07	1.1804e+07	2.90592e+07	3.35505e+07	2.86475e+07	2.91012e+07	1.32526e+07	2.83959e+07	2.0083e+07	2.54834e+07	3.11593e+07	1.95538e+07	3.11008e+07	3.50585e+07	1.04963e+07	1.72674e+07	1.25501e+07	1.69124e+07	2.35985e+07	1.40972e+07	7.63197e+06	1.42206e+07	4.33644e+06	1.31891e+07	7.12663e+06	6.58067e+06	4.75761e+06	2.32254e+07	6.3469e+06
Com_14858_pos	Testosterone undecanoate	--	C30 H48 O3	474.371	6.414	--	--	HMDB0258862	--	Lipids and lipid-like molecules	Steroids and steroid derivatives	Steroid esters	--	--	--	No results	Invalid mass	No results	475.38	7.71322e+06	4.63259e+06	5.74737e+06	4.71636e+06	4.26697e+06	8.96995e+06	5.72152e+06	1.94538e+06	1.0659e+07	2.63491e+06	3.62376e+06	8.64055e+06	1.09608e+07	6.21718e+06	4.5783e+06	2.51675e+06	2.70453e+06	2.05133e+06	2.27984e+06	7.88954e+06	2.65817e+06	3.04844e+06	2.65911e+06	2.07192e+06	2.31728e+06	1.9186e+06	1.65804e+06	2.44432e+06	2.55964e+06	2.39705e+06
Com_3567_pos	Cuminaldehyde	4-Isopropylbenzaldehyde; p-Cumic aldehyde; Cuminaldehyde	C10 H12 O	148.089	6.658	cpd:C06577	--	HMDB0002214	--	Lipids and lipid-like molecules	Prenol lipids	Monoterpenoids	--	--	--	No results	Full match	No results	149.096	1.1637e+08	3.76085e+07	1.03597e+08	8.99262e+07	6.90377e+07	7.90326e+07	1.20295e+08	7.37958e+07	1.05537e+08	1.01667e+08	8.21265e+07	5.3692e+07	3.91334e+07	6.07768e+07	5.0768e+07	3.01422e+07	6.17748e+07	5.16034e+07	3.65129e+07	4.06886e+07	2.08283e+07	5.51447e+07	3.02522e+07	3.92383e+07	5.13564e+07	5.09446e+07	4.54917e+07	3.99494e+07	3.96602e+07	5.43889e+07
Com_20922_pos	5-Hydroxytryptophan	5-Hydroxytryptophan; 5-HTP	C11 H12 N2 O3	220.085	4.936	cpd:C01017	--	HMDB0000472	--	Organoheterocyclic compounds	Indoles and derivatives	Tryptamines and derivatives	--	--	--	No results	No results	Full match	221.092	7.92856e+06	4.32511e+06	2.38854e+06	3.49636e+06	3.9999e+06	6.59461e+06	9.69951e+06	3.89028e+06	5.20579e+06	2.89458e+06	3.77089e+06	3.98559e+06	5.00561e+06	8.57745e+06	5.69401e+06	1.86532e+06	3.12047e+06	3.00197e+06	2.26618e+06	4.19024e+06	3.50114e+06	3.66418e+06	2.80859e+06	2.06692e+06	2.69521e+06	2.27237e+06	3.25788e+06	1.12338e+06	3.50993e+06	2.06246e+06
Com_1427_pos	Threitol	--	C4 H10 O4	122.048	1.406	--	--	HMDB0004136	--	Organic oxygen compounds	Organooxygen compounds	Carbohydrates and carbohydrate conjugates	--	--	--	No results	Invalid mass	No match	123.055	1.21918e+07	8.07618e+06	4.72922e+06	7.80803e+06	7.22267e+06	2.09397e+07	2.93578e+07	1.50439e+07	2.59276e+07	6.95569e+06	6.98539e+06	1.56781e+07	5.73537e+06	1.64555e+07	7.42014e+06	2.95009e+06	7.66287e+06	5.71105e+06	4.22228e+06	9.93909e+06	5.36734e+06	4.86369e+06	4.04206e+06	5.18987e+06	4.93559e+06	4.55732e+06	3.60993e+06	4.63908e+06	6.03119e+06	4.92696e+06
Com_1768_pos	4-oxododecanedioic acid	--	C12 H20 O5	266.112	5.517	--	--	--	--	--	--	--	--	--	--	Invalid mass	No results	No results	267.119	6.70616e+07	3.54663e+07	4.96882e+07	7.58388e+07	5.30067e+07	7.32039e+07	5.76662e+07	4.90774e+07	7.55213e+07	4.01735e+07	1.19384e+08	4.5152e+07	2.30087e+07	8.99198e+07	1.02558e+08	1.71612e+07	4.92163e+07	3.58387e+07	2.72652e+07	9.09688e+07	1.39579e+07	4.09339e+07	2.87961e+07	1.69497e+07	3.64014e+07	2.47781e+07	1.54633e+07	2.40137e+07	3.72942e+07	2.20588e+07
Com_14798_pos	3-benzyl-1-butyl-4-hydroxy-1,2-dihydroquinolin-2-one	--	C20 H21 N O2	329.138	5.324	--	--	--	--	--	--	--	--	--	--	Invalid mass	No results	No results	313.119	6.86137e+06	3.62629e+06	2.80291e+06	5.73333e+06	1.36983e+07	1.05432e+07	6.78193e+06	2.94396e+06	1.07228e+07	3.98558e+06	3.09879e+06	4.94158e+06	3.82375e+06	6.95942e+06	7.38541e+06	1.95109e+06	2.96508e+06	3.62655e+06	2.70162e+06	4.22669e+06	3.35413e+06	2.8006e+06	2.54061e+06	2.37039e+06	2.69168e+06	2.50028e+06	2.51164e+06	1.90618e+06	5.5768e+06	3.02054e+06
Com_13765_pos	ethyl 5-methoxy-2-methyl-1-phenyl-1H-indole-3-carboxylate	--	C19 H19 N O3	309.14	5.249	--	--	--	--	--	--	--	--	--	--	Invalid mass	No results	No results	310.147	4.95306e+06	3.28634e+06	1.36473e+06	2.70686e+06	2.26264e+06	2.61622e+06	2.50313e+06	2.08357e+06	1.98302e+06	2.0526e+06	3.26532e+06	2.55072e+06	5.49734e+06	3.28647e+06	5.05766e+06	1.42464e+06	1.90039e+06	1.73795e+06	1.64519e+06	3.26103e+06	1.91322e+06	1.54269e+06	1.64843e+06	1.54219e+06	2.29648e+06	1.48328e+06	1.15665e+06	1.36646e+06	1.70938e+06	1.45191e+06
Com_3376_pos	Tetrahydroaldosterone	--	C21 H32 O5	364.224	7.196	--	--	HMDB0258895	--	Organoheterocyclic compounds	Oxepanes	-	--	--	--	No results	No results	Full match	347.221	6.32853e+07	2.76116e+07	5.29678e+07	4.72875e+07	6.50553e+07	4.66718e+07	1.45133e+08	1.07208e+07	5.36213e+07	1.50064e+07	2.05439e+07	4.07396e+07	2.38723e+07	5.4583e+07	1.39984e+07	9.98568e+06	1.94721e+07	2.31232e+07	1.41461e+07	2.40789e+07	1.84253e+07	1.59138e+07	1.48868e+07	1.0637e+07	8.73271e+06	1.0372e+07	1.10409e+07	1.54898e+07	2.60437e+07	1.19676e+07
Com_8551_pos	Taurolithocholic acid	Taurolithocholate; Taurolithocholic acid	C26 H45 N O5 S	483.304	7.532	cpd:C02592	--	HMDB0000722	LMST05040003	Lipids and lipid-like molecules	Steroids and steroid derivatives	Bile acids, alcohols and derivatives	Sterols [ST]	Steroid conjugates [ST05]	Taurine conjugates [ST0504]	No results	No results	Full match	484.311	4.73721e+06	2.45835e+06	2.09639e+07	2.10186e+06	1.05367e+07	1.04662e+07	7.24844e+06	1.77874e+06	1.71916e+07	8.12589e+06	7.34533e+06	5.95052e+06	2.28663e+07	9.14661e+06	5.16814e+06	3.0963e+06	5.37449e+06	2.88343e+06	1.2559e+06	5.89626e+06	1.68444e+06	7.45779e+06	1.87684e+06	1.72496e+06	1.0187e+06	828605	961703	3.20796e+06	3.70992e+06	1.3168e+06
Com_3082_pos	Phe-Pro	--	C14 H18 N2 O3	262.132	5.218	--	--	HMDB0011177	--	Organic acids and derivatives	Carboxylic acids and derivatives	Amino acids, peptides, and analogues	--	--	--	No results	No results	Full match	263.139	2.89944e+07	1.51953e+07	1.16562e+07	1.93221e+07	4.48761e+07	1.90029e+07	3.71065e+07	1.5296e+07	1.95881e+07	1.09602e+07	1.47585e+07	1.80573e+07	7.40469e+07	1.8967e+07	2.8442e+07	5.38042e+06	1.89777e+07	6.83562e+06	1.13332e+07	1.85613e+07	1.26576e+07	1.65766e+07	1.04117e+07	7.23023e+06	6.51623e+06	9.14673e+06	9.23282e+06	1.23743e+07	1.83257e+07	3.01312e+06
Com_1788_pos	allantoate	Allantoate; Allantoic acid	C4H7N4O4-	175.121	2.002	cpd:C00499	map00230 Purine metabolism;map01100 Metabolic pathways	HMDB0001209	--	Organic acids and derivatives	Carboxylic acids and derivatives	Amino acids, peptides, and analogues	--	--	--	No results	No results	Full match	176.128	1.02192e+08	8.77409e+06	2.47013e+06	3.37736e+06	3.18417e+06	1.25976e+08	2.96518e+08	2.14261e+06	1.17881e+08	4.18683e+06	1.95187e+06	8.19765e+07	6.79602e+07	4.54598e+06	5.5536e+06	1.246e+06	2.59169e+06	1.7554e+06	1.33928e+06	3.33381e+06	1.65027e+06	4.75205e+06	1.3396e+06	1.0711e+06	1.72608e+06	1.4387e+06	1.0281e+06	999073	1.84166e+06	869428
Com_9708_pos	1H-indene-3-carboxamide	--	C10 H9 N O	159.068	4.899	--	--	--	--	--	--	--	--	--	--	Full match	No results	No results	160.076	7.04578e+06	2.91416e+06	4.12319e+06	4.20578e+06	5.50336e+06	3.88154e+06	5.69596e+06	2.22282e+06	3.98781e+06	3.78972e+06	2.67006e+06	2.77906e+06	3.75903e+06	7.00983e+06	3.37847e+06	1.32254e+06	3.82135e+06	2.23924e+06	1.60701e+06	3.32817e+06	1.94325e+06	6.23056e+06	1.26221e+06	1.5209e+06	1.9873e+06	1.44981e+06	1.14653e+06	1.28116e+06	4.47654e+06	1.61423e+06
Com_5905_pos	N-[4-(diethylamino)phenyl]-N'-phenylurea	--	C17 H21 N3 O	305.147	1.754	--	--	--	--	--	--	--	--	--	--	Invalid mass	No results	No results	306.154	1.9383e+07	6.05517e+07	1.19262e+07	1.40464e+07	1.88989e+07	2.63485e+07	2.2593e+07	1.62407e+07	3.23786e+07	7.34321e+06	2.641e+07	1.79701e+07	1.03187e+07	2.42534e+07	4.03546e+07	6.10236e+06	1.05096e+07	1.29459e+07	9.416e+06	1.36602e+07	1.11693e+07	1.08044e+07	1.29417e+07	9.33137e+06	9.93975e+06	9.30313e+06	1.57414e+07	6.94122e+06	1.29732e+07	1.13385e+07
Com_18594_pos	Delta-Tridecalactone	--	C13 H24 O2	212.179	7.807	--	--	--	--	--	--	--	--	--	--	No results	No results	Full match	463.321	3.09096e+06	1.86258e+06	3.20932e+06	1.76888e+06	2.51029e+06	1.91389e+06	5.48517e+06	1.62224e+06	3.38921e+06	6.40075e+06	904244	641254	837266	1.52818e+06	1.3623e+06	654424	1.28955e+06	1.0481e+06	571423	677644	854014	994475	1.20585e+06	480636	811463	925652	656091	902095	1.7706e+06	1.31132e+06
Com_6284_pos	Lysope 14:0	--	C19 H40 N O7 P	425.254	8.299	--	--	--	--	--	--	--	--	--	--	No results	No results	Full match	426.261	2.50896e+07	1.57822e+06	1.04442e+07	2.39836e+07	1.62381e+07	4.95282e+07	7.15934e+07	7.71957e+06	6.90008e+07	1.58377e+07	1.92737e+07	2.83792e+07	3.44524e+06	6.28807e+06	6.00277e+06	5.17496e+06	9.72108e+06	5.06389e+06	3.08908e+06	7.07504e+06	937715	5.98085e+06	2.49953e+06	1.46824e+06	2.95771e+06	5.3856e+06	899148	3.00372e+06	1.45357e+07	4.07662e+06
Com_20034_pos	1-Methylguanine	--	C6 H7 N5 O	165.065	1.414	--	--	HMDB0003282	--	Organoheterocyclic compounds	Imidazopyrimidines	Purines and purine derivatives	--	--	--	No results	No results	Full match	166.073	4.18582e+06	3.14122e+06	1.8334e+06	2.32284e+06	3.25092e+06	3.99015e+06	3.1065e+06	6.65322e+06	2.82749e+06	3.40444e+06	6.02584e+06	3.52205e+06	2.34619e+06	3.22165e+06	9.76346e+06	2.81125e+06	1.33199e+06	2.05828e+06	2.7476e+06	3.34116e+06	1.66608e+06	2.45547e+06	2.05655e+06	1.8547e+06	1.89496e+06	2.0002e+06	2.47371e+06	1.66706e+06	2.14659e+06	2.52472e+06
Com_27651_pos	Cyanidin	Cyanidin; 3,3',4',5,7-Pentahydroxyflavylium chloride; Chlorure de 3,3',4',5,7-pentahydroxyflavylium; 3,3',4',5,7-Pentahydroxyflavyliumchlorid; 2-(3,4-Dihydroxyphenyl)-3,5,7-trihydroxy-1-benzopyrylium chloride; 3,3',4',5,7-Pentahydroxy-2-phenylbenzopyrylium chloride; Cyanidin chloride; Cyanidine; Cyanidol; Cyanidol chloride; IdB 1027	C15 H10 O6	286.05	1.176	cpd:C05905	--	HMDB0002708	LMPK12010002	Phenylpropanoids and polyketides	Flavonoids	Hydroxyflavonoids	Polyketides [PK]	Flavonoids [PK12]	Anthocyanidins [PK1201]	No results	Invalid mass	No results	287.057	423666	394173	216375	476571	178661	244758	529783	221456	318202	356997	296660	172124	553671	438669	569745	162832	185228	186458	164113	339386	218901	348524	161710	148445	190049	179262	173391	167671	335003	165549
Com_64_pos	6-Methylquinoline	--	C10 H9 N	143.074	5.111	--	--	HMDB0033115	--	Organoheterocyclic compounds	Quinolines and derivatives	-	--	--	--	Full match	Full match	No results	144.081	5.23121e+08	1.19559e+08	4.29559e+08	3.93747e+08	8.96459e+08	7.33775e+08	1.33958e+09	1.78221e+08	8.11512e+08	5.40255e+08	2.93984e+08	7.62407e+08	7.31168e+08	6.9971e+08	1.53558e+08	1.48043e+08	3.36311e+08	2.24465e+08	1.4577e+08	4.65415e+08	2.11466e+08	5.81596e+08	1.35234e+08	1.71605e+08	1.3885e+08	1.73632e+08	8.1277e+07	1.06921e+08	3.05828e+08	1.09415e+08
Com_65_pos	Tryptamine	Tryptamine; 3-(2-Aminoethyl)indole	C10 H12 N2	160.1	5.113	cpd:C00398	map00380 Tryptophan metabolism;map01100 Metabolic pathways;map04080 Neuroactive ligand-receptor interaction	HMDB0000303	--	Organoheterocyclic compounds	Indoles and derivatives	Tryptamines and derivatives	--	--	--	No results	Full match	No results	161.108	5.22608e+08	1.19314e+08	4.29149e+08	3.9331e+08	8.9552e+08	7.33468e+08	1.33812e+09	1.77953e+08	8.10657e+08	5.39961e+08	2.93667e+08	7.61763e+08	7.30362e+08	6.99005e+08	1.53321e+08	1.47885e+08	3.35982e+08	2.24223e+08	1.45602e+08	4.65043e+08	2.11264e+08	5.81101e+08	1.35032e+08	1.7146e+08	1.38665e+08	1.73484e+08	8.11224e+07	1.06762e+08	3.05525e+08	1.09262e+08
Com_3012_pos	PC (16:2e/2:0)	--	C26 H50 N O7 P	519.332	8.724	--	--	--	--	--	--	--	--	--	--	No results	Full match	Full match	520.34	3.30318e+07	4.8731e+06	1.78544e+07	3.55786e+07	3.43175e+07	1.42045e+07	1.07776e+08	7.55983e+06	7.85575e+06	2.40594e+07	7.02356e+06	1.51535e+07	1.44517e+07	3.10819e+07	5.21933e+07	4.216e+06	1.28182e+07	6.59717e+06	3.9418e+06	1.00549e+07	2.77333e+06	1.41769e+07	4.07069e+06	9.5741e+06	3.42356e+06	6.47716e+06	1.42928e+06	1.27339e+07	1.51108e+07	1.23727e+07
Com_10476_pos	2-(Formylamino)Benzoic Acid	--	C8 H7 N O3	165.043	3.395	--	--	HMDB0004089	--	Benzenoids	Benzene and substituted derivatives	Benzoic acids and derivatives	--	--	--	No results	No results	Full match	166.05	2.41476e+07	3.65036e+06	2.44332e+06	3.00329e+06	2.49215e+07	2.9087e+06	3.78916e+06	5.97886e+06	3.84307e+06	2.753e+06	2.86481e+06	9.3637e+06	1.18952e+07	1.99656e+06	2.79386e+06	1.79299e+06	1.78152e+06	2.24809e+06	1.74961e+06	2.32662e+06	1.43459e+06	2.47292e+06	2.16672e+06	1.6042e+06	2.24744e+06	1.99804e+06	2.31935e+06	1.79631e+06	1.91575e+06	2.09909e+06
Com_3966_pos	(R)-Equol	--	C15 H14 O3	242.094	5.878	--	--	HMDB0243678	--	Phenylpropanoids and polyketides	Isoflavonoids	Isoflavans	--	--	--	No results	Full match	Full match	243.102	9.3503e+06	2.34654e+06	7.77257e+06	3.42153e+06	4.15577e+06	2.95015e+06	1.3155e+07	1.35629e+06	4.94438e+06	2.16707e+06	2.67376e+06	3.36432e+06	3.21825e+06	7.77179e+07	4.81139e+06	560347	3.32109e+06	1.53371e+06	1.24057e+06	8.75883e+06	3.90925e+06	1.89656e+06	1.02674e+06	559304	551437	1.54138e+06	420332	1.11594e+06	3.10568e+06	647140
Com_7206_pos	Valine	Valine	C5 H11 N O2	117.079	5.639	cpd:C16436	--	HMDB0000883	--	Organic acids and derivatives	Carboxylic acids and derivatives	Amino acids, peptides, and analogues	--	--	--	No results	Full match	Full match	118.086	6.16143e+06	4.98189e+06	4.82447e+06	9.69477e+06	3.43341e+06	5.8358e+06	9.43116e+06	6.91004e+06	1.10215e+07	5.02178e+06	1.0064e+07	4.29988e+06	9.20412e+06	9.83793e+06	2.0269e+07	2.96943e+06	5.0366e+06	4.83243e+06	3.30651e+06	1.67939e+07	3.43006e+06	4.79848e+06	2.52875e+06	2.32087e+06	2.51726e+06	3.298e+06	2.31083e+06	3.16172e+06	5.6519e+06	3.49404e+06
Com_5839_pos	LPC 15:0	--	C23 H48 N O7 P	481.317	8.841	--	--	--	LMGP01050016	--	--	--	Glycerophospholipids [GP]	Glycerophosphocholines [GP01]	Monoacylglycerophosphocholines [GP0105]	No results	Full match	Full match	482.324	1.17922e+07	5.48466e+06	2.92598e+06	4.32705e+06	7.94487e+06	1.42069e+07	4.19314e+07	4.99296e+06	1.66048e+07	1.68137e+07	1.35868e+07	9.00416e+06	1.46549e+06	1.49274e+07	1.02179e+07	3.2761e+06	4.63257e+06	3.0165e+06	4.45092e+06	1.53448e+07	1.68454e+06	4.81032e+06	3.34323e+06	2.97209e+06	2.33791e+06	3.55449e+06	1.99562e+06	1.5006e+06	4.49587e+06	2.73075e+06
Com_277_pos	Coumarin	Coumarin; Coumarine; Cumarin; 2H-1-Benzopyran-2-one; 1,2-Benzopyrone; 2-Propenoic acid, 3-(2-hydroxyphenyl)-, delta-lactone; 5,6-Benzo-2-pyrone; Benzo-alpha-pyrone; cis-o-Coumarinic acid lactone; Coumarinic anhydride; o-Hydroxycinnamic acid lactone; Rattex; Tonka bean camphor	C9 H6 O2	146.037	5.205	cpd:C05851	--	HMDB0001218	--	Phenylpropanoids and polyketides	Coumarins and derivatives	-	--	--	--	No results	Full match	Full match	147.044	9.99911e+08	7.63291e+06	9.71864e+07	5.0954e+08	1.42056e+09	8.33524e+08	8.72173e+08	1.88651e+08	9.56064e+08	1.47471e+08	3.78061e+07	1.37613e+09	1.03049e+09	4.01261e+07	5.38601e+07	3.43571e+07	1.11249e+08	1.07437e+08	3.14724e+07	3.59434e+08	1.82506e+07	1.65356e+08	2.3268e+07	2.84452e+07	2.50194e+07	7.57088e+06	2.01511e+07	3.71589e+07	4.77109e+07	7.0066e+06
Com_17662_pos	2-piperidinobenzoic acid	--	C12 H15 N O2	205.11	4.959	--	--	--	--	--	--	--	--	--	--	Full match	No results	No results	206.118	6.46368e+06	360652	788262	1.24839e+06	5.64603e+06	2.56283e+06	2.61611e+06	713890	1.6605e+06	767059	961164	1.42025e+06	2.54354e+06	1.54984e+06	1.59254e+06	335943	898729	839171	440743	2.01843e+06	664090	1.01251e+06	441661	858427	457130	710297	265746	263560	1.06048e+06	537352
Com_19965_pos	YKK	--	C21 H35 N5 O5	419.253	5.078	--	--	--	--	--	--	--	--	--	--	Invalid mass	No results	No results	420.261	3.69985e+06	288531	211622	345191	7.48414e+06	1.01665e+07	5.5362e+06	216490	1.21309e+07	231709	240052	6.98247e+06	3.83251e+06	295270	268509	190233	237033	199136	179624	305845	174181	200694	186340	164613	230288	168136	187694	164393	209397	171481
Com_4895_pos	PC (16:1e/2:0)	--	C26 H52 N O7 P	521.348	9.287	--	--	--	--	--	--	--	--	--	--	No results	Full match	Full match	522.355	9.92304e+06	3.24713e+06	2.55885e+06	9.98639e+06	1.00266e+07	3.17472e+06	4.47091e+07	1.90956e+06	2.28366e+06	5.19676e+06	1.73009e+06	4.07463e+06	7.91484e+06	8.0413e+06	3.0756e+07	1.22208e+06	4.47462e+06	1.86316e+06	1.33613e+06	4.48693e+06	750030	5.86219e+06	1.08061e+06	1.66886e+06	677728	1.54613e+06	816146	1.59564e+06	5.46496e+06	3.54399e+06
Com_10717_pos	3-hydroxy-2-octylpentanedioic acid	--	C13 H24 O5	242.151	5.908	--	--	--	--	--	--	--	--	--	--	Invalid mass	No results	No results	243.159	1.92329e+07	9.92159e+06	7.82892e+06	9.54652e+06	1.12711e+07	1.37044e+07	1.50619e+07	6.83081e+06	1.33501e+07	6.53283e+06	8.06975e+06	6.61836e+06	1.71391e+07	6.4324e+06	5.39633e+06	6.42978e+06	8.14015e+06	7.38319e+06	5.22251e+06	1.00797e+07	5.0429e+06	9.14018e+06	4.71369e+06	5.5714e+06	6.70482e+06	6.14093e+06	3.50311e+06	4.84753e+06	6.94916e+06	5.71198e+06
Com_13947_pos	15(S)-HpETE	--	C20 H32 O4	318.217	7.497	--	--	HMDB0004244	--	Lipids and lipid-like molecules	Fatty Acyls	Eicosanoids	--	--	--	Invalid mass	Invalid mass	No results	319.224	8.8804e+06	4.49253e+06	5.57811e+06	8.18106e+06	1.69721e+07	1.39356e+07	2.3315e+07	1.06146e+07	1.90862e+07	2.86355e+06	7.48742e+06	1.10675e+07	5.7642e+06	4.26407e+06	4.1718e+06	2.66206e+06	4.97785e+06	3.44631e+06	5.41435e+06	5.86999e+06	2.72993e+06	4.99929e+06	4.77014e+06	3.93598e+06	7.22748e+06	3.61323e+06	4.42806e+06	1.72939e+06	5.86139e+06	4.43309e+06
Com_1943_pos	N-[1-(4-methoxy-2-oxo-2H-pyran-6-yl)-2-methylbutyl]acetamide	--	C13 H19 N O4	270.158	5.03	--	--	--	--	--	--	--	--	--	--	Invalid mass	No results	No results	271.165	1.04136e+08	1.0701e+07	1.57633e+06	2.8907e+06	1.58817e+08	1.89111e+08	2.11121e+08	9.50488e+06	1.82415e+08	2.63358e+07	1.73514e+07	1.03828e+08	1.16209e+08	7.81216e+06	7.9669e+06	1.42721e+06	2.30866e+06	1.20253e+07	3.70557e+06	3.79968e+07	9.15328e+06	2.59629e+06	8.18477e+06	1.75787e+06	1.47192e+07	7.87143e+06	1.19627e+06	6.22924e+06	1.01781e+07	1.9179e+06
Com_3602_pos	methyl isoquinoline-3-carboxylate	--	C11 H9 N O2	187.063	5.477	--	--	--	--	--	--	--	--	--	--	Full match	Partial match	Full match	188.07	9.74196e+07	1.63062e+07	1.92412e+07	1.66208e+07	6.29933e+07	1.17344e+08	4.72055e+07	1.75416e+07	1.20727e+08	1.32045e+07	4.3067e+07	1.32908e+07	2.10612e+07	6.10282e+06	4.07305e+07	9.81345e+06	1.72342e+07	1.2184e+07	1.15757e+07	3.54458e+07	9.08625e+06	1.34033e+07	1.06331e+07	1.0977e+07	5.66394e+06	9.25964e+06	1.47813e+07	9.94038e+06	1.38788e+07	9.38632e+06
Com_853_pos	4-Hydroxyindole	Hydroxyindole; 4-Hydroxyindole	C8 H7 N O	133.053	5.294	cpd:C02040	--	--	--	--	--	--	--	--	--	No results	Full match	Full match	134.06	5.92325e+08	4.78525e+06	2.15124e+06	7.47463e+06	9.12287e+07	1.77392e+07	4.56752e+06	2.41496e+06	2.58947e+07	2.44989e+06	2.14361e+06	4.35396e+07	1.94287e+08	2.44899e+06	6.47542e+06	2.42036e+06	2.31975e+06	2.17417e+06	1.66742e+06	2.99761e+06	2.00594e+06	2.20095e+06	1.37353e+06	2.06213e+06	2.23231e+06	1.50837e+06	1.51169e+06	1.98407e+06	2.05454e+06	1.48875e+06
Com_4265_pos	L-(-)-Carvone	--	C10 H14 O	150.105	5.54	--	--	--	--	--	--	--	--	--	--	No results	Full match	No results	151.112	5.72848e+07	3.40904e+07	4.46513e+07	5.73262e+07	3.26536e+07	5.78576e+07	7.89237e+07	3.34856e+07	5.49888e+07	3.14312e+07	4.03149e+07	3.97615e+07	2.77155e+07	7.19062e+07	3.88579e+07	1.91871e+07	5.0582e+07	3.4084e+07	3.23065e+07	5.58745e+07	1.20607e+07	2.89942e+07	3.28135e+07	2.85467e+07	3.35687e+07	2.71562e+07	1.67521e+07	2.43285e+07	3.3316e+07	2.31502e+07
Com_2596_pos	Norfloxacin	Norfloxacin	C16 H18 F N3 O3	319.137	1.358	cpd:C06687	map02010 ABC transporters	HMDB0015192	--	Organic acids and derivatives	Carboxylic acids and derivatives	Amino acids, peptides, and analogues	--	--	--	No results	Invalid mass	No results	320.145	8.89519e+07	1.76512e+07	3.51104e+07	6.66296e+07	6.16964e+07	6.93742e+07	8.35191e+07	2.04851e+07	6.27028e+07	3.2486e+07	5.00704e+07	4.6867e+07	2.08982e+07	5.94957e+07	4.23256e+07	1.01954e+07	2.93135e+07	2.84551e+07	2.52706e+07	5.97369e+07	1.70304e+07	1.42431e+07	4.53058e+07	2.1868e+07	3.32263e+07	1.84684e+07	1.87528e+07	2.55571e+07	2.58663e+07	2.97006e+07
Com_13984_pos	Coenzyme Q1	--	C14 H18 O4	250.12	5.132	--	--	HMDB0002012	--	Lipids and lipid-like molecules	Prenol lipids	Quinone and hydroquinone lipids	--	--	--	No results	Full match	No results	251.128	1.86333e+07	7.28085e+06	9.44712e+06	2.08384e+07	1.33175e+07	1.50307e+07	2.24199e+07	1.4546e+07	1.61522e+07	6.3071e+06	8.50937e+06	1.14292e+07	7.98371e+06	1.64901e+07	8.93173e+06	5.74486e+06	1.3122e+07	9.38299e+06	7.39333e+06	1.31139e+07	9.62171e+06	9.63833e+06	7.28828e+06	6.58479e+06	6.44733e+06	6.21844e+06	5.8253e+06	4.1651e+06	1.02766e+07	6.75153e+06
Com_6893_pos	N-Acetyl-L-leucine	N-Acetyl-L-leucine	C8 H15 N O3	173.105	1.418	cpd:C02710	--	HMDB0011756	--	Organic acids and derivatives	Carboxylic acids and derivatives	Amino acids, peptides, and analogues	--	--	--	No results	Full match	Full match	174.112	3.42527e+07	2.56317e+07	1.7955e+07	2.98548e+07	2.31172e+07	3.1101e+07	4.4976e+07	1.53828e+07	3.72037e+07	1.33605e+07	2.02291e+07	1.89024e+07	1.4128e+07	2.84255e+07	3.39094e+07	1.25909e+07	2.64136e+07	1.62331e+07	1.49563e+07	3.28431e+07	1.37023e+07	1.46591e+07	2.01954e+07	1.31357e+07	1.69623e+07	1.34926e+07	1.06609e+07	9.43305e+06	1.76933e+07	1.50039e+07
Com_502_pos	Nicotinic acid	Nicotinate; Nicotinic acid; Niacin; 3-Pyridinecarboxylic acid	C6 H5 N O2	123.032	1.845	cpd:C00253	map00760 Nicotinate and nicotinamide metabolism;map01100 Metabolic pathways;map05133 Pertussis	HMDB0001488	--	Organoheterocyclic compounds	Pyridines and derivatives	Pyridinecarboxylic acids and derivatives	--	--	--	No results	Full match	Full match	124.039	3.75493e+08	3.10776e+07	1.46877e+08	3.26872e+08	3.29575e+08	5.10434e+08	5.43149e+08	9.97251e+07	5.06409e+08	7.05649e+07	1.17862e+08	3.51789e+08	2.01015e+08	2.87852e+08	2.94316e+08	1.86501e+07	1.4535e+08	5.74318e+07	2.57723e+07	2.49477e+08	6.84491e+07	8.59515e+07	4.49765e+07	1.73248e+08	6.44873e+07	1.16979e+08	8.98917e+07	9.29046e+07	2.63638e+08	6.91031e+07
Com_11918_pos	ethyl 5-ethoxy-1H-indole-2-carboxylate	--	C13 H15 N O3	216.079	5.421	--	--	--	--	--	--	--	--	--	--	Invalid mass	No results	No match	217.086	2.72948e+07	3.35241e+06	2.14947e+06	8.38302e+06	1.08368e+07	9.64966e+06	3.25365e+07	2.49593e+06	9.76301e+06	1.13527e+06	2.21996e+06	6.52234e+06	5.52247e+06	2.17411e+06	2.43851e+06	1.53647e+06	2.94358e+06	2.10844e+06	2.2588e+06	2.15023e+06	2.04715e+06	2.10012e+06	2.28185e+06	1.65621e+06	2.07857e+06	2.02633e+06	1.55121e+06	1.52161e+06	2.23368e+06	2.08505e+06
Com_8962_pos	2-(acetyloxy)-3-amino-1-[1,2-di(acetyloxy)ethyl]-3-oxopropyl acetate	--	C13 H19 N O9	333.106	4.685	--	--	--	--	--	--	--	--	--	--	Full match	No results	Full match	334.113	6.42743e+06	7.01811e+06	4.00102e+06	4.91701e+06	6.15509e+06	8.51735e+06	1.67236e+07	3.54903e+06	1.56573e+07	8.22924e+06	4.58719e+06	6.88889e+06	3.08057e+06	3.10285e+06	6.47966e+06	2.4724e+06	7.90535e+06	3.53981e+06	2.72121e+06	4.37508e+06	2.11346e+06	3.26603e+06	2.43337e+06	3.19051e+06	3.22981e+06	3.15863e+06	4.23035e+06	3.64536e+06	7.39479e+06	3.12549e+06
Com_5511_pos	Triacanthine	Triacanthine	C10 H13 N5	203.117	5.09	cpd:C08435	--	--	--	--	--	--	--	--	--	No results	No results	Full match	445.197	2.50093e+06	1.05658e+06	1.45898e+06	1.48864e+06	4.10447e+07	1.02323e+07	1.47871e+06	599613	1.19662e+07	1.31356e+06	1.73213e+06	1.62627e+07	3.89789e+07	561813	2.28402e+06	487289	1.74702e+06	908819	1.42676e+06	868337	280898	1.14198e+06	878067	714771	578806	487101	895068	466939	1.7647e+06	830253
Com_2925_pos	N8-Acetylspermidine	N8-Acetylspermidine	C9 H21 N3 O	187.168	1.248	cpd:C01029	--	HMDB0002189	--	Organic acids and derivatives	Carboximidic acids and derivatives	Carboximidic acids	--	--	--	No results	Full match	No results	188.176	4.60527e+07	1.17952e+06	2.00983e+06	1.99137e+07	1.37415e+07	1.19104e+07	3.34955e+07	654206	9.26981e+06	623357	506137	4.13164e+06	3.5567e+06	4.72781e+06	573460	361837	4.20709e+06	767594	325986	1.15831e+06	683414	2.7183e+06	398173	1.69153e+06	390030	681925	395792	362465	4.45645e+06	421884
Com_9828_pos	1,2-dihydroxyheptadec-16-yn-4-yl acetate	--	C19 H34 O4	348.227	7.786	--	--	--	LMFA05000645	--	--	--	Fatty Acyls [FA]	Fatty alcohols [FA05]	_	Invalid mass	Invalid mass	No results	349.234	1.42419e+07	5.06518e+06	4.97898e+06	1.28916e+07	3.00566e+06	1.63261e+07	3.85102e+07	5.27157e+06	1.80513e+07	7.29268e+06	1.35497e+07	9.81847e+06	4.82351e+06	9.80586e+06	1.42524e+07	1.85103e+06	3.48906e+06	2.78477e+06	7.112e+06	4.02895e+06	2.0964e+06	1.42911e+07	5.87429e+06	3.48583e+06	3.49563e+06	5.57416e+06	5.70686e+06	4.64608e+06	9.08455e+06	5.52158e+06
Com_9757_pos	4-Acetamidobutyric Acid	--	C6 H11 N O3	145.074	1.391	--	--	HMDB0003681	--	Organic acids and derivatives	Carboxylic acids and derivatives	Amino acids, peptides, and analogues	--	--	--	No results	No results	Full match	146.082	1.6632e+07	1.14282e+07	7.59061e+06	1.13372e+07	5.51779e+06	1.50782e+07	1.84869e+07	1.18754e+07	1.73568e+07	7.62967e+06	1.28401e+07	8.30999e+06	5.71846e+06	1.39279e+07	2.14274e+07	3.85835e+06	1.14241e+07	8.87349e+06	9.5947e+06	1.4569e+07	6.55295e+06	6.90289e+06	5.07028e+06	7.21608e+06	6.70133e+06	7.09945e+06	4.46134e+06	5.63888e+06	7.54384e+06	7.73658e+06
Com_9656_pos	(2R,3S,4S,5R,6S)-2-(hydroxymethyl)-6-phenoxyoxane-3,4,5-triol	--	C12 H16 O6	273.121	1.402	--	--	--	--	--	--	--	--	--	--	Invalid mass	No results	No results	274.129	2.43923e+07	8.71657e+06	5.55917e+06	1.02386e+07	7.27568e+06	1.23497e+07	2.34413e+07	6.22356e+06	9.49649e+06	4.6253e+06	1.0483e+07	6.81626e+06	6.15175e+06	8.84812e+06	1.60738e+07	3.76507e+06	8.18395e+06	7.48738e+06	5.57545e+06	1.13224e+07	4.78206e+06	4.26239e+06	5.06688e+06	5.41471e+06	6.45797e+06	4.93723e+06	4.12184e+06	5.49849e+06	6.85724e+06	6.02088e+06
Com_12392_pos	L-Histidine	L-Histidine; (S)-alpha-Amino-1H-imidazole-4-propionic acid	C6 H9 N3 O2	155.07	5.693	cpd:C00135	map00340 Histidine metabolism;map00410 beta-Alanine metabolism;map00970 Aminoacyl-tRNA biosynthesis;map01100 Metabolic pathways;map01230 Biosynthesis of amino acids;map02010 ABC transporters;map04974 Protein digestion and absorption;map05230 Central carbon metabolism in cancer	HMDB0000177	--	Organic acids and derivatives	Carboxylic acids and derivatives	Amino acids, peptides, and analogues	--	--	--	No results	No results	Full match	156.077	2.29574e+07	6.63774e+06	1.57538e+07	2.24776e+07	1.39634e+07	2.50713e+07	2.68169e+07	1.4478e+07	3.20962e+07	1.15627e+07	1.5148e+07	1.39009e+07	1.03687e+07	1.22425e+07	1.26933e+07	8.33212e+06	1.35028e+07	1.60225e+07	6.85113e+06	9.10732e+06	1.0495e+07	9.60906e+06	1.00186e+07	8.24205e+06	1.13276e+07	1.38787e+07	8.35986e+06	8.96628e+06	1.58116e+07	9.12014e+06
Com_2501_pos	5-Hydroxytryptophol	--	C10 H11 N O2	177.079	5.62	--	--	HMDB0001855	--	Organoheterocyclic compounds	Indoles and derivatives	Hydroxyindoles	--	--	--	No results	No results	Full match	178.086	1.78812e+08	9.58333e+06	1.12282e+07	1.53772e+07	4.41603e+07	1.82553e+07	2.68717e+07	1.56135e+07	1.9993e+07	8.92512e+06	1.44366e+07	3.3253e+07	3.41436e+07	1.20529e+07	9.17758e+06	7.66582e+06	1.17981e+07	1.02914e+07	8.77513e+06	1.41905e+07	6.40623e+06	9.59674e+06	6.74937e+06	9.47842e+06	1.04723e+07	1.61248e+07	6.30234e+06	1.12808e+07	9.151e+06	8.34687e+06
Com_6174_pos	Thiamine	Thiamine; Thiamin; Vitamin B1; Aneurin; Antiberiberi factor	C12 H16 N4 O S	264.104	1.282	cpd:C00378	map00730 Thiamine metabolism;map01100 Metabolic pathways;map02010 ABC transporters;map04122 Sulfur relay system;map04977 Vitamin digestion and absorption	HMDB0000235	--	Organoheterocyclic compounds	Diazines	Pyrimidines and pyrimidine derivatives	--	--	--	No results	Full match	No results	265.111	2.03415e+07	2.72027e+06	1.06613e+07	1.27034e+07	4.05832e+07	2.65362e+07	3.57865e+07	3.34457e+06	2.78115e+07	5.36743e+06	6.45473e+06	2.30048e+07	2.26105e+07	1.31429e+07	1.12521e+07	2.58937e+06	7.85126e+06	6.65825e+06	2.8864e+06	1.17781e+07	7.36894e+06	9.95325e+06	3.15927e+06	6.77736e+06	977368	6.90792e+06	5.40087e+06	2.62495e+06	1.69096e+07	5.14011e+06
Com_704_pos	Uracil	Uracil	C4 H4 N2 O2	112.027	1.75	cpd:C00106	map00240 Pyrimidine metabolism;map00410 beta-Alanine metabolism;map00770 Pantothenate and CoA biosynthesis;map01100 Metabolic pathways	HMDB0000300	--	Organoheterocyclic compounds	Diazines	Pyrimidines and pyrimidine derivatives	--	--	--	No results	Full match	Full match	113.035	2.48952e+08	9.66034e+07	1.08188e+08	1.94559e+08	1.96987e+08	4.0268e+08	4.58899e+08	1.63519e+08	4.28619e+08	1.20058e+08	1.62458e+08	3.04155e+08	1.19895e+08	1.27039e+08	1.70466e+08	8.24524e+07	1.2289e+08	1.07642e+08	8.80239e+07	2.15628e+08	1.37421e+08	1.06169e+08	9.79093e+07	1.50421e+08	1.06763e+08	1.18895e+08	1.27618e+08	9.33872e+07	1.6931e+08	9.43086e+07
Com_8784_pos	(2R,3S,4S,5R,6R)-2-(hydroxymethyl)-6-(2-phenylethoxy)oxane-3,4,5-triol	--	C14 H20 O6	266.113	5.753	--	--	--	--	--	--	--	--	--	--	Invalid mass	No results	No results	267.12	3.75568e+07	1.87412e+07	4.31055e+06	6.21246e+06	3.83279e+06	5.00937e+06	4.9536e+06	7.93671e+06	7.50506e+06	4.76599e+06	4.36094e+06	2.53106e+07	2.20977e+07	4.76543e+06	2.93457e+06	3.34662e+06	3.45564e+06	2.67478e+06	3.999e+06	2.43822e+06	3.7005e+06	5.53941e+06	4.07014e+06	3.63981e+06	5.61074e+06	4.61001e+06	2.28716e+06	3.47318e+06	2.92769e+06	4.43174e+06
Com_12478_pos	Choline bitartrate	--	C9 H19 N O7	253.116	1.312	--	--	HMDB0250194	--	Organic acids and derivatives	Organic sulfuric acids and derivatives	Sulfuric acid esters	--	--	--	No results	No results	Full match	254.123	2.66179e+07	4.54765e+06	9.79732e+06	8.18601e+06	1.50018e+07	9.23957e+06	4.91472e+06	2.7022e+06	8.11979e+06	4.55965e+06	4.40932e+06	8.02165e+06	2.23458e+06	1.02759e+07	9.06318e+06	4.55448e+06	3.88057e+06	4.94359e+06	3.88024e+06	5.7904e+06	5.46577e+06	2.69939e+06	4.14468e+06	2.67182e+06	3.43206e+06	2.57356e+06	6.20034e+06	2.47128e+06	4.21211e+06	2.56027e+06
Com_4354_pos	1-(4-nitrophenyl)piperidine	--	C11 H14 N2 O2	224.116	4.872	--	--	--	--	--	--	--	--	--	--	Invalid mass	No results	No results	225.123	3.25322e+07	2.29334e+07	2.73203e+07	2.73508e+07	1.74967e+07	2.55621e+07	4.20977e+07	1.6567e+07	3.11087e+07	8.94983e+06	2.10731e+07	2.27513e+07	2.28333e+07	4.55096e+07	3.8359e+07	1.1386e+07	1.55871e+07	1.57214e+07	1.32984e+07	6.6464e+07	1.47684e+07	1.76044e+07	1.40888e+07	1.12794e+07	1.38611e+07	1.10018e+07	9.48791e+06	1.18095e+07	2.11834e+07	1.08951e+07
Com_879_pos	Methylimidazoleacetic acid	Methylimidazoleacetic acid; Tele-methylimidazoleacetic acid; 1-Methyl-4-imidazoleacetic acid; 1-Methylimidazole-4-acetate; Methylimidazoleacetate	C6 H8 N2 O2	140.059	1.374	cpd:C05828	map00340 Histidine metabolism	HMDB0002820	--	Organoheterocyclic compounds	Azoles	Imidazoles	--	--	--	No results	Full match	Full match	141.066	2.81515e+08	2.58564e+06	1.6943e+08	2.47125e+08	1.07764e+08	2.39918e+08	2.65972e+08	6.17073e+07	5.39386e+07	2.28942e+07	9.52818e+07	1.38838e+08	7.94063e+07	1.55166e+08	1.37983e+08	9.76108e+06	5.83598e+07	1.88893e+07	2.83045e+07	1.62576e+08	8.29995e+07	1.93029e+07	2.71899e+07	2.24345e+07	2.60676e+07	1.92587e+07	6.70032e+07	2.30136e+06	2.7638e+07	9.40059e+06
Com_6544_pos	Cannabigerol-d9	--	C21 H23 [2]H9 O2	325.298	9.332	--	--	--	--	--	--	--	--	--	--	Full match	No results	No results	326.305	5.26487e+06	3.965e+07	4.2614e+06	8.21633e+06	6.31259e+06	1.35824e+07	1.10095e+07	1.00051e+07	9.31551e+06	8.6405e+06	8.51621e+06	1.10086e+07	2.71764e+06	9.82214e+06	5.88598e+06	5.23846e+06	5.1433e+06	2.96077e+06	8.60719e+06	4.40491e+06	3.47014e+06	2.94722e+06	8.1571e+06	4.22934e+06	5.37269e+06	3.99721e+06	7.0924e+06	3.79446e+06	2.9553e+06	6.49088e+06
Com_1147_pos	L-lysine	--	C6 H14 N2 O2	146.106	1.14	--	--	HMDB0000182	--	Organic acids and derivatives	Carboxylic acids and derivatives	Amino acids, peptides, and analogues	--	--	--	No results	No results	Full match	147.113	4.88649e+07	1.58086e+07	3.22271e+07	4.73662e+07	5.85377e+07	8.1806e+07	7.19484e+07	4.64279e+07	8.82082e+07	6.92524e+07	5.61655e+07	9.78583e+07	2.6823e+07	1.0077e+08	7.20015e+07	4.0254e+07	3.769e+07	4.28087e+07	3.52838e+07	5.26556e+07	3.71528e+07	1.29382e+07	3.2628e+07	3.03231e+07	3.1968e+07	3.0798e+07	3.48325e+07	2.40993e+07	5.01431e+07	2.04454e+07
Com_21054_pos	2-Methylpentanedioic acid	--	C6 H10 O4	146.058	1.4	--	--	HMDB0000422	--	Lipids and lipid-like molecules	Fatty Acyls	Fatty acids and conjugates	--	--	--	No results	No results	Full match	147.066	1.02125e+07	3.10233e+06	2.4639e+06	5.12851e+06	3.35336e+06	5.25152e+06	9.08319e+06	3.48662e+06	6.51026e+06	3.13343e+06	4.85633e+06	3.26734e+06	2.33615e+06	4.10355e+06	7.41293e+06	3.05173e+06	3.65222e+06	3.25433e+06	3.32192e+06	4.73584e+06	1.50153e+06	2.40389e+06	3.05083e+06	1.55102e+06	4.48066e+06	2.79794e+06	2.15365e+06	2.47703e+06	1.95307e+06	3.25787e+06
Com_10740_pos	3-(4-hydroxy-3-methoxyphenyl)propanoic acid	--	C10 H12 O4	218.058	5.479	--	--	HMDB0062121	--	Phenylpropanoids and polyketides	Phenylpropanoic acids	-	--	--	--	Invalid mass	No results	No results	236.091	2.16048e+07	2.38619e+07	1.77604e+07	2.4396e+07	1.33098e+07	2.60468e+07	3.34928e+07	1.89297e+07	2.88858e+07	2.19165e+07	2.86232e+07	1.36871e+07	1.42313e+07	8.04515e+06	2.01693e+07	1.30956e+07	1.55987e+07	1.56255e+07	5.72324e+06	1.18728e+07	9.82112e+06	1.76402e+07	8.68188e+06	1.20872e+07	1.93398e+07	1.77944e+07	2.21358e+07	1.01725e+07	1.50251e+07	1.18405e+07
Com_14618_pos	PC (14:1e/2:0)	--	C24 H48 N O7 P	493.317	8.404	--	--	--	--	--	--	--	--	--	--	No results	Full match	Full match	494.324	745814	967457	554995	1.63726e+06	1.4832e+06	859640	6.08808e+06	796733	987150	1.8249e+06	780942	1.07891e+06	2.90636e+06	1.41932e+06	1.62887e+07	523956	1.42787e+06	589677	565070	419944	426941	495409	600667	549165	792609	523749	806821	675116	1.69055e+06	600923
Com_21281_pos	Melatonin	Melatonin; N-Acetyl-5-methoxytryptamine	C13 H16 N2 O2	232.121	5.122	cpd:C01598	map00380 Tryptophan metabolism;map01100 Metabolic pathways;map04080 Neuroactive ligand-receptor interaction;map04713 Circadian entrainment	HMDB0001389	--	Organoheterocyclic compounds	Indoles and derivatives	Indoles	--	--	--	No results	No results	Full match	233.128	4.98599e+06	1.95027e+06	1.41008e+06	2.52272e+06	3.45301e+06	6.17314e+06	6.51699e+06	4.02641e+06	6.05666e+06	1.85787e+06	2.0806e+06	3.65521e+06	2.4231e+06	2.68365e+06	4.18522e+06	1.5384e+06	2.61512e+06	1.65992e+06	2.05614e+06	3.755e+06	2.66142e+06	1.80742e+06	2.24556e+06	1.81718e+06	3.06958e+06	1.41371e+06	1.3951e+06	2.18878e+06	2.15092e+06	1.40848e+06
Com_31543_pos	4-Guanidinobutanoic acid	--	C5 H11 N3 O2	145.085	5.199	--	--	HMDB0003464	--	Organic acids and derivatives	Carboxylic acids and derivatives	Amino acids, peptides, and analogues	--	--	--	No results	No results	Full match	146.093	2.21614e+06	793037	1.74643e+06	1.9693e+06	1.81044e+06	1.29716e+06	1.98128e+06	1.42419e+06	1.63605e+06	527873	1.99698e+06	1.56559e+06	1.65109e+06	2.55653e+06	2.63523e+06	973265	1.20593e+06	1.32985e+06	910677	2.49033e+06	848359	1.00387e+06	1.07338e+06	981822	1.12782e+06	735625	804958	756796	1.4544e+06	808052
Com_1169_pos	Pipecolic acid	L-Pipecolate; Pipecolinic acid; Pipecolic acid; 2-Piperidinecarboxylic acid; (S)-Piperidine-2-carboxylic acid	C6 H11 N O2	129.079	1.129	cpd:C00408	map00310 Lysine degradation;map01100 Metabolic pathways	HMDB0000070	--	Organic acids and derivatives	Carboxylic acids and derivatives	Amino acids, peptides, and analogues	--	--	--	No results	Full match	Full match	130.087	4.78068e+07	1.5482e+07	3.18042e+07	4.65917e+07	5.72829e+07	8.05252e+07	7.04465e+07	4.53873e+07	8.5882e+07	6.77244e+07	5.45969e+07	9.66853e+07	2.6688e+07	9.91164e+07	7.10361e+07	3.9697e+07	3.70292e+07	4.17264e+07	3.50526e+07	5.20441e+07	3.63695e+07	1.26376e+07	3.74493e+07	3.1115e+07	3.08567e+07	3.03949e+07	3.4171e+07	2.35613e+07	4.9214e+07	2.00417e+07
Com_9079_pos	2,6-Di-tert-butyl-1,4-benzoquinone	--	C14 H20 O2	220.146	7.838	--	--	HMDB0013817	--	Lipids and lipid-like molecules	Prenol lipids	Monoterpenoids	--	--	--	No results	Full match	No results	221.153	1.05032e+07	4.52725e+06	1.41028e+07	1.47326e+07	2.86675e+07	3.22378e+07	4.20632e+07	7.26551e+06	2.39511e+07	7.31501e+06	8.87138e+06	2.71e+07	9.95656e+06	6.84019e+06	7.56627e+06	5.09672e+06	1.0545e+07	7.02061e+06	5.2964e+06	6.69216e+06	4.95088e+06	8.57457e+06	4.75352e+06	1.01714e+07	6.34108e+06	7.56722e+06	5.91884e+06	8.93772e+06	9.51931e+06	8.65954e+06
Com_9234_pos	2,3-dihydroxypropyl 12-methyltridecanoate	--	C17 H34 O4	284.235	8.484	--	--	--	--	--	--	--	--	--	--	Invalid mass	No results	No results	285.242	1.51074e+07	7.30719e+06	1.45754e+07	2.03497e+07	1.06197e+07	6.02326e+06	4.51945e+07	4.22526e+06	5.54645e+06	1.06757e+07	9.09748e+06	3.47639e+06	6.9973e+06	6.42311e+06	8.76256e+06	1.00707e+06	9.99259e+06	2.80947e+06	2.43967e+06	1.78975e+06	1.40653e+06	2.65679e+07	2.58063e+06	2.81211e+06	2.22032e+06	5.00479e+06	4.72177e+06	2.61584e+06	1.4951e+07	6.31525e+06
Com_24031_pos	5-(tert-butyl)-2-methyl-N-(4-nitrophenyl)-3-furamide	--	C16 H18 N2 O4	302.126	4.792	--	--	--	--	--	--	--	--	--	--	Full match	No results	No results	303.134	2.14817e+06	1.80047e+06	1.40138e+06	2.05766e+06	1.99427e+06	2.05817e+06	4.33449e+06	1.46981e+06	3.42009e+06	846744	2.35607e+06	1.55029e+06	982037	2.70629e+06	6.47444e+06	1.41029e+06	1.56434e+06	1.30912e+06	1.34544e+06	2.75834e+06	1.38475e+06	1.75919e+06	1.20196e+06	885189	1.24689e+06	997530	944344	842936	1.16062e+06	891485
Com_7491_pos	di(3-pyridyl) 5-(tert-butyl)isophthalate	--	C22 H20 N2 O4	376.138	5.329	--	--	--	--	--	--	--	--	--	--	Invalid mass	No match	No match	377.145	1.65166e+07	3.52916e+06	6.69412e+06	1.06105e+07	7.48964e+06	5.48959e+06	1.69653e+07	7.68478e+06	9.75208e+06	5.28579e+06	2.47631e+06	7.12823e+06	1.22999e+07	6.43535e+06	5.45146e+06	2.14076e+06	5.86615e+06	2.35287e+06	1.72195e+06	8.54443e+06	3.87641e+06	6.95639e+06	2.64231e+06	6.53501e+06	2.44208e+06	3.49265e+06	3.57304e+06	5.49441e+06	6.91649e+06	5.71054e+06
Com_7395_pos	O1-[4-(tert-butyl)benzoyl]-2-(tert-butylsulfonyl)ethanehydroximamide	--	C17 H26 N2 O4 S	188.069	5.331	--	--	--	--	--	--	--	--	--	--	Invalid mass	Invalid mass	No results	377.145	1.65166e+07	3.5876e+06	6.69412e+06	1.06105e+07	7.61365e+06	5.48959e+06	1.69653e+07	7.81202e+06	9.91355e+06	5.37331e+06	2.51731e+06	7.24625e+06	1.25036e+07	6.43535e+06	5.45146e+06	2.14076e+06	5.86615e+06	2.89007e+06	1.72195e+06	8.68591e+06	3.9406e+06	6.95639e+06	2.64231e+06	6.53501e+06	2.48251e+06	3.49265e+06	3.6322e+06	5.49441e+06	6.91649e+06	5.71054e+06
Com_2522_pos	2-methyl-2,3,4,5-tetrahydro-1,5-benzoxazepin-4-one	--	C10 H11 N O2	159.069	5.628	--	--	--	--	--	--	--	--	--	--	Invalid mass	No match	No results	160.076	1.65587e+08	5.01886e+06	4.51056e+06	1.09934e+07	3.88552e+07	1.45975e+07	1.87492e+07	9.33173e+06	1.61614e+07	3.18072e+06	6.39292e+06	3.04355e+07	2.83632e+07	6.23188e+06	3.11771e+06	3.60915e+06	4.81765e+06	5.19288e+06	3.20116e+06	1.08179e+07	3.4316e+06	5.0869e+06	2.7926e+06	5.61093e+06	4.65629e+06	1.31886e+07	2.90368e+06	5.77431e+06	3.91791e+06	3.60899e+06
Com_28544_pos	PC (14:0e/3:0)	--	C25 H52 N O7 P	509.348	9.733	--	--	--	--	--	--	--	--	--	--	No results	Full match	Full match	510.355	918221	1.12261e+06	917409	3.41146e+06	1.46997e+06	3.08775e+06	3.65707e+06	1.52537e+06	2.07098e+06	4.41671e+06	1.07588e+06	2.70752e+06	594397	1.98458e+06	4.27646e+06	296087	585122	1.58878e+06	1.05462e+06	2.43436e+06	544258	1.44632e+06	572221	1.12191e+06	947583	1.15879e+06	785817	1.18874e+06	693900	2.06053e+06
Com_571_pos	methyl 2,5-dimethyl-1H-pyrrole-3-carboxylate	--	C8 H11 N O2	175.063	5.224	--	--	--	--	--	--	--	--	--	--	Invalid mass	No match	No match	176.071	9.34003e+08	3.80471e+06	4.62516e+06	2.37923e+07	3.17417e+08	4.67288e+07	1.51249e+07	9.21575e+06	5.05835e+07	3.71162e+06	4.94235e+06	1.32741e+08	1.7707e+08	5.45606e+06	5.55604e+06	3.80254e+06	4.95894e+06	5.68633e+06	2.78941e+06	1.37232e+07	4.27305e+06	6.82701e+06	2.99153e+06	6.07483e+06	4.84995e+06	9.07446e+06	2.66008e+06	7.68959e+06	4.9507e+06	4.51934e+06
Com_24214_pos	4-phenoxyphenyl 4-hydroxypiperidine-1-carboxylate	--	C18 H19 N O4	353.122	1.418	--	--	--	--	--	--	--	--	--	--	Invalid mass	No results	No results	354.129	2.7485e+06	1.80942e+06	1.15622e+06	1.28786e+06	4.3347e+06	5.90208e+06	1.93855e+06	1.3608e+06	6.56094e+06	1.1863e+06	1.67948e+06	2.9067e+06	534910	2.04376e+06	2.49094e+06	1.01682e+06	1.62081e+06	1.26331e+06	842538	2.28974e+06	726747	860591	1.34623e+06	942750	1.11237e+06	952679	1.12275e+06	1.08012e+06	1.81104e+06	1.03264e+06
Com_5261_pos	7-methylpyrimido[4,5-d]pyrimidin-4-amine	--	C7 H7 N5	183.053	3.389	--	--	--	--	--	--	--	--	--	--	Invalid mass	No match	No match	184.06	4.64919e+07	4.64506e+06	3.27036e+06	3.76364e+06	5.76916e+07	3.59991e+06	4.27547e+06	9.82047e+06	3.51257e+06	2.75696e+06	3.3251e+06	1.4953e+07	2.05709e+07	2.62332e+06	3.60454e+06	2.33627e+06	2.13032e+06	2.87578e+06	2.8461e+06	3.24561e+06	2.45557e+06	3.00485e+06	2.8285e+06	2.23784e+06	2.86824e+06	2.83271e+06	3.53497e+06	2.60302e+06	3.05007e+06	2.99135e+06
Com_14272_pos	3-Nitro-L-Tyrosine	--	C9 H10 N2 O5	226.059	1.362	--	--	--	--	--	--	--	--	--	--	No results	No results	Full match	227.066	4.21379e+06	8.01541e+06	3.15588e+06	4.13545e+06	4.14341e+06	6.29098e+06	8.31325e+06	2.56705e+06	6.91222e+06	7.17959e+06	2.96097e+06	6.04805e+06	7.63821e+06	8.98483e+06	8.45917e+06	1.94686e+06	3.81356e+06	4.50977e+06	2.89539e+06	8.45581e+06	3.35104e+06	6.40147e+06	2.21223e+06	2.76458e+06	4.88144e+06	2.39707e+06	3.48428e+06	2.17498e+06	3.85558e+06	3.62546e+06
Com_19402_pos	Nor-9-carboxy-δ9-THC	--	C21 H28 O4	362.208	6.881	--	--	--	--	--	--	--	--	--	--	No results	Invalid mass	No match	363.216	3.76957e+06	3.75408e+06	2.80553e+06	6.66386e+06	3.78252e+06	2.78467e+06	1.06097e+07	2.76766e+06	3.30701e+06	1.7844e+06	5.34822e+06	2.92103e+06	3.00764e+06	4.20517e+06	4.46434e+06	1.83786e+06	3.02136e+06	2.17948e+06	2.46786e+06	3.65957e+06	2.48962e+06	4.6269e+06	2.25689e+06	1.32813e+06	2.09082e+06	2.34671e+06	1.54687e+06	2.50141e+06	4.21428e+06	2.52123e+06
Com_468_pos	Lysopc 14:0	--	C22 H46 N O7 P	467.3	5.592	--	--	--	--	--	--	--	--	--	--	No results	No results	Full match	468.307	6.79838e+08	1.77425e+08	3.61878e+08	8.73777e+08	7.43451e+08	1.13321e+09	1.01236e+09	2.50133e+08	1.09455e+09	2.6658e+08	3.07444e+08	8.26302e+08	4.56677e+08	4.78723e+08	3.63386e+08	2.73523e+08	3.04401e+08	3.18509e+08	3.41005e+08	4.37248e+08	5.13122e+08	2.21511e+08	3.53289e+08	2.66719e+08	3.15384e+08	2.40904e+08	2.74621e+08	1.85e+08	4.65577e+08	2.33228e+08
Com_2390_pos	Maleamic acid	Maleamate; Maleamic acid	C4 H5 N O3	115.042	5.524	cpd:C01596	map00760 Nicotinate and nicotinamide metabolism	HMDB0254310	--	Lipids and lipid-like molecules	Fatty Acyls	Fatty acids and conjugates	--	--	--	No results	Invalid mass	No results	116.05	8.65351e+07	2.71846e+06	2.80695e+06	4.01077e+06	1.40192e+08	1.13319e+08	4.94765e+06	4.78424e+06	1.135e+08	5.52611e+06	3.90782e+06	5.09056e+07	3.20858e+06	1.76279e+06	404767	1.32004e+06	3.58255e+06	1.25762e+06	1.98492e+06	2.12007e+07	2.00785e+06	1.82095e+06	719613	3.0039e+06	1.19244e+06	2.51682e+06	3.55529e+06	599116	1.34477e+06	498288
Com_5738_pos	3-(4,5-diphenyl-1,3-oxazol-2-yl)propanoic acid	--	C18 H15 N O3	293.111	2.065	--	--	--	--	--	--	--	--	--	--	Invalid mass	No results	No results	276.108	2.88497e+07	7.61516e+06	8.51362e+06	2.06032e+07	1.51528e+07	3.25264e+07	3.14739e+07	5.4356e+06	3.17023e+07	1.03303e+07	1.6312e+07	2.06212e+07	9.51143e+06	1.61201e+07	1.47782e+07	6.37017e+06	1.22535e+07	8.94984e+06	8.24273e+06	2.13593e+07	8.75987e+06	9.84117e+06	7.41611e+06	9.8406e+06	9.09528e+06	7.99491e+06	1.13631e+07	8.3921e+06	1.32363e+07	5.36586e+06
Com_3223_pos	Prostaglandin G2	Prostaglandin G2; PGG2	C20 H32 O6	368.218	5.9	cpd:C05956	map00590 Arachidonic acid metabolism;map01100 Metabolic pathways;map04611 Platelet activation;map04726 Serotonergic synapse	HMDB0003235	LMFA03010009	Lipids and lipid-like molecules	Fatty Acyls	Eicosanoids	Fatty Acyls [FA]	Eicosanoids [FA03]	Prostaglandins [FA0301]	No results	No results	Full match	369.224	1.3339e+08	2.46971e+07	3.75289e+07	5.22852e+07	5.84875e+07	5.99662e+07	5.28078e+07	2.94601e+07	5.55555e+07	1.95124e+07	1.53936e+07	3.59242e+07	3.62885e+07	1.9006e+07	1.65514e+07	1.67969e+07	3.24277e+07	2.77976e+07	3.31362e+07	3.80914e+07	1.94543e+07	2.54018e+07	8.02691e+06	1.81007e+07	2.73622e+07	2.18619e+07	1.73655e+07	1.67142e+07	2.15199e+07	1.04406e+07
Com_27971_pos	L-Carnitine	L-Carnitine; L-gamma-Trimethyl-beta-hydroxybutyrobetaine; Vitamin BT; 3-Carboxy-2-hydroxy-N,N,N-trimethyl-1-propanaminium hydroxide, inner salt; Levocarnitine; (R)-Carnitine	C7 H15 N O3	161.105	3.631	cpd:C00318	map04976 Bile secretion	HMDB0000062	--	Organic nitrogen compounds	Organonitrogen compounds	Quaternary ammonium salts	--	--	--	No results	No results	Full match	162.112	594844	862459	1.08466e+06	534400	1.85341e+06	962403	1.12414e+06	451530	1.07095e+06	2.36723e+06	898056	460042	330519	577376	407326	395467	536731	487469	416224	422260	577537	474390	395397	674344	472678	450869	771790	346779	572781	373528
Com_3664_pos	1-(4-methyl-2-pyridyl)pyrrolidine-2,5-dione	--	C10 H10 N2 O2	190.074	5.681	--	--	--	--	--	--	--	--	--	--	Full match	Partial match	No results	191.082	1.16743e+08	1.35495e+07	6.30139e+07	8.84886e+07	5.37158e+07	6.11503e+07	1.25423e+08	3.5229e+07	7.0312e+07	1.30205e+07	2.9494e+07	3.39832e+07	4.63278e+07	4.05899e+07	1.98964e+07	1.67178e+07	4.05307e+07	2.31591e+07	1.75454e+07	2.26977e+07	1.98784e+07	5.87099e+07	1.78252e+07	2.83131e+07	1.95563e+07	2.59945e+07	1.62535e+07	2.41518e+07	2.95487e+07	2.23058e+07
Com_27281_pos	Temazepam-d5	--	C16 H8 [2]H5 Cl N2 O2	305.101	3.252	--	--	--	--	--	--	--	--	--	--	Invalid mass	No results	No results	306.108	1.46251e+06	834401	580370	1.60633e+06	3.75889e+06	6.42388e+06	3.74225e+06	666676	4.70123e+06	741647	528985	4.06264e+06	3.69302e+06	1.02461e+06	944468	613346	599832	888586	549975	1.44165e+06	2.50611e+06	399123	923561	1.02865e+06	475473	651766	837036	766281	817786	473830
Com_30033_pos	Ureidosuccinic acid	--	C5 H8 N2 O5	176.043	1.335	--	--	HMDB0000828	--	Organic acids and derivatives	Carboxylic acids and derivatives	Amino acids, peptides, and analogues	--	--	--	No results	No results	Full match	177.05	919245	688027	1.29075e+06	1.25478e+06	2.02914e+06	1.26423e+06	1.96847e+06	682223	1.421e+06	955680	689645	525920	2.94142e+06	2.35364e+06	1.02848e+06	423954	1.23112e+06	441637	624278	3.70651e+06	345099	1.40102e+06	484734	321094	634364	526544	367259	483452	966714	415907
Com_12340_pos	2-(1H-indol-3-yl)acetic acid	--	C10 H9 N O2	175.063	5.687	--	--	HMDB0000197	--	Organoheterocyclic compounds	Indoles and derivatives	Indolyl carboxylic acids and derivatives	--	--	--	Full match	Partial match	Full match	176.071	1.72662e+07	6.71821e+06	4.67276e+06	8.53193e+06	9.94511e+06	1.51805e+07	6.09208e+06	2.24119e+07	1.47225e+07	6.58039e+06	5.85747e+06	1.19073e+07	1.2495e+07	6.57854e+06	5.58044e+06	8.99273e+06	4.12496e+06	3.34377e+06	4.64492e+06	7.10981e+06	4.58607e+06	9.62921e+06	4.50159e+06	6.03073e+06	6.27287e+06	7.51877e+06	5.53231e+06	1.11344e+07	5.17477e+06	5.47045e+06
Com_12765_pos	16-Heptadecyne-1,2,4-triol	--	C17 H32 O3	306.217	8.469	--	--	--	--	--	--	--	--	--	--	No results	Invalid mass	No results	307.224	9.81213e+06	4.76247e+06	6.44083e+06	1.34906e+07	2.66901e+06	5.28558e+06	2.96878e+07	3.89756e+06	4.86773e+06	4.80367e+06	7.68269e+06	2.97712e+06	2.81792e+06	4.45604e+06	4.94978e+06	953443	4.02517e+06	2.24165e+06	1.91584e+06	1.3584e+06	996146	1.3872e+07	2.23815e+06	2.98527e+06	1.52228e+06	4.42759e+06	3.57749e+06	2.11562e+06	9.23399e+06	4.33441e+06
Com_15346_pos	4-(acetylamino)phenyl 3-chlorobenzoate	--	C15 H12 Cl N O3	329.044	1.085	--	--	--	--	--	--	--	--	--	--	Invalid mass	No results	No results	330.051	6.89276e+06	4.23819e+06	3.05286e+06	3.47301e+06	2.72944e+06	1.39027e+06	7.20166e+06	624343	1.49897e+06	1.69568e+06	1.23813e+06	931757	3.93342e+06	5.0636e+06	4.17087e+06	392718	2.36759e+06	1.57434e+06	524221	9.5997e+06	743132	6.07197e+06	350149	535107	858739	479794	390521	506508	2.22835e+06	1.14856e+06
Com_10671_pos	4,6-dimethyl-2,7-diphenyl-3,7-dihydro-2H-pyrazolo[3,4-b]pyridin-3-one	--	C20 H17 N3 O	315.143	1.414	--	--	--	--	--	--	--	--	--	--	Invalid mass	Invalid mass	No results	316.15	2.64736e+07	7.78672e+06	8.16307e+06	1.08669e+07	1.18326e+07	1.89602e+07	2.02826e+07	6.40868e+06	2.50819e+07	9.43166e+06	9.86428e+06	1.1579e+07	8.21412e+06	1.01218e+07	1.25873e+07	6.06205e+06	1.32875e+07	9.61814e+06	8.38247e+06	7.18162e+06	6.92064e+06	8.26717e+06	7.11906e+06	6.01438e+06	8.01919e+06	8.95198e+06	1.22614e+07	8.65498e+06	9.7544e+06	8.06463e+06
Com_4229_pos	isoleucine	Isoleucine	C6 H13 N O2	131.095	1.388	cpd:C16434	--	HMDB0033923	--	Organic acids and derivatives	Carboxylic acids and derivatives	Amino acids, peptides, and analogues	--	--	--	No results	No results	Full match	132.102	2.99687e+07	1.95488e+07	1.27364e+07	1.34557e+07	9.9937e+06	2.66773e+07	2.05918e+07	1.34562e+07	2.89347e+07	2.19788e+07	1.00944e+07	1.57387e+07	2.08447e+07	9.14298e+06	3.48017e+06	5.7199e+06	1.13002e+07	7.94567e+06	5.29414e+06	1.6667e+07	8.25261e+06	2.547e+07	6.15953e+06	1.15899e+07	9.09968e+06	9.10077e+06	7.76275e+06	9.39529e+06	8.54006e+06	8.97785e+06
Com_1414_pos	3-(dimethylamino)-1-[4-(phenylsulfonyl)phenyl]prop-2-en-1-one	--	C17 H17 N O3 S	315.093	3.148	--	--	--	--	--	--	--	--	--	--	Full match	No results	No results	316.1	8.72956e+07	1.38244e+07	2.30082e+07	8.19621e+07	5.8298e+07	1.28347e+08	1.27882e+08	7.62046e+06	1.16821e+08	4.08703e+07	5.68492e+07	1.07218e+08	4.1955e+07	5.69579e+07	4.13391e+07	1.65454e+07	3.8598e+07	2.47031e+07	1.96892e+07	5.50575e+07	2.10326e+07	3.25594e+07	1.81166e+07	3.01804e+07	2.779e+07	2.66259e+07	2.73584e+07	3.00568e+07	4.88819e+07	1.19596e+07
Com_2459_pos	9-Oxo-10(E),12(E)-octadecadienoic acid	--	C18 H30 O3	294.217	8.046	--	--	--	--	--	--	--	--	--	--	No results	Invalid mass	No results	295.225	1.70449e+08	269645	9.82358e+07	7.64123e+07	1.0251e+08	1.17184e+08	1.85399e+08	201816	1.335e+08	5.54002e+07	4.5623e+07	1.2337e+08	5.36243e+07	2.10201e+07	1.73933e+07	1.03644e+06	6.08671e+07	7.88298e+07	4.1617e+07	6.81356e+07	3.65733e+07	4.1365e+07	234180	121434	210371	183771	141937	186409	6.9107e+07	209384
Com_17882_pos	VLK	--	C17 H34 N4 O4	358.257	4.976	--	--	--	--	--	--	--	--	--	--	Full match	No results	No results	359.264	1.28095e+06	333633	7.40683e+06	800330	3.56781e+06	3.78776e+06	4.54849e+06	3.9636e+06	5.69872e+06	2.68705e+06	2.60889e+06	3.55459e+06	6.9524e+06	5.03319e+06	5.48401e+06	1.23292e+06	804815	1.68394e+06	1.06883e+06	1.7123e+06	680723	3.86927e+06	1.53536e+06	766525	3.99446e+06	1.24237e+06	2.37678e+06	2.3848e+06	1.75819e+06	1.05214e+06
Com_12928_pos	16,16-Dimethyl prostaglandin A2	--	C22 H34 O4	344.235	5.634	--	--	--	--	--	--	--	--	--	--	No results	Invalid mass	No match	345.242	1.26188e+07	1.60726e+07	3.22444e+06	3.60782e+06	4.11418e+06	8.2927e+06	2.924e+07	1.39324e+07	1.71052e+07	4.4456e+06	8.50062e+06	1.26793e+07	7.82643e+06	5.31857e+06	4.69194e+06	3.66633e+06	5.79341e+06	3.10829e+06	5.84738e+06	1.17272e+07	5.74034e+06	4.95687e+06	5.51585e+06	3.70764e+06	5.50573e+06	5.01509e+06	3.85966e+06	4.30379e+06	3.97113e+06	5.36123e+06
Com_3867_pos	Dl-Indole-3-lactic acid	--	C11 H11 N O3	205.074	5.373	--	--	--	--	--	--	--	--	--	--	No results	No results	Full match	206.081	7.87703e+07	3.37555e+07	5.10543e+07	3.92194e+07	3.40331e+07	8.58193e+07	4.18212e+07	3.02105e+07	1.03665e+08	3.3764e+07	9.64442e+07	1.68042e+07	1.45594e+07	2.5253e+07	6.24755e+07	2.41061e+07	3.63023e+07	4.64134e+07	2.66242e+07	3.89783e+07	1.87311e+07	3.23758e+07	2.53056e+07	2.19488e+07	2.22178e+07	1.962e+07	2.55755e+07	3.59142e+07	2.02517e+07	2.42394e+07
Com_41848_pos	Andrographolide	Andrographolide	C20 H30 O5	350.207	7.824	cpd:C20214	--	HMDB0248395	--	Organoheterocyclic compounds	Lactones	Gamma butyrolactones	--	--	--	No results	Invalid mass	No results	351.214	390940	157865	427322	609464	111843	365579	491039	297524	183209	303379	571125	361996	217756	161674	387471	123354	144341	340306	121039	111524	304364	205712	195864	205156	146945	276822	157248	110887	276608	444585
Com_27117_pos	ANK	--	C13 H25 N5 O5	331.187	4.901	--	--	--	--	--	--	--	--	--	--	Invalid mass	No results	No results	332.195	797287	598208	4.50213e+06	370023	1.38432e+06	1.45265e+06	1.56116e+06	1.5558e+06	1.49174e+06	2.20747e+06	862856	1.02172e+06	3.74185e+06	1.05991e+06	2.11267e+06	985598	352066	820642	389450	1.73757e+06	315590	950768	398342	590480	1.60601e+06	665598	733015	1.86031e+06	1.09089e+06	769006
Com_20434_pos	5-[(2-hydroxybenzylidene)amino]-2-(2-methoxyethoxy)benzoic acid	--	C17 H17 N O5	315.114	4.931	--	--	--	--	--	--	--	--	--	--	Invalid mass	No results	No results	316.121	4.4983e+06	4.20767e+06	4.30147e+06	3.79916e+06	694393	4.43948e+06	6.08373e+06	2.25842e+06	3.38912e+06	3.76988e+06	6.50799e+06	3.48339e+06	1.59851e+06	6.42251e+06	5.70706e+06	1.03395e+06	3.08048e+06	1.43173e+06	2.67258e+06	7.64017e+06	2.00689e+06	2.22538e+06	1.86903e+06	1.84647e+06	3.594e+06	1.48399e+06	2.45321e+06	1.15382e+06	3.18048e+06	1.55997e+06
Com_955_pos	Acetylcholine	Acetylcholine; O-Acetylcholine	C7 H15 N O2	145.11	1.49	cpd:C01996	map00564 Glycerophospholipid metabolism;map04024 cAMP signaling pathway;map04080 Neuroactive ligand-receptor interaction;map04721 Synaptic vesicle cycle;map04725 Cholinergic synapse;map04742 Taste transduction;map04810 Regulation of actin cytoskeleton;map04911 Insulin secretion;map04970 Salivary secretion;map04971 Gastric acid secretion;map04972 Pancreatic secretion;map04976 Bile secretion;map050…	HMDB0000895	--	Organic nitrogen compounds	Organonitrogen compounds	Quaternary ammonium salts	--	--	--	No results	Full match	No results	146.118	5.4267e+07	2.80805e+07	7.41363e+07	5.98473e+07	6.24939e+07	1.07955e+08	1.23621e+08	1.25356e+07	9.95074e+07	9.25995e+07	1.28756e+07	6.48105e+07	2.71338e+08	2.49367e+07	2.32512e+07	1.02705e+07	4.72335e+07	3.20875e+07	1.40709e+07	3.18929e+07	2.16265e+07	9.79112e+07	1.41647e+07	5.87181e+07	1.49432e+07	2.60977e+07	1.9519e+07	1.88623e+07	4.5206e+07	3.1682e+07
Com_3699_pos	Δ2-trans-Hexadecenoic acid	--	C16 H30 O2	254.224	8.048	--	--	--	--	--	--	--	--	--	--	No results	Full match	Full match	255.232	1.15773e+08	1.29959e+07	5.36947e+07	4.52112e+07	7.10636e+07	6.22117e+07	1.08781e+08	1.04311e+07	7.14764e+07	2.6984e+07	1.31224e+07	4.45117e+07	5.15015e+07	9.41284e+06	9.46997e+06	1.55581e+07	2.55584e+07	3.23284e+07	2.4798e+07	3.18393e+07	2.4445e+07	2.40701e+07	2.44566e+07	5.29241e+06	1.09644e+07	1.86122e+07	4.20673e+06	4.7065e+06	3.48612e+07	1.07969e+07
Com_34504_pos	PC (14:1e/3:0)	--	C25 H50 N O7 P	507.333	9.055	--	--	--	--	--	--	--	--	--	--	No results	Full match	No results	508.34	231627	234614	201274	684436	167922	820690	1.50372e+06	244859	607036	356062	236723	505810	264273	317595	2.81165e+06	185011	185575	234900	197811	430967	115676	144093	173186	244024	236518	182806	389211	197786	467420	388586
Com_133_pos	Acetophenone	Acetophenone; 1-Phenylethanone; Phenyl methyl ketone; Acetylbenzene; Methyl phenyl ketone	C8 H8 O	120.058	2.334	cpd:C07113	--	HMDB0033910	--	Organic oxygen compounds	Organooxygen compounds	Carbonyl compounds	--	--	--	Full match	Full match	No results	121.065	2.40726e+08	7.16774e+07	4.24248e+07	3.67458e+08	5.49735e+07	3.85348e+08	6.91059e+07	6.14307e+07	2.7788e+08	9.00849e+07	4.55238e+07	4.3049e+07	1.51439e+09	5.3873e+07	1.19417e+08	3.16143e+07	5.5472e+07	3.42657e+07	3.89757e+07	2.85366e+07	7.29236e+07	1.0244e+09	3.41577e+07	4.11831e+07	3.33457e+07	4.10044e+07	2.65157e+07	2.49611e+07	7.42027e+07	3.66356e+07
Com_16795_pos	SQH	--	C14 H22 N6 O6	392.142	1.404	--	--	--	--	--	--	--	--	--	--	Invalid mass	No results	No results	393.15	1.70872e+07	1.91809e+06	959148	729952	2.58857e+06	2.44668e+06	1.4081e+07	1.44216e+06	4.14529e+06	1.12345e+06	2.91355e+06	1.53367e+06	1.31308e+06	1.89779e+06	6.84813e+06	1.79813e+06	1.60086e+06	490174	1.73617e+06	3.20619e+06	1.34097e+06	1.03621e+06	2.11604e+06	1.34004e+06	588731	1.05964e+06	1.69038e+06	1.2515e+06	1.64447e+06	513060
Com_21640_pos	o-Veratraldehyde	--	C9 H10 O3	166.063	4.927	--	--	--	--	--	--	--	--	--	--	No results	No results	Full match	167.071	1.11253e+07	990806	2.27932e+06	1.91104e+06	2.03355e+06	2.9186e+06	3.86153e+06	657104	4.51274e+06	801251	984822	3.6177e+06	3.31549e+06	2.00359e+06	881272	2.20692e+06	2.0788e+06	1.24643e+06	518325	1.42002e+06	1.05178e+06	1.12612e+06	729890	1.0338e+06	541394	1.36237e+06	1.38199e+06	1.33444e+06	1.89618e+06	1.05031e+06
Com_2047_pos	Valylproline	--	C10 H18 N2 O3	214.132	4.773	--	--	HMDB0029135	--	Organic acids and derivatives	Carboxylic acids and derivatives	Amino acids, peptides, and analogues	--	--	--	No results	Full match	No results	215.139	4.64881e+07	6.72081e+07	1.16514e+08	7.08857e+07	1.06675e+08	4.41142e+07	1.38147e+08	5.02813e+07	4.40567e+07	8.77584e+07	4.93185e+07	2.6792e+07	7.89238e+07	4.04466e+07	1.20452e+08	4.57772e+07	9.56142e+07	4.88406e+07	2.63439e+07	2.18998e+07	5.11062e+07	6.16802e+07	3.84711e+07	1.82188e+07	6.1832e+07	5.55132e+07	2.77135e+07	6.08013e+07	6.89186e+07	2.35226e+07
Com_12916_pos	4-[4-(aminocarbonyl)piperidino]-4-oxobut-2-enoic acid	--	C10 H14 N2 O4	226.095	5.208	--	--	--	--	--	--	--	--	--	--	Full match	Partial match	Full match	227.102	1.44932e+07	3.3151e+06	2.31832e+06	4.09674e+06	7.59803e+06	3.92759e+06	1.00884e+07	2.91704e+06	4.22351e+06	2.15977e+06	2.80097e+06	6.90215e+06	4.91143e+06	1.2539e+07	3.3535e+06	2.12586e+06	3.21557e+06	3.39461e+06	2.54908e+06	1.3058e+07	2.76293e+06	2.59597e+06	2.64611e+06	2.36883e+06	2.93464e+06	3.18133e+06	2.56282e+06	2.32702e+06	2.91783e+06	2.28314e+06
Com_6496_pos	7-Methylguanine	7-Methylguanine	C6 H7 N5 O	165.065	1.977	cpd:C02242	--	HMDB0000897	--	Organoheterocyclic compounds	Imidazopyrimidines	Purines and purine derivatives	--	--	--	No results	Full match	Full match	166.072	1.70081e+07	5.62288e+06	5.50265e+06	1.39338e+07	8.5705e+06	1.82642e+07	2.79207e+07	5.20684e+07	1.78169e+07	4.67163e+06	7.41543e+06	1.37503e+07	8.7211e+06	1.20474e+07	7.18106e+06	6.13847e+06	7.07092e+06	7.6475e+06	4.77843e+06	1.34252e+07	6.35636e+06	1.05039e+07	5.30582e+06	7.91977e+06	6.99932e+06	7.82033e+06	6.5007e+06	8.76639e+06	8.1084e+06	7.09432e+06
Com_2206_pos	Traumatic acid	Traumatic acid; (2E)-Dodecenedioic acid; Dodec-2-enedioic acid	C12 H20 O4	228.136	5.534	cpd:C16308	map00592 alpha-Linolenic acid metabolism	HMDB0000933	LMFA01170002	Lipids and lipid-like molecules	Fatty Acyls	Fatty acids and conjugates	Fatty Acyls [FA]	Fatty Acids and Conjugates [FA01]	Dicarboxylic acids [FA0117]	No results	No results	Full match	229.143	1.39525e+08	2.50187e+07	8.86186e+07	9.84038e+07	7.95953e+07	1.1995e+08	1.65958e+08	8.77369e+07	1.27123e+08	5.95869e+07	8.72316e+07	8.70252e+07	4.19955e+07	1.48271e+08	5.83802e+07	4.49583e+07	1.03198e+08	7.3746e+07	5.25835e+07	1.34953e+08	4.68334e+07	5.27186e+07	5.28365e+07	5.70476e+07	5.66905e+07	4.07345e+07	4.88458e+07	4.61983e+07	6.81951e+07	4.57489e+07
Com_20096_pos	N1,N1-diethyl-4-[2-(4-bromophenyl)diaz-1-enyl]aniline	--	C16 H18 Br N3	331.066	3.109	--	--	--	--	--	--	--	--	--	--	Invalid mass	No results	No results	332.074	5.94441e+06	613090	1.58518e+06	2.79168e+06	3.13142e+06	1.25512e+07	6.20414e+06	350818	8.14246e+06	1.70702e+06	2.9684e+06	473067	385586	3.00193e+06	1.54496e+06	1.04769e+06	153802	856323	982199	2.58422e+06	1.48217e+06	1.12332e+06	1.03661e+06	213254	1.61568e+06	1.21375e+06	1.11381e+06	801329	1.7796e+06	295806
Com_14954_pos	Xanthurenic acid	Xanthurenic acid; Xanthurenate	C10 H7 N O4	205.038	5.136	cpd:C02470	map00380 Tryptophan metabolism	HMDB0000881	--	Organoheterocyclic compounds	Quinolines and derivatives	Quinoline carboxylic acids	--	--	--	No results	Full match	Full match	206.045	1.45069e+07	8.38536e+06	2.88784e+06	1.13487e+07	1.11872e+07	2.03453e+07	1.26925e+07	3.05995e+06	2.19145e+07	1.79319e+06	6.47123e+06	8.31009e+06	4.45865e+06	7.64526e+06	6.51969e+06	3.97634e+06	3.32257e+06	5.43714e+06	4.34369e+06	8.26799e+06	4.401e+06	5.56657e+06	5.14903e+06	4.25671e+06	5.331e+06	4.29773e+06	4.20518e+06	4.41368e+06	4.01547e+06	4.8721e+06
Com_21314_pos	Ethyl myristate	--	C16 H32 O2	256.24	8.041	--	--	HMDB0034153	--	Lipids and lipid-like molecules	Fatty Acyls	Fatty acid esters	--	--	--	No results	Full match	No results	257.247	5.08111e+06	561504	647985	869834	768361	1.11613e+06	1.91573e+06	564070	521314	689509	1.06499e+07	631764	1.05526e+06	370694	474231	435840	540250	391242	505311	405249	459289	1.35587e+06	790116	435701	617641	410773	519947	496897	369783	594576
Com_15559_pos	2,4-dihydroxyheptadec-16-en-1-yl acetate	--	C19 H36 O4	350.244	6.987	--	--	--	LMFA05000640	--	--	--	Fatty Acyls [FA]	Fatty alcohols [FA05]	_	Invalid mass	Invalid mass	No results	351.252	1.40028e+07	3.85076e+06	4.61664e+06	1.78314e+07	3.90035e+06	6.79364e+06	2.01946e+07	6.05179e+06	1.72081e+07	3.00044e+06	2.18928e+06	5.76924e+06	4.26979e+06	4.21502e+06	3.69885e+06	2.59585e+06	8.87378e+06	3.27974e+06	2.97626e+06	3.96511e+06	2.90382e+06	5.62338e+06	4.21044e+06	2.56548e+06	1.68274e+06	4.4774e+06	4.67406e+06	3.0944e+06	5.25208e+06	3.64732e+06
Com_10579_pos	Adenosine	Adenosine	C10 H13 N5 O4	267.096	2.79	cpd:C00212	map00230 Purine metabolism;map01100 Metabolic pathways;map04022 cGMP-PKG signaling pathway;map04024 cAMP signaling pathway;map04071 Sphingolipid signaling pathway;map04080 Neuroactive ligand-receptor interaction;map04270 Vascular smooth muscle contraction;map04923 Regulation of lipolysis in adipocytes;map04924 Renin secretion;map05012 Parkinson's disease;map05032 Morphine addiction;map05034 Alcoh…	HMDB0000050	--	Nucleosides, nucleotides, and analogues	Purine nucleosides	-	--	--	--	No results	Full match	Full match	268.104	6.91034e+06	2.04662e+06	2.33997e+06	7.19779e+06	2.9161e+06	6.08845e+06	3.80523e+07	3.07391e+06	9.25594e+06	3.51615e+06	2.91763e+06	3.87171e+06	4.30141e+06	1.92596e+06	4.67938e+06	3.48123e+06	4.20778e+06	2.86672e+06	2.22641e+06	4.85768e+06	2.62456e+06	4.58352e+06	1.82489e+06	1.83709e+06	2.11011e+06	2.21722e+06	1.75093e+06	2.87487e+06	3.61134e+06	1.91866e+06
Com_12464_pos	Ethyl chrysanthemumate	--	C12 H20 O2	196.146	8.706	--	--	--	--	--	--	--	--	--	--	No results	No results	Full match	197.153	4.52523e+06	3.00418e+07	7.39408e+06	1.14607e+07	2.53927e+06	6.76545e+06	6.18971e+06	5.77412e+06	7.54966e+06	7.38808e+06	3.98665e+06	9.89477e+06	1.40417e+07	6.29068e+06	6.48955e+06	2.98237e+06	4.78124e+06	3.59656e+06	5.56735e+06	3.76119e+06	5.06938e+06	6.44994e+06	5.86918e+06	4.94764e+06	5.06061e+06	6.49074e+06	3.24725e+06	6.75698e+06	5.5258e+06	6.25328e+06
Com_28105_pos	Diacetoxyscirpenol	Diacetoxyscirpenol	C19 H26 O7	366.168	7.301	cpd:C09662	--	HMDB0035104	--	Lipids and lipid-like molecules	Prenol lipids	Sesquiterpenoids	--	--	--	No results	Full match	No results	367.175	5.08109e+06	594737	4.3704e+06	4.96646e+06	3.48139e+06	4.78071e+06	7.55275e+06	822358	4.60802e+06	913223	1.11734e+06	3.63905e+06	1.77943e+06	1.49579e+06	1.35717e+06	745330	2.38649e+06	1.73999e+06	871994	1.35185e+06	1.11217e+06	3.22458e+06	1.12354e+06	1.69875e+06	582695	2.00416e+06	518861	1.11232e+06	2.82158e+06	1.29056e+06
Com_4549_pos	Menadione	Menadione; Vitamin K3; 2-Methyl-1,4-naphthoquinone	C11 H8 O2	172.053	5.667	cpd:C05377	map04977 Vitamin digestion and absorption	HMDB0001892	--	Benzenoids	Naphthalenes	Naphthoquinones	--	--	--	No results	Full match	No results	173.06	6.68717e+07	2.6178e+07	2.86735e+07	6.96131e+07	1.16554e+07	4.33306e+07	1.05696e+08	8.04875e+06	5.23126e+07	1.14856e+07	6.26761e+06	2.34738e+07	2.03488e+07	1.951e+07	2.64203e+07	1.21752e+07	1.87434e+07	3.12842e+07	4.04469e+06	3.4032e+07	1.94454e+07	1.70064e+07	2.5741e+06	2.07808e+07	5.92619e+06	2.56107e+07	3.81286e+06	8.88701e+06	2.06167e+07	2.56386e+07
Com_16775_pos	Oxymorphone	Oxymorphone	C17 H19 N O4	301.127	4.779	cpd:C08019	--	HMDB0015323	--	Benzenoids	Phenanthrenes and derivatives	-	--	--	--	No results	Invalid mass	No results	302.134	2.42503e+06	3.98431e+06	2.14257e+06	3.86464e+06	1.1856e+07	1.03846e+07	5.12445e+06	3.98241e+06	1.11272e+07	1.90116e+06	5.42479e+06	7.5924e+06	3.75726e+06	6.19577e+06	7.58788e+06	2.69627e+06	4.23642e+06	3.82716e+06	1.71058e+06	7.88255e+06	2.97161e+06	2.69387e+06	3.30552e+06	2.43599e+06	4.15214e+06	3.24633e+06	2.99126e+06	3.187e+06	5.23148e+06	2.82983e+06
Com_13127_pos	(11E,15Z)-9,10,13-trihydroxyoctadeca-11,15-dienoic acid	--	C18 H32 O5	350.207	6.212	--	--	--	--	--	--	--	--	--	--	Invalid mass	Invalid mass	No results	351.214	8.83218e+06	4.75191e+06	5.40365e+06	6.95348e+06	6.67491e+06	9.25761e+06	9.20955e+06	7.93908e+06	1.10372e+07	4.68095e+06	3.6713e+06	6.59187e+06	6.41284e+06	4.32015e+06	855785	3.23318e+06	6.89395e+06	3.92453e+06	3.96454e+06	5.22812e+06	972127	6.3278e+06	3.82111e+06	4.16364e+06	3.39146e+06	6.01239e+06	3.36578e+06	866346	5.98482e+06	848764
Com_868_pos	Tylvalosin	--	C53 H87 N O19	1041.59	5.791	--	--	HMDB0259334	--	Benzenoids	Phenanthrenes and derivatives	Phenanthroindolizidines	--	--	--	No results	Full match	No results	1042.6	1.93797e+07	558711	320528	477361	4.32956e+07	4.03472e+07	9.44358e+07	476865	5.1411e+07	345505	500829	3.03864e+07	295553	4.99127e+07	452510	433941	443948	438344	383645	1.97689e+07	461160	634363	393740	554768	466190	503343	470806	571742	8.18884e+06	473119
Com_7832_pos	farensyl diphosphate	--	C15H25O7P2---	379.302	5.773	--	--	--	--	--	--	--	--	--	--	No results	No results	Full match	380.309	3.59234e+07	5.09539e+06	2.49182e+07	4.66946e+07	1.89681e+07	2.61699e+07	3.77071e+07	1.21063e+07	2.97612e+07	5.53477e+06	8.48884e+06	2.05941e+07	1.7862e+07	1.30805e+07	1.65271e+07	7.15969e+06	1.30819e+07	1.63007e+07	7.46708e+06	1.40181e+07	1.78526e+07	2.25776e+07	7.93634e+06	1.02592e+07	1.17954e+07	1.32186e+07	7.15069e+06	8.67052e+06	1.55572e+07	9.39736e+06
Com_16470_pos	alpha-Benzylsuccinic acid	--	C11 H12 O4	208.073	5.905	--	--	--	--	--	--	--	--	--	--	No results	No results	Full match	209.081	6.90608e+06	1.36408e+06	3.88736e+06	6.51011e+06	3.76289e+06	1.62959e+07	8.76076e+06	4.24249e+06	1.15435e+07	2.19597e+06	9.11279e+06	1.19341e+07	3.49429e+06	3.37136e+06	4.19868e+06	1.97512e+06	2.58121e+06	1.97921e+06	3.56643e+06	8.34027e+06	1.55106e+06	2.66249e+06	3.00481e+06	2.76192e+06	4.33099e+06	5.01428e+06	1.06996e+07	2.32565e+06	3.98031e+06	2.00605e+06
Com_793_pos	Indole	Indole; 2,3-Benzopyrrole	C8 H7 N	117.058	5.998	cpd:C00463	map00380 Tryptophan metabolism;map00400 Phenylalanine, tyrosine and tryptophan biosynthesis;map01100 Metabolic pathways;map04974 Protein digestion and absorption	HMDB0000738	--	Organoheterocyclic compounds	Indoles and derivatives	Indoles	--	--	--	No results	Full match	No results	118.065	3.17687e+08	1.92097e+07	4.51253e+07	3.04036e+07	8.63689e+07	9.00712e+07	1.47317e+08	1.24627e+07	9.72337e+07	1.28765e+07	5.17098e+07	9.183e+07	3.39839e+08	1.40472e+07	2.16299e+07	1.79241e+07	6.77826e+07	2.47071e+07	1.46928e+07	1.26866e+08	3.04404e+07	1.11125e+08	9.48453e+06	1.28701e+07	8.58892e+06	5.5583e+07	8.21799e+06	2.9657e+07	1.80051e+07	7.28857e+06
Com_128_pos	Creatine	Creatine; alpha-Methylguanidino acetic acid; Methylglycocyamine	C4 H9 N3 O2	131.07	1.352	cpd:C00300	map00260 Glycine, serine and threonine metabolism;map00330 Arginine and proline metabolism;map01100 Metabolic pathways	HMDB0000064	--	Organic acids and derivatives	Carboxylic acids and derivatives	Amino acids, peptides, and analogues	--	--	--	Full match	Full match	Full match	132.077	3.01632e+07	3.40601e+07	4.80354e+06	1.66694e+08	9.85358e+06	2.15324e+07	1.60656e+08	3.9084e+09	1.99749e+07	4.73246e+07	4.31627e+07	4.43238e+07	1.33793e+08	8.05077e+06	1.81228e+08	1.32191e+07	1.54039e+07	8.24822e+06	8.52618e+06	1.1536e+07	5.19443e+06	1.63822e+08	1.05973e+07	2.16776e+07	4.35629e+07	6.2293e+06	1.97988e+07	3.21999e+07	2.72528e+07	2.80427e+07
Com_254_pos	N-Methylhydantoin	N-Methylhydantoin; N-Methylimidazolidine-2,4-dione	C4 H6 N2 O2	114.043	1.355	cpd:C02565	map00330 Arginine and proline metabolism;map01100 Metabolic pathways	HMDB0003646	--	Organoheterocyclic compounds	Azolines	Imidazolines	--	--	--	No results	No results	Full match	115.05	7.75112e+06	1.63914e+07	3.23023e+06	9.38365e+07	6.65351e+06	1.70525e+07	1.50633e+08	1.89029e+09	1.5537e+07	3.72232e+07	3.70596e+07	4.08312e+07	1.24368e+08	3.47971e+06	1.6899e+08	9.89334e+06	1.16776e+07	5.0644e+06	4.22822e+06	6.35209e+06	2.75863e+06	5.47244e+07	5.15163e+06	1.54985e+07	3.92526e+07	4.206e+06	1.26356e+07	2.58611e+07	2.21007e+07	2.51338e+07
Com_3671_pos	Amoxicillin	Amoxicillin; Amoxicillin anhydrous	C16 H19 N3 O5 S	365.104	5.247	cpd:C06827	--	HMDB0015193	--	Organoheterocyclic compounds	Lactams	Beta lactams	--	--	--	No results	Full match	No results	366.112	2.13168e+07	1.5582e+06	919338	1.97493e+06	3.32815e+07	1.04785e+07	2.10413e+07	2.21309e+06	9.7883e+06	1.69525e+06	9.33258e+06	6.04798e+06	1.37164e+06	8.41961e+07	1.30975e+07	1.46281e+06	2.38758e+06	2.08527e+06	1.3766e+06	8.02888e+07	1.45646e+06	1.0075e+06	1.57303e+06	1.68672e+06	1.42304e+06	1.3642e+06	1.59731e+06	1.63313e+06	2.04045e+07	1.60635e+06
Com_33886_pos	Prostaglandin E2-1-glyceryl ester	--	C23 H38 O7	408.249	7.823	--	--	--	--	--	--	--	--	--	--	No results	Invalid mass	No results	409.256	2.43174e+06	723721	692196	981524	600108	565908	4.49996e+06	772449	602786	533182	739726	360840	1.27865e+06	518309	803912	479284	524689	461539	446144	797037	426026	1.38421e+06	554678	425283	660370	618912	393200	546934	672638	525787
Com_8864_pos	Glu-Val-Phe	--	C19 H27 N3 O6	393.19	5.319	--	--	--	--	--	--	--	--	--	--	No results	Full match	No results	394.197	2.57947e+07	4.10606e+06	1.04533e+07	2.3426e+07	2.21899e+07	3.89263e+07	3.17807e+07	2.27974e+07	3.91143e+07	2.09665e+07	1.85759e+07	2.32156e+07	7.91583e+06	9.28239e+06	2.46679e+07	2.04883e+07	1.94432e+07	4.14504e+06	2.22658e+07	1.55283e+07	1.57709e+07	6.82783e+06	2.42287e+07	2.05226e+07	2.99819e+06	1.62633e+07	1.3732e+06	1.51932e+07	3.36262e+06	1.49514e+07
[truncated: 6 more columns]
