# Supplementary material for: Unveiling the Metabolic Trajectory of Pig Feces Across Different Ages and Senescence
Source: Metabolites. 2024 Oct 17;14(10):558. doi: 10.3390/metabo14100558 (PMC11509300; doi:10.3390/metabo14100558)
Supplement: Supplementary file 1 [file metabolites-14-00558-s001.zip › Table S4.xls]

MapID	MapTitle	Pvalue	x	y	n	N	EnrichDirect	MetaIDs	kegg_cpd_id
map00052	Galactose metabolism	0.218181818181818	1	1	24	110	Over	N-Acetyl-D-galactosamine	cpd:C01132
map00310	Lysine degradation	0.218181818181818	1	1	24	110	Over	Pipecolic acid	cpd:C00408
map00472	D-Arginine and D-ornithine metabolism	0.218181818181818	1	1	24	110	Over	L-Ornithine	cpd:C00077
map00591	Linoleic acid metabolism	0.218181818181818	1	1	24	110	Over	13-OxoODE	cpd:C14765
map04022	cGMP-PKG signaling pathway	0.218181818181818	1	1	24	110	Over	Adenosine	cpd:C00212
map04071	Sphingolipid signaling pathway	0.218181818181818	1	1	24	110	Over	Adenosine	cpd:C00212
map04261	Adrenergic signaling in cardiomyocytes	0.218181818181818	1	1	24	110	Over	Isoproterenol	cpd:C07056
map05012	Parkinson's disease	0.218181818181818	1	1	24	110	Over	Adenosine	cpd:C00212
map05032	Morphine addiction	0.218181818181818	1	1	24	110	Over	Adenosine	cpd:C00212
map05034	Alcoholism	0.218181818181818	1	1	24	110	Over	Adenosine	cpd:C00212
map05133	Pertussis	0.218181818181818	1	1	24	110	Over	Nicotinic acid	cpd:C00253
map00760	Nicotinate and nicotinamide metabolism	0.299039503732946	2	5	24	110	Over	Trigonelline; Nicotinic acid	cpd:C01004,cpd:C00253
map02010	ABC transporters	0.299039503732946	2	5	24	110	Over	L-Ornithine; Norfloxacin	cpd:C00077,cpd:C06687
map00220	Arginine biosynthesis	0.390325271059216	1	2	24	110	Over	L-Ornithine	cpd:C00077
map00480	Glutathione metabolism	0.390325271059216	1	2	24	110	Over	L-Ornithine	cpd:C00077
map00750	Vitamin B6 metabolism	0.390325271059216	1	2	24	110	Over	Pyridoxamine	cpd:C00534
map01210	2-Oxocarboxylic acid metabolism	0.390325271059216	1	2	24	110	Over	L-Ornithine	cpd:C00077
map04270	Vascular smooth muscle contraction	0.390325271059216	1	2	24	110	Over	Adenosine	cpd:C00212
map04923	Regulation of lipolysis in adipocytes	0.390325271059216	1	2	24	110	Over	Adenosine	cpd:C00212
map04924	Renin secretion	0.390325271059216	1	2	24	110	Over	Adenosine	cpd:C00212
map05204	Chemical carcinogenesis	0.390325271059216	1	2	24	110	Over	4-Aminobiphenyl	cpd:C10998
map00100	Steroid biosynthesis	0.525808544157168	1	3	24	110	Over	Ergosterol	cpd:C01694
map00860	Porphyrin and chlorophyll metabolism	0.525808544157168	1	3	24	110	Over	Porphobilinogen	cpd:C00931
map04960	Aldosterone-regulated sodium reabsorption	0.525808544157168	1	3	24	110	Over	Cortisone	cpd:C00762
map00360	Phenylalanine metabolism	0.60976230363407	2	6	24	110	Over	Phenylacetylglycine; Phenylglyoxylic acid	cpd:C05598,cpd:C02137
map00240	Pyrimidine metabolism	0.645409016282881	2	7	24	110	Over	Cytidine-5'-monophosphate; 5-Methylcytosine	cpd:C00055,cpd:C02376
map00330	Arginine and proline metabolism	0.645409016282881	2	7	24	110	Over	L-Ornithine; L-Hydroxyproline	cpd:C00077,cpd:C01157
map00590	Arachidonic acid metabolism	1	2	8	24	110	Over	Thromboxane B2; 12(S)-HETE	cpd:C05963,cpd:C14777
map04925	Aldosterone synthesis and secretion	1	1	4	24	110	Over	12(S)-HETE	cpd:C14777
