# Supplementary material for: Unveiling the Metabolic Trajectory of Pig Feces Across Different Ages and Senescence
Source: Metabolites. 2024 Oct 17;14(10):558. doi: 10.3390/metabo14100558 (PMC11509300; doi:10.3390/metabo14100558)
Supplement: Supplementary file 1 [file metabolites-14-00558-s001.zip › Table S5.xls]

MapID	MapTitle	Pvalue	x	y	n	N	EnrichDirect	MetaIDs	kegg_cpd_id
map00750	Vitamin B6 metabolism	0.0385321100917431	2	2	22	110	Over	Pyridoxamine; Pyridoxine	cpd:C00534,cpd:C00314
map04977	Vitamin digestion and absorption	0.0768516993935046	4	9	22	110	Over	Pyridoxamine; Phylloquinone; Menadione; Cholecalciferol	cpd:C00534,cpd:C02059,cpd:C05377,cpd:C05443
map00100	Steroid biosynthesis	0.101325178389399	2	3	22	110	Over	Ergosterol; Cholecalciferol	cpd:C01694,cpd:C05443
map00240	Pyrimidine metabolism	0.141455640015026	3	7	22	110	Over	Cytidine-5'-monophosphate; 5-Methylcytosine; 2-Deoxyuridine	cpd:C00055,cpd:C02376,cpd:C00526
map00590	Arachidonic acid metabolism	0.196675768032303	3	8	22	110	Over	Thromboxane B2; Prostaglandin I2; Prostaglandin J2	cpd:C05963,cpd:C01312,cpd:C05957
map00052	Galactose metabolism	0.2	1	1	22	110	Over	N-Acetyl-D-galactosamine	cpd:C01132
map04370	VEGF signaling pathway	0.2	1	1	22	110	Over	Prostaglandin I2	cpd:C01312
map00360	Phenylalanine metabolism	0.34458682522144	2	6	22	110	Over	Phenylacetylglycine; Phenylglyoxylic acid	cpd:C05598,cpd:C02137
map00600	Sphingolipid metabolism	0.361467889908257	1	2	22	110	Over	Phytosphingosine	cpd:C12144
map04270	Vascular smooth muscle contraction	0.361467889908257	1	2	22	110	Over	Prostaglandin I2	cpd:C01312
map04611	Platelet activation	0.361467889908257	1	2	22	110	Over	Prostaglandin I2	cpd:C01312
map05323	Rheumatoid arthritis	0.361467889908257	1	2	22	110	Over	Cholecalciferol	cpd:C05443
map00130	Ubiquinone and other terpenoid-quinone biosynthesis	0.491539245667686	1	3	22	110	Over	Phylloquinone	cpd:C02059
map04960	Aldosterone-regulated sodium reabsorption	0.491539245667686	1	3	22	110	Over	Cortisone	cpd:C00762
map04726	Serotonergic synapse	0.625335813952614	2	7	22	110	Over	Thromboxane B2; Prostaglandin J2	cpd:C05963,cpd:C05957
map00380	Tryptophan metabolism	1	3	14	22	110	Over	5-Methoxytryptamine; 5-Methoxyindoleacetic acid; 6-Hydroxymelatonin	cpd:C05659,cpd:C05660,cpd:C05643
