# Supplementary material for: Unveiling the Metabolic Trajectory of Pig Feces Across Different Ages and Senescence
Source: Metabolites. 2024 Oct 17;14(10):558. doi: 10.3390/metabo14100558 (PMC11509300; doi:10.3390/metabo14100558)
Supplement: Supplementary file 1 [file metabolites-14-00558-s001.zip › Table S6.xls]

MapID	MapTitle	Pvalue	x	y	n	N	EnrichDirect	MetaIDs	kegg_cpd_id
map02010	ABC transporters	0.068256851973783	3	5	24	110	Over	L-Histidine; Norfloxacin; Thiamine	cpd:C00135,cpd:C06687,cpd:C00378
map00410	beta-Alanine metabolism	0.119358724863312	2	3	24	110	Over	L-Histidine; Uracil	cpd:C00135,cpd:C00106
map00380	Tryptophan metabolism	0.182247989649083	5	14	24	110	Over	5-Methoxytryptamine; Xanthurenic acid; Melatonin; Tryptamine; Indole	cpd:C05659,cpd:C02470,cpd:C01598,cpd:C00398,cpd:C00463
map00310	Lysine degradation	0.218181818181818	1	1	24	110	Over	Pipecolic acid	cpd:C00408
map00564	Glycerophospholipid metabolism	0.218181818181818	1	1	24	110	Over	Acetylcholine	cpd:C01996
map00592	alpha-Linolenic acid metabolism	0.218181818181818	1	1	24	110	Over	Traumatic acid	cpd:C16308
map04022	cGMP-PKG signaling pathway	0.218181818181818	1	1	24	110	Over	Adenosine	cpd:C00212
map04071	Sphingolipid signaling pathway	0.218181818181818	1	1	24	110	Over	Adenosine	cpd:C00212
map04122	Sulfur relay system	0.218181818181818	1	1	24	110	Over	Thiamine	cpd:C00378
map04713	Circadian entrainment	0.218181818181818	1	1	24	110	Over	Melatonin	cpd:C01598
map04725	Cholinergic synapse	0.218181818181818	1	1	24	110	Over	Acetylcholine	cpd:C01996
map04810	Regulation of actin cytoskeleton	0.218181818181818	1	1	24	110	Over	Acetylcholine	cpd:C01996
map04911	Insulin secretion	0.218181818181818	1	1	24	110	Over	Acetylcholine	cpd:C01996
map04915	Estrogen signaling pathway	0.218181818181818	1	1	24	110	Over	Estradiol	cpd:C00951
map04961	Endocrine and other factor-regulated calcium reabsorption	0.218181818181818	1	1	24	110	Over	Estradiol	cpd:C00951
map04970	Salivary secretion	0.218181818181818	1	1	24	110	Over	Acetylcholine	cpd:C01996
map04972	Pancreatic secretion	0.218181818181818	1	1	24	110	Over	Acetylcholine	cpd:C01996
map05012	Parkinson's disease	0.218181818181818	1	1	24	110	Over	Adenosine	cpd:C00212
map05032	Morphine addiction	0.218181818181818	1	1	24	110	Over	Adenosine	cpd:C00212
map05033	Nicotine addiction	0.218181818181818	1	1	24	110	Over	Acetylcholine	cpd:C01996
map05034	Alcoholism	0.218181818181818	1	1	24	110	Over	Adenosine	cpd:C00212
map05133	Pertussis	0.218181818181818	1	1	24	110	Over	Nicotinic acid	cpd:C00253
map05230	Central carbon metabolism in cancer	0.218181818181818	1	1	24	110	Over	L-Histidine	cpd:C00135
map04080	Neuroactive ligand-receptor interaction	0.251080350350448	4	11	24	110	Over	Adenosine; Melatonin; Tryptamine; Acetylcholine	cpd:C00212,cpd:C01598,cpd:C00398,cpd:C01996
map00340	Histidine metabolism	0.299039503732946	2	5	24	110	Over	L-Histidine; Methylimidazoleacetic acid	cpd:C00135,cpd:C05828
map00760	Nicotinate and nicotinamide metabolism	0.299039503732946	2	5	24	110	Over	Maleamic acid; Nicotinic acid	cpd:C01596,cpd:C00253
map04024	cAMP signaling pathway	0.299039503732946	2	5	24	110	Over	Adenosine; Acetylcholine	cpd:C00212,cpd:C01996
map04974	Protein digestion and absorption	0.299039503732946	2	5	24	110	Over	L-Histidine; Indole	cpd:C00135,cpd:C00463
map00730	Thiamine metabolism	0.390325271059216	1	2	24	110	Over	Thiamine	cpd:C00378
map00770	Pantothenate and CoA biosynthesis	0.390325271059216	1	2	24	110	Over	Uracil	cpd:C00106
map01522	Endocrine resistance	0.390325271059216	1	2	24	110	Over	Estradiol	cpd:C00951
map04270	Vascular smooth muscle contraction	0.390325271059216	1	2	24	110	Over	Adenosine	cpd:C00212
map04611	Platelet activation	0.390325271059216	1	2	24	110	Over	Prostaglandin G2	cpd:C05956
map04917	Prolactin signaling pathway	0.390325271059216	1	2	24	110	Over	Estradiol	cpd:C00951
map04923	Regulation of lipolysis in adipocytes	0.390325271059216	1	2	24	110	Over	Adenosine	cpd:C00212
map04924	Renin secretion	0.390325271059216	1	2	24	110	Over	Adenosine	cpd:C00212
map04971	Gastric acid secretion	0.390325271059216	1	2	24	110	Over	Acetylcholine	cpd:C01996
map05224	Breast cancer	0.390325271059216	1	2	24	110	Over	Estradiol	cpd:C00951
map00260	Glycine, serine and threonine metabolism	0.525808544157168	1	3	24	110	Over	Creatine	cpd:C00300
map04721	Synaptic vesicle cycle	0.525808544157168	1	3	24	110	Over	Acetylcholine	cpd:C01996
map04742	Taste transduction	0.525808544157168	1	3	24	110	Over	Acetylcholine	cpd:C01996
map00230	Purine metabolism	0.60976230363407	2	6	24	110	Over	Adenosine; allantoate	cpd:C00212,cpd:C00499
map00240	Pyrimidine metabolism	0.645409016282881	2	7	24	110	Over	2-Deoxyuridine; Uracil	cpd:C00526,cpd:C00106
map00330	Arginine and proline metabolism	0.645409016282881	2	7	24	110	Over	Creatine; N-Methylhydantoin	cpd:C00300,cpd:C02565
map00400	Phenylalanine, tyrosine and tryptophan biosynthesis	1	1	4	24	110	Over	Indole	cpd:C00463
map00970	Aminoacyl-tRNA biosynthesis	1	1	4	24	110	Over	L-Histidine	cpd:C00135
map04977	Vitamin digestion and absorption	1	2	9	24	110	Over	Menadione; Thiamine	cpd:C05377,cpd:C00378
